# Supplementary material for: Diversity of axon initial segment geometry in the mouse hippocampus and its predicted influence on neuronal excitability
Source: Cereb Cortex. 2025 Dec 9;35(12):bhaf297. doi: 10.1093/cercor/bhaf297 (PMC12687872; doi:10.1093/cercor/bhaf297)
Supplement: datarespository_v03_bhaf297 [file datarespository_v03_bhaf297.zip]

Archive with 13 entries (11 files):
- AISmorph_morphology_plot.py
- The_ARRIVE_Guidelines_Checklist.docx
- new_code/
- new_code/AISmorph_morphonly_v05.xlsx
- new_code/AISmorph_sim_CTv06_histo_and_modelcells_v3_revision_250601_just_the_morpho_implementation_2.py
- new_code/readme.txt
- new_code/config/
- new_code/config/topology_cell_Revision_250321.yaml
- new_code/config/desktop.ini
- new_code/desktop.ini
- AISmorph_correlations_plot.py
- AISmorph_corr-matrices_plot.py
- AISmorph_masterlist.xlsx
