# Supplementary material for: Diversity of axon initial segment geometry in the mouse hippocampus and its predicted influence on neuronal excitability
Source: Cereb Cortex. 2025 Dec 9;35(12):bhaf297. doi: 10.1093/cercor/bhaf297 (PMC12687872; doi:10.1093/cercor/bhaf297)
Supplement: datarespository_v03_bhaf297 [file datarespository_v03_bhaf297.zip › new_code/AISmorph_morphonly_v05.xlsx]

## Sheet: allmod
	dvaxis	animal	slice	hemi	stack	comm	hcarea	cellN	notes	somadia1	somadia2	soma_area	AISlength	AISstart_X	AISstart_Y	AISstart_Z	AISend_X	AISend_Y	AISend_Z	AcDstem	AcDstem_diam	AISdist_lastbranch	AISdist	Adend_diam1	Adend_diam2	Adend_diam3	Adend_diam4	Adend_diam5	Adend_diam_mean	supfic	AISthickstart	AISthickmax	AISmaxloc	AISthickend	Unnamed: 34	AcDness	AcD_nes	dvindex	Unnamed: 38	AcD_nes2	zspan	angle	logAISdist	logAcDstem	supfic2	hcarea2	supfic25	AISend	apical_AIS
0	ventral	A1	S04	L	CA1d		CA1d	1	Path (0)	15.4936	11.9702	145.661	31.218	104.163	35.5428	16	125.941	45.1989	9			2.41458	2.41458	1.62178	1.90041	2.15722	1.85545	1.53229	1.81343	55.934	0.590179	0.924032	1.83028	0.680218		nonAcD	0	3		0	7	12.9576	0.881525		deep	CA1	deep	33.6325
1	ventral	A1	S04	L	CA1d		CA1d	2	Path (12)	16.2853	11.6346	148.812	22.1543	90.6032	19.9286	21	108.888	22.1885	18			2.97921	4.65705	1.76269	1.82286	2.36664	1.92241	1.84905	1.94473	36.2828	0.762179	0.705908	3.85765	0.518178		nonAcD	0	3		0	3	7.78255	1.53838		deep	CA1	deep	26.8114
2	ventral	A1	S04	L	CA1d		CA1d	3	Path (25)	14.924	15.2552	178.81	23.0043	57.115	30.612	23	74.3727	35.1319	18			3.81856	3.81856	1.93446	1.88105	1.90197	1.77665	1.66947	1.83272	7.19367	0.64113	1.1948	1.93344	0.503942		nonAcD	0	3		0	5	12.5535	1.33987		supf	CA1	supf	26.8229
3	ventral	A1	S04	L	CA1d		CA1d	4	Path (37)	11.6516	11.6936	107.01	26.8904	116.695	40.0627	22	135.802	50.746	18	6.3301	1.23484	3.10692	9.43702	2.96393	2.27391	2.08572	2.38987	2.64154	2.47099	63.9793	0.813373	1.08246	1.75622	0.434498		AcD	1	3		1	4	8.55461	2.24464	1.84532	deep	CA1	deep	36.3274
4	ventral	A1	S04	L	CA1d		CA1d	5	Path (49)	14.4066	11.8668	134.272	25.1041	149.773	58.7586	23	170.318	64.7166	21	2.86731	1.35676	2.17454	5.04185	2.15939	2.18986	1.96106	2.60641	2.02141	2.18763	100.219	0.686011	1.21594	5.45541	0.572307		AcD	1	3		1	2	4.56951	1.61777	1.05337	deep	CA1	deep	30.1459
5	ventral	A1	S04	L	CA1d		CA1d	6	Path (61)	14.4693	12.6344	143.58	31.2453	174.221	54.0332	14	198.875	55.8823	8			2.14879	2.14879	2.06793	2.0673	1.71661	2.11772	2.08002	2.00992	123.426	0.738781	1.07983	1.87583	0.625444		nonAcD	0	3		0	6	11.0712	0.764907		deep	CA1	deep	33.3941
6	ventral	A1	S04	L	CA1d		CA1d	7	Path (73)	13.9101	14.6019	159.526	32.9535	167.852	29.7902	17	192.506	40.4736	12			3.13119	3.13119	2.03442	1.95207	2.59559	2.08452	2.31884	2.19709	113.998	0.590702	1.2927	2.87762	0.537621		nonAcD	0	3		0	5	8.72713	1.14141		deep	CA1	deep	36.0847
7	ventral	A1	S04	L	CA1d		CA1d	8	Path (85)	10.8986	11.3375	97.0462	34.1307	130.871	36.7755	10	157.374	45.4043	5			1.90872	1.90872	1.96859	1.93412	1.95784	2.00379	2.00313	1.9735	78.4884	0.830755	0.963111	4.40673	0.428624		nonAcD	0	3		0	5	8.42391	0.646432		deep	CA1	deep	36.0394
8	ventral	A1	S04	L	CA1d		CA1d	9	Path (97)	15.6463	14.1184	173.495	26.4048	100.465	31.2283	9	124.092	29.7902	7			1.10897	1.10897	2.03067	1.50078	1.50195	1.84301	1.41182	1.65765	47.6308	0.723189	1.05363	3.23853	0.448503		nonAcD	0	3		0	2	4.34396	0.103429		deep	CA1	deep	27.5138
9	ventral	A1	S04	L	CA1d		CA1d	10	Path (109)	12.1981	11.2317	107.604	28.5409	159.429	38.6245	22	181.001	50.9515	20			4.03938	4.03938	1.88087	1.8749	1.43079	2.0223	1.95329	1.83243	107.735	0.53273	1.0493	3.23842	0.450566		nonAcD	0	3		0	2	4.01829	1.39609		deep	CA1	deep	32.5802
10	ventral	A1	S04	L	CA1d		CA1d	11	Path (122)	16.2972	12.8534	164.52	28.6531	79.9199	30.8174	27	103.957	39.8572	26			2.47344	4.19678	2.52298	2.1705	2.15749	2.77441	2.55691	2.43646	31.8247	0.762071	1.02606	1.26669	0.592896		nonAcD	0	3		0	1	2.00004	1.43432		deep	CA1	deep	32.8499
11	ventral	A1	S04	L	CA1d		CA1d	12	Path (134)	16.623	11.1639	145.752	26.5346	174.016	47.4588	34	193.533	45.4043	28	4.88915	1.26361	2.87414	7.76329	2.1068	2.67134	2.98444	2.19255	2.23559	2.43814	112.585	0.664989	1.19134	2.72541	0.422424		AcD	1	3		1	6	13.0687	2.04941	1.58702	deep	CA1	deep	34.2979
12	ventral	A1	S04	L	CA1d		CA1d	13	Path (146)	15.0575	10.3953	122.937	23.4589	93.2741	49.1024	24	110.737	52.3896	18	2.43809	1.29963	1.1347	3.57279	2.20335	1.62625	1.69826	1.68892	1.56845	1.75704	41.784	0.599705	1.20729	2.84012	0.472143		AcD	1	3		1	6	14.819	1.27335	0.891215	deep	CA1	deep	27.0317
13	ventral	A1	S04	L	CA1d		CA1d	14	Path (158)	14.4794	10.8865	123.802	32.1118	103.341	43.9662	29	129.228	43.5553	24	2.17182	1.28417	5.61887	7.79068	1.91783	1.88702	1.88329	1.72742	1.95207	1.87353	49.2757	0.528531	1.06542	1.79043	1.14937		AcD	1	3		1	5	8.95775	2.05293	0.775563	deep	CA1	deep	39.9025
14	ventral	A1	S04	L	CA1d		CA1d	15	Path (170)	20.4698	12.1666	195.602	27.5776	81.9744	58.7586	24	98.6158	67.7983	15	3.39009	2.3748	2.16563	5.55572	3.13923	3.04288	3.25745	3.19237	3.59063	3.24451	23.978	0.658417	1.15117	2.06455	0.633791		AcD	1	3		1	9	19.0475	1.71483	1.22086	supf	CA1	supf	33.1334
15	ventral	A1	S04	L	CA1d		CA1d	16	Path (182)	10.9493	9.88776	85.0307	26.988	101.081	63.4839	17	123.681	63.8948	13	2.54312	0.963986	1.36207	3.90519	1.7004	1.88857	1.57101	1.60388	1.9279	1.73835	50.0868	0.590702	0.937715	3.48096	0.500948		AcD	1	3		1	4	8.52345	1.36231	0.933391	deep	CA1	deep	30.8932
16	ventral	A1	S04	L	CA1d		CA1d	17	Path (194)	14.3163	11.9699	134.59	28.3834	67.5929	42.3226	34	92.8632	42.9389	33	2.96148	1.43929	2.49953	5.46101	2.08902	2.00481	2.1329	1.54125	1.5766	1.86892	11.015	0.619051	0.973348	3.68115	0.600941		AcD	1	3		1	1	2.01905	1.69763	1.08569	supf	CA1	supf	33.8444
17	ventral	A1	S04	L	CA1d		CA1d	18	Path (206)	14.1853	12.8153	142.777	32.5937	141.76	67.182	18	162.716	80.3308	10			1.75686	1.75686	2.53596	1.85411	1.81513	1.02953	1.02953	1.65285	90.6629	0.815984	1.16113	2.03372	0.733714		nonAcD	0	3		0	8	14.2082	0.56353		deep	CA1	deep	34.3505
18	ventral	A1	S04	L	CA1d		CA1d	19	Path (218)	12.3279	12.4616	120.657	23.6717	145.047	73.7564	20	159.634	77.0436	12			0	0.1	2.39208	2.08002	2.41403	2.25117	2.4595	2.31936	99.9639	0.814568	0.78792	0	0.59484		nonAcD	0	3		0	8	19.7524	-2.30259		deep	CA1	deep	23.6717
19	ventral	A1	S04	L	CA1d		CA1d	20	Path (230)	13.8815	11.7298	127.884	26.4443	45.8152	49.5133	15	64.1002	59.9913	11			1.41302	1.41302	2.93451	2.3473	2.3196	2.12298	2.00544	2.34596	0	0.673642	0.954446	2.53793	0.444997		nonAcD	0	3		0	4	8.70004	0.345726		supf	CA1	supf	27.8573
20	ventral	A1	S04	L	11		CA1m	1	Path (1)	13.1787	12.0616	124.843	27.3001	169.085	104.985	12	185.726	115.463	14	2.42782	1.38773	3.24735	5.67517	2.11149	1.6438	1.7237	1.92763	1.82409	1.84614	112.986	0.696345	0.668588	1.5906	0.581225		AcD	1	3		1	-2	-4.20124	1.7361	0.886995	deep	CA1	deep	32.9753
21	ventral	A1	S04	L	11		CA1m	2	Path (13)	12.3959	9.72812	94.7099	23.8856	138.884	102.108	9	157.785	97.794	13	3.64485	0.997277	0.803948	4.4488	1.17149	1.03081	1.00766	1.00766	1.00766	1.04505	86.1071	0.600022	0.796301	1.37514	0.634084		AcD	1	3		1	-4	-9.64047	1.49263	1.29332	deep	CA1	deep	28.3344
22	ventral	A1	S04	L	11		CA1m	3	Path (25)	12.3078	8.96741	86.6839	28.8159	143.609	100.259	11	167.03	98.8212	16	3.61553	1.01635	1.25169	4.86722	1.88857	1.42177	1.23403	1.07983	1.25943	1.37673	75.8193	0.585973	0.783697	4.24845	0.613298		AcD	1	3		1	-5	-9.99228	1.58252	1.28524	deep	CA1	deep	33.6831
23	ventral	A1	S04	L	11		CA1m	4	Path (37)	12.863	10.559	106.673	26.3427	111.765	71.0855	11	134.159	70.8801	12	2.89118	1.68385	3.78385	6.67503	1.84397	2.12987	2.12987	2.12987	2.12987	2.07269	31.7889	0.711337	0.958764	1.92675	0.618018		AcD	1	3		1	-1	-2.17554	1.89837	1.06167	deep	CA1	deep	33.0178
24	ventral	A1	S04	L	11		CA1m	5	Path (49)	16.5557	14.7182	191.379	31.0813	93.4795	75.8109	9	118.339	78.0708	12	3.24644	1.60173	1.76141	5.00784	2.58813	1.93002	3.07794	2.9059	2.5181	2.60402	13.97	0.839617	0.839617	3.78288	0.70096		AcD	1	3		1	-3	-5.53887	1.61101	1.17756	supf	CA1	supf	36.0892
25	ventral	A1	S04	L	11		CA1m	6	Path (61)	12.8234	10.075	101.47	31.8014	150.389	70.2637	12	169.496	49.9242	14			1.35384	1.35384	2.38835	2.13664	1.26073	1.6542	1.55217	1.79842	71.8771	0.835417	0.800202	4.01682	0.647089		nonAcD	0	3		0	-2	-3.60573	0.302947		deep	CA1	deep	33.1552
26	ventral	A1	S04	L	11		CA1m	7	Path (73)	13.6396	11.4558	122.721	22.7088	107.656	84.0288	17	126.146	83.6179	21	2.9234	0.950936	1.52525	4.44864	2.10288	1.98561	1.84922	1.63817	1.33937	1.78305	41.7962	0.727634	0.969179	2.71506	0.525611		AcD	1	3		1	-4	-10.1452	1.4926	1.07275	deep	CA1	deep	27.1574
27	ventral	A1	S04	L	11		CA1m	8	Path (85)	15.4894	10.7466	130.736	27.1172	93.4795	74.5782	15	108.888	85.467	23	2.97439	1.55217	2.77974	5.75414	2.18986	2.2257	2.2257	2.2257	2.2257	2.21853	21.895	0.627892	0.992711	2.11364	0.564337		AcD	1	3		1	-8	-17.1585	1.74992	1.09004	supf	CA1	supf	32.8713
28	ventral	A1	S04	L	11		CA1m	9	Path (97)	11.9857	10.5709	99.5092	25.4498	115.668	75.1945	8	136.008	76.4272	12			2.40281	2.40281	1.66671	1.36366	1.09627	1.28691	0.901081	1.26292	37.3118	0.731451	0.772762	1.38652	0.633469		nonAcD	0	3		0	-4	-9.04281	0.876638		deep	CA1	deep	27.8526
29	ventral	A1	S04	L	11		CA1m	10	Path (109)	14.3548	12.8873	145.294	33.2434	101.287	76.8381	1	126.762	78.4817	6			3.12461	3.12461	2.50806	2.46087	2.71396	2.29444	2.20772	2.43701	25.032	0.852837	0.944373	2.50151	0.663375		nonAcD	0	3		0	-5	-8.65043	1.13931		supf	CA1	deep	36.368
30	ventral	A1	S04	L	11		CA1m	11	Path (121)	14.3793	10.3874	117.31	24.9632	138.884	125.53	11	152.033	135.597	19			1.47247	1.47247	1.52647	1.56655	1.38773	1.33986	1.4264	1.4494	90.9045	0.751464	0.927095	4.28667	0.473059		nonAcD	0	3		0	-8	-18.6915	0.386944		deep	CA1	deep	26.4357
31	ventral	A1	S04	L	11		CA1m	12	Path (133)	15.0387	11.8714	140.217	25.3358	85.467	107.861	7	106.217	111.559	10	7.93927	0.825402	1.48196	9.42123	2.54231	2.09644	1.77999	1.78295	0.908693	1.82208	36.2392	0.721769	0.903882	2.83354	0.550838		AcD	1	3		1	-3	-6.80033	2.24297	2.07182	deep	CA1	deep	34.757
32	ventral	A1	S04	L	11		CA1m	13	Path (145)	15.589	11.7497	143.858	28.795	58.7586	110.532	3	80.9471	117.106	6			3.93274	3.93274	1.31774	1.553	1.39679	1.2497	1.30837	1.36512	0	0.62386	0.780667	2.03353	0.46244		nonAcD	0	3		0	-3	-5.98019	1.36934		supf	CA1	supf	32.7278
33	ventral	A1	S04	L	11		CA1m	14	Path (157)	10.11	13.1467	104.39	27.4653	119.983	92.2468	4	138.884	100.465	9			3.47698	3.47698	1.78056	1.12997	1.12997	1.12997	1.12997	1.26009	41.9009	0.709429	0.947153	1.19214	0.437502		nonAcD	0	3		0	-5	-10.4891	1.24616		deep	CA1	deep	30.9423
34	ventral	A1	S04	L	11		CA1m	15	Path (169)	12.6166	10.6562	105.593	31.3311	30.612	68.2092	23	54.6496	78.2763	27	2.37708	1.25928	3.90771	6.28479	2.19066	1.7004	1.6862	1.78056	2.02721	1.87701	28.2422	0.638883	0.869038	2.56266	0.599472		AcD	1	3		1	-4	-7.3349	1.83813	0.865872	supf	CA1	deep	37.6159
35	ventral	A1	S04	L	11		CA1m	16	Path (181)	18.2875	10.8487	155.82	23.7518	90.3978	53.8278	14	105.601	59.1695	21	9.41071	1.504	0.966681	10.3774	3.15023	2.44726	2.06162	2.25735	1.35676	2.25464	20.098	0.953322	0.987474	2.86449	0.559856		AcD	1	3		1	-7	-17.1404	2.33963	2.24185	supf	CA1	supf	34.1292
36	ventral	A1	S04	L	11		CA1m	17	Path (193)	12.7733	10.8196	108.543	31.9112	94.5068	59.7858	12	118.133	65.3329	18	2.58297	0.619683	1.20353	3.7865	2.64753	2.04484	1.8749	1.29046	1.52755	1.87706	25.4664	0.669081	0.850026	3.50847	0.56531		AcD	1	3		1	-6	-10.8374	1.33144	0.94894	supf	CA1	deep	35.6977
37	ventral	A1	S04	L	11		CA1m	18	Path (205)	10.8185	9.60233	81.5895	29.4761	145.458	60.6076	9	167.441	49.9242	13			2.03076	2.03076	1.18384	1.10548	1.10548	1.10548	1.10548	1.12116	83.24	0.663362	0.87316	3.13084	0.565569		nonAcD	0	3		0	-4	-7.79927	0.708412		deep	CA1	deep	31.5069
38	ventral	A1	S04	L	11		CA1m	19	Path (217)	11.7399	10.9354	100.829	25.8167	142.993	42.7335	15	159.634	48.2806	24			3.73436	3.73436	1.48907	1.37484	1.38202	1.44021	1.28816	1.39486	62.2941	0.831064	0.91372	3.51148	0.680824		nonAcD	0	3		0	-9	-20.4024	1.31758		deep	CA1	deep	29.5511
39	ventral	A1	S04	L	11		CA1m	20	Path (229)	16.6417	12.7482	166.624	28.2294	80.7417	36.57	14	96.5613	50.1297	22			2.87641	2.87641	2.32943	1.45113	1.71242	1.58106	1.6862	1.75205	0	0.904004	0.87467	3.05077	0.623298		nonAcD	0	3		0	-8	-16.4628	1.05654		supf	CA1	supf	31.1058
40	ventral	A1	S04	L	10		CA1p	1	Path (0)	12.7443	9.53533	95.4426	24.2201	41.9117	47.2534	17	55.4714	62.4567	20	5.45784	1.0992	2.19364	7.65148	1.14072	1.30798	1.38773	1.25943	1.67696	1.35456	17.2236	0.431308	0.8993	3.46696	0.408989		AcD	1	3		1	-3	-7.11518	2.0349	1.69705	supf	CA1	supf	31.8715
41	ventral	A1	S04	L	10		CA1p	2	Path (12)	12.7355	12.281	122.84	40.7718	41.5008	23.0103	15	70.0583	42.1171	18			1.78982	1.78982	1.8235	2.30108	1.48665	1.28896	1.71516	1.72307	0	0.518805	0.938526	5.19675	0.434898		nonAcD	0	3		0	-3	-4.21965	0.582117		supf	CA1	supf	42.5617
42	ventral	A1	S04	L	10		CA1p	3	Path (22)	13.7498	10.314	111.381	17.3451	85.6724	51.5678	24	92.0414	61.224	30			2.91097	2.91097	1.28816	1.22087	1.6079	1.63877	1.53229	1.4576	40.0665	0.464485	0.557495	2.03162	0.298734		nonAcD	0	3		0	-6	-20.2379	1.06848		deep	CA1	deep	20.2561
43	ventral	A1	S04	L	10		CA1p	4	Path (34)	11.2104	10.0615	88.5876	24.2258	89.576	59.5804	30	107.861	65.5384	34			3.49849	3.49849	1.59325	1.53821	1.72198	1.72062	1.79532	1.67387	67.8558	0.434498	0.821196	3.81927	0.393056		nonAcD	0	3		0	-4	-9.50382	1.25233		deep	CA1	deep	27.7243
44	ventral	A1	S04	L	10		CA1p	5	Path (46)	12.4081	8.08142	78.7557	21.775	72.1128	65.9493	33	81.7689	79.509	37	2.66612	0.667711	1.80391	4.47003	1.30394	1.42802	1.10906	1.34428	1.25313	1.28769	56.9287	0.496355	0.796853	2.43248	0.402435		AcD	1	3		1	-4	-10.5852	1.4974	0.980624	deep	CA1	deep	26.245
45	ventral	A1	S04	L	10		CA1p	6	Path (58)	10.1848	10.7875	86.29	19.9534	84.6452	83.0016	27	94.9177	89.3705	35			2.21458	2.21458	1.63967	1.43406	1.33366	1.1403	1.67224	1.44399	81.1076	0.527872	1.12537	2.39995	0.508462		nonAcD	0	3		0	-8	-23.6366	0.795064		deep	CA1	deep	22.1679
46	ventral	A1	S04	L	10		CA1p	7	Path (70)	12.5592	10.2134	100.744	19.5483	62.2512	82.1798	16	73.5509	85.467	24			1.06073	2.37072	1.21464	1.53852	1.0457	1.26882	1.57223	1.32798	61.0154	0.391638	0.743092	2.81235	0.24168		nonAcD	0	3		0	-8	-24.1572	0.863194		deep	CA1	deep	21.919
47	ventral	A1	S04	L	10		CA1p	8	Path (83)	12.0114	10.0804	95.096	23.1769	67.3874	75.6054	33	82.7962	82.5907	39			2.28423	2.28423	2.01642	1.6526	1.37939	1.5256	1.66056	1.64692	63.9375	0.430926	0.846095	2.33914	0.472143		nonAcD	0	3		0	-6	-15.0035	0.826031		deep	CA1	deep	25.4611
48	ventral	A1	S04	L	10		CA1p	9	Path (95)	13.3093	9.16268	95.7786	20.2584	32.0501	27.7357	26	46.0207	38.4191	28	6.37328	1.06816	1.93719	8.31047	1.14418	1.18718	1.10787	0.991307	0.712161	1.02854	0	0.523953	0.584776	0	0.507691		AcD	1	3		1	-2	-5.66572	2.11752	1.85211	supf	CA1	supf	28.5689
49	ventral	A1	S04	L	10		CA1p	10	Path (108)	11.1757	12.4719	109.47	28.6038	74.9891	105.19	39	94.0959	115.668	44	4.28772	1.03973	1.41555	5.70327	2.34873	1.5496	1.51168	1.78746	2.65079	1.96965	74.8356	0.581383	0.898801	1.80746	0.473538		AcD	1	3		1	-5	-10.0671	1.74104	1.45576	deep	CA1	deep	34.3071
50	ventral	A1	S04	L	10		CA1p	11	Path (120)	14.3032	11.3747	127.78	20.6665	72.3182	99.2321	43	71.9073	116.901	46	3.80375	1.49765	7.84637	11.6501	2.26228	2.58412	1.35601	1.93036	1.78017	1.98259	68.7163	0.617833	0.590981	0	0.449421		AcD	1	3		1	-3	-8.34669	2.45532	1.33599	deep	CA1	deep	32.3166
51	ventral	A1	S04	L	10		CA1p	12	Path (132)	14.649	10.3072	118.588	21.2431	50.3351	85.8779	12	65.5384	84.4397	18			3.57458	3.57458	2.37331	1.93124	1.35935	1.45678	1.83312	1.79076	52.5967	0.861182	1.02853	3.34861	0.523953		nonAcD	0	3		0	-6	-16.4061	1.27385		deep	CA1	deep	24.8177
52	ventral	A1	S04	L	10		CA1p	13	Path (144)	8.48321	9.12299	60.7837	20.8815	44.1716	94.9177	48	51.3624	111.765	49			3.66937	3.66937	1.38202	1.04815	1.43038	0.973329	1.43038	1.25285	67.0888	0.454936	0.482126	0	0.41633		nonAcD	0	3		0	-1	-2.7449	1.30002		deep	CA1	deep	24.5509
53	ventral	A1	S04	L	10		CA1p	14	Path (158)	12.1435	10.026	95.6226	24.3733	72.3182	61.0185	53	91.8359	64.3057	56	2.66689	0.520004	2.96914	5.63603	1.66056	1.68246	1.66631	1.62117	2.03919	1.73394	69.0252	0.507366	0.960387	1.91536	0.881897		AcD	1	3		1	-3	-7.0702	1.72918	0.980913	deep	CA1	deep	30.0094
54	ventral	A1	S04	L	10		CA1p	15	Path (170)	12.0535	10.1012	95.6254	20.7335	85.2615	66.9765	50	98.2049	77.8654	53			4.0172	4.0172	0.927727	1.4347	1.89171	1.16021	1.18746	1.32036	62.2868	0.635836	0.960645	3.0078	0.456609		nonAcD	0	3		0	-3	-8.31954	1.39058		deep	CA1	deep	24.7507
55	ventral	A1	S04	L	10		CA1p	16	Path (182)	14.3612	11.5874	130.697	22.1502	46.2261	33.0774	57	56.7041	45.1989	62			2.03514	2.03514	1.96591	1.99455	1.70117	1.63474	1.47169	1.75361	25.7856	0.597122	0.654744	0	0.465859		nonAcD	0	3		0	-5	-13.0459	0.710566		supf	CA1	deep	24.1853
56	ventral	A1	S04	L	10		CA1p	17	Path (194)	11.9629	10.5478	99.1035	25.0848	30.8174	42.9389	63	45.4043	56.2932	66			2.91207	2.91207	1.94381	1.39201	1.23697	1.51606	0.908693	1.39951	34.7656	0.529626	0.927727	1.88247	0.563598		nonAcD	0	3		0	-3	-6.86868	1.06886		deep	CA1	deep	27.9969
57	ventral	A1	S04	L	10		CA1p	18	Path (206)	12.7865	11.8957	119.462	25.1469	37.8027	90.1923	62	53.2114	103.547	66			1.73215	1.73215	1.84397	1.76003	1.52903	1.52903	1.38202	1.60882	52.58	0.56884	0.985376	3.46418	0.351244		nonAcD	0	3		0	-4	-9.15264	0.549362		deep	CA1	deep	26.8791
58	ventral	A1	S04	L	10		CA1p	19	Path (218)	18.2766	12.5611	180.307	36.2919	51.9787	136.624	60	47.2534	162.1	68			2.97991	2.97991	2.33628	3.12931	2.71396	2.6535	2.73429	2.71347	94.183	0.906377	1.21444	3.07223	0.543151		nonAcD	0	3		0	-8	-12.7346	1.09189		deep	CA1	deep	39.2719
59	ventral	A1	S04	L	10		CA1p	20	Path (230)	11.9094	8.94027	83.624	24.9553	37.3918	55.4714	61	51.3624	67.182	67			3.2811	3.2811	1.50078	2.21408	2.59266	1.66978	1.43406	1.88227	37.0476	0.469385	1.04099	3.62706	0.459444		nonAcD	0	3		0	-6	-13.9119	1.18818		deep	CA1	deep	28.2364
60	ventral	A1	S04	L	9		CA2	1	Path (0)				26.4005	24.4485	82.1798	2	34.1046	98.2049	6											0	0.826954	0.656198	4.72065	0.564986		nonAcD	0	3		0	-4	-8.71459			supf	CA2	CA2	26.4005
61	ventral	A1	S04	L	9		CA2	2	Path (1)				24.9551	22.5994	53.6223	10	25.6812	74.1673	9											27.2974	0.656533	0.847652	2.21225	0.770103		nonAcD	0	3		0	1	2.29657			supf	CA2	CA2	24.9551
62	ventral	A1	S04	L	9		CA2	3	Path (2)				23.3138	58.3477	58.3477	10	56.2932	73.5509	8											9.53577	0.806905	0.678381	3.06505	0.753363		nonAcD	0	3		0	2	4.92122			supf	CA2	CA2	23.3138
63	ventral	A1	S04	L	9		CA2	4	Path (3)				25.1026	34.721	43.9662	3	38.6245	62.0458	8											33.186	0.785926	0.847522	2.04738	0.676759		nonAcD	0	3		0	-5	-11.4891			deep	CA2	CA2	25.1026
64	ventral	A1	S04	L	9		CA2	5	Path (4)				29.9084	54.2387	147.924	9	50.9515	171.756	12											71.7165	1.35989	0.84123	2.25644	0.713202		nonAcD	0	3		0	-3	-5.75681			deep	CA2	CA2	29.9084
65	ventral	A1	S04	L	9		CA2	6	Path (5)				21.6182	68.6201	151.827	5	78.4817	163.949	11											79.5826	0.907604	1.01473	1.11617	0.61498		nonAcD	0	3		0	-6	-16.1137			deep	CA2	CA2	21.6182
66	ventral	A1	S04	L	9		CA2	7	Path (6)				30.1189	39.0354	130.871	15	38.2136	155.114	16											50.6197	1.17549	1.23282	3.97206	0.719188		nonAcD	0	3		0	-1	-1.90267			deep	CA2	CA2	30.1189
67	ventral	A1	S04	L	9		CA2	8	Path (7)				21.9707	56.4986	137.651	17	57.115	153.265	23											63.098	0.911752	0.869797	3.04851	0.520004		nonAcD	0	3		0	-6	-15.8483			deep	CA2	CA2	21.9707
68	ventral	A1	S04	L	9		CA2	9	Path (8)				29.4403	37.5973	104.163	19	37.1864	126.351	25											25.3257	1.41526	1.13354	2.32269	0.864388		nonAcD	0	3		0	-6	-11.7594			supf	CA2	CA2	29.4403
69	ventral	A1	S04	L	9		CA2	10	Path (9)				25.4149	36.9809	80.5362	14	51.3624	91.2196	22											0	1.13934	1.36135	1.91841	0.725263		nonAcD	0	3		0	-8	-18.3473			supf	CA2	CA2	25.4149
70	ventral	A1	S04	L	9		CA2	11	Path (10)				18.188	35.3373	52.1842	17	46.4316	54.2387	22											22.9761	0.577557	0.664851	1.92257	0.513695		nonAcD	0	3		0	-5	-15.9564			supf	CA2	CA2	18.188
71	ventral	A1	S04	L	9		CA2	12	Path (11)				19.2164	47.4588	76.8381	14	53.4169	90.6032	17											0	0.765309	0.73228	0.949379	0.557495		nonAcD	0	3		0	-3	-8.98154			supf	CA2	CA2	19.2164
72	ventral	A1	S04	L	9		CA2	13	Path (12)				20.7395	37.3918	70.0583	11	44.1716	85.2615	14											0	0.866928	0.964252	1.82391	0.713664		nonAcD	0	3		0	-3	-8.3171			supf	CA2	CA2	20.7395
73	ventral	A1	S04	L	9		CA2	14	Path (13)				24.2385	56.2932	54.0332	15	62.4567	73.7564	17											11.4628	0.658667	0.746579	1.49477	0.576148		nonAcD	0	3		0	-2	-4.73305			supf	CA2	CA2	24.2385
74	ventral	A1	S04	L	9		CA2	15	Path (14)				25.3599	70.4692	68.6201	13	85.0561	82.5907	19											0	0.611818	0.644753	1.91141	0.738877		nonAcD	0	3		0	-6	-13.6856			supf	CA2	CA2	25.3599
75	ventral	A1	S04	L	9		CA2	16	Path (15)				27.7534	50.3351	105.806	14	55.6768	123.064	24											30.7559	1.33421	1.24524	2.10446	0.625612		nonAcD	0	3		0	-10	-21.1196			deep	CA2	CA2	27.7534
76	ventral	A1	S04	L	9		CA2	17	Path (16)				31.6929	34.3101	100.465	11	40.4736	118.544	25											22.0248	1.1212	1.564	1.99991	0.671541		nonAcD	0	3		0	-14	-26.2149			supf	CA2	CA2	31.6929
77	ventral	A1	S04	L	9		CA2	18	Path (17)				18.4436	67.182	97.5885	19	79.0981	105.806	23											28.2384	0.640519	0.526934	1.30798	0.485835		nonAcD	0	3		0	-4	-12.5257			supf	CA2	CA2	18.4436
78	ventral	A1	S04	L	9		CA2	19	Path (18)				34.2284	50.5406	107.656	19	49.9242	131.488	28											32.9191	1.20541	1.24241	2.16698	0.797048		nonAcD	0	3		0	-9	-15.2446			deep	CA2	CA2	34.2284
79	ventral	A1	S04	L	9		CA2	20	Path (19)				27.1033	54.855	89.9869	30	64.5111	107.039	37											12.9639	0.976973	1.16374	2.38972	0.658886		nonAcD	0	3		0	-7	-14.9675			supf	CA2	CA2	27.1033
80	ventral	A1	S04	L	9		CA2	21	Path (20)				32.6144	69.4419	61.8403	28	71.9073	85.0561	36											0	1.21359	0.8595	1.50862	0.674318		nonAcD	0	3		0	-8	-14.199			supf	CA2	CA2	32.6144
81	ventral	A1	S04	L	7		CA3a	1	Path (8)	17.7007	12.0798	167.934	25.2305	184.083	52.8005	15	186.343	73.5509	15			5.3378	5.3378	3.23746	4.08339	2.80031	3.71695	4.06785	3.58119	0	0.807586	1.13413	3.35716	0.33705		nonAcD	0	3		0	0	0	1.67481		supf	CA3	supf	30.5683
82	ventral	A1	S04	L	7		CA3a	2	Path (20)	16.6788	7.51806	98.4826	30.7152	204.833	123.681	4	193.533	147.102	3	3.61697	0.373924	1.47085	5.08782	1.95784	1.49039	1.88368	1.6444	2.24648	1.84456	44.0548	0.929936	1.22414	3.46011	0.702579		AcD	1	3		1	1	1.86572	1.62685	1.28564	deep	CA3	deep	35.803
83	ventral	A1	S04	L	7		CA3a	3	Path (32)	18.7258	9.82083	144.437	29.2332	186.548	97.3831	39	192.301	116.284	48			4.63375	4.63375	2.94383	1.54515	1.88857	1.94907	1.79842	2.02501	63.1124	0.412201	1.04759	5.4958	0.440673		nonAcD	0	3		0	-9	-17.9309	1.53337		deep	CA3	deep	33.8669
84	ventral	A1	S04	L	7		CA3a	4	Path (44)	16.2513	11.8687	151.489	29.9438	177.508	115.257	13	189.835	138.473	15			5.19828	5.19828	3.80636	4.21203	2.78117	2.67528	1.95177	3.08532	54.7558	0.958803	0.955395	5.85582	0.494363		nonAcD	0	3		0	-2	-3.82974	1.64833		deep	CA3	deep	35.142
85	ventral	A1	S04	L	7		CA3a	5	Path (56)	15.4019	14.5293	175.755	30.4725	173.605	111.354	23	178.741	137.857	23			5.22309	5.22309	3.03343	2.81558	2.64404	2.26053	2.29297	2.60931	60.5906	0.681217	1.10638	4.42648	0.324844		nonAcD	0	3		0	0	0	1.65309		deep	CA3	deep	35.6956
86	ventral	A1	S04	L	7		CA3a	6	Path (78)	15.2428	13.6111	162.948	33.1015	171.756	102.725	34	168.879	129.639	35	2.39813	1.18245	6.19619	8.59433	2.31758	3.03734	2.81183	2.62953	1.51149	2.46155	51.0818	0.614875	0.997277	4.4785	0.292881		AcD	1	3		1	-1	-1.73117	2.1511	0.874691	deep	CA3	deep	41.6959
87	ventral	A1	S04	L	7		CA3a	7	Path (90)	14.9683	10.1809	119.687	25.7121	168.263	71.7019	27	168.674	89.3705	34			1.76697	1.76697	3.12519	3.20667	3.03536	3.32302	1.98778	2.9356	39.0021	0.611649	1.3729	2.72863	0.305082		nonAcD	0	3		0	-7	-15.7979	0.569269		deep	CA3	deep	27.4791
88	ventral	A1	S04	L	8		CA3a	9	Path (12)	15.5102	12.7483	155.296	48.0331	29.7902	105.396	21	27.9411	125.53	22			5.50035	5.50035	2.91557	3.13923	2.31555	2.16833	2.56629	2.62099	49.403	0.436769	0.986054	0.852232	0.304203		nonAcD	0	3		0	-1	-1.19293	1.70481		deep	CA3	deep	53.5334
89	ventral	A1	S04	L	8		CA3a	10	Path (24)	17.2174	13.9225	188.267	24.8468	40.4736	123.475	44	50.1297	137.24	50	6.92832	0.523796	3.0606	9.98892	1.88048	2.69988	3.25727	2.79064	2.49987	2.62563	52.3595	0.55807	1.00911	2.35608	0.391849		AcD	1	3		1	-6	-13.9739	2.30148	1.93562	deep	CA3	deep	34.8358
90	ventral	A1	S04	L	8		CA3a	11	Path (36) distorted apical dendrite	20.3632	9.7425	155.814	25.5515	36.1591	75.8109	46	48.6915	91.6305	51			3.03495	3.03495	4.33586	3.07984	5.48315	2.50175	1.30388	3.34089	0	0.692023	0.980604	3.65779	0.330193		nonAcD	0	3		0	-5	-11.2847	1.11019		supf	CA3	supf	28.5864
91	ventral	A1	S04	L	8		CA3a	12	Path (48)	16.1281	12.6026	159.637	29.7296	53.8278	109.094	49	55.0605	134.569	52			3.86438	3.86438	2.26257	2.52735	2.18894	2.70434	1.86485	2.30961	44.7018	0.424954	0.997029	3.44497	0.258252		nonAcD	0	3		0	-3	-5.79154	1.3518		deep	CA3	deep	33.594
92	ventral	A1	S04	L	8		CA3a	13	Path (60)	14.3612	11.6818	131.761	26.3298	19.5177	141.76	42	8.21798	159.634	38			3.4715	3.4715	2.72814	2.16957	1.82336	1.623	1.71064	2.01094	66.8467	0.595151	0.969255	3.6859	0.295403		nonAcD	0	3		0	4	8.73817	1.24459		deep	CA3	deep	29.8013
93	ventral	A1	S04	L	8		CA3a	14	Path (72)	17.1852	11.6511	157.258	34.1995	53.2114	79.509	68	50.9515	109.094	71	3.54246	1.72878	2.49361	6.03606	3.31366	2.62122	3.82679	2.62591	1.40891	2.7593	38.7686	0.353816	0.916102	2.60743	0.232868		AcD	1	3		1	-3	-5.03249	1.79775	1.26482	deep	CA3	deep	40.2355
94	ventral	A1	S04	L	8		CA3a	15	Path (84)	15.0573	12.1912	144.173	26.52	50.9515	108.683	63	61.224	116.49	69	5.79047	1.26879	3.74455	9.53502	2.44869	2.19173	2.63749	2.11772	1.65639	2.2104	71.857	0.451662	0.896188	5.01604	0.414097		AcD	1	3		1	-6	-13.0761	2.25497	1.75621	deep	CA3	deep	36.055
95	ventral	A1	S04	L	8		CA3a	16	Path (96)	18.6878	13.2218	194.061	33.8911	73.9618	107.039	73	55.6768	130.05	75	3.01637	2.29648	4.52013	7.5365	1.76734	1.7004	1.74708	1.61199	1.67932	1.70123	78.0296	0.441919	1.14418	4.46978	0.382318		AcD	1	3		1	-2	-3.38314	2.01976	1.10405	deep	CA3	deep	41.4276
96	ventral	A1	S04	L	8		CA3a	17	Path (108)	15.7595	12.3597	152.982	30.7782	91.2196	142.582	19	84.6452	164.771	13			8.07873	8.07873	4.04413	3.55618	2.70075	1.94244	2.77378	3.00346	74.7193	0.32236	0.842601	2.71456	0.381454		nonAcD	0	3		0	6	11.2414	2.08923		deep	CA3	deep	38.8569
97	ventral	A1	S04	L	8		CA3a	18	Path (120)	15.4225	11.1298	134.813	22.8449	21.7776	133.542	23	24.4485	148.745	30	3.40749	1.89105	2.56916	5.97665	2.88951	3.20227	3.12575	2.3654	1.86294	2.68918	54.2602	0.335149	1.15334	5.01765	0.36148		AcD	1	3		1	-7	-17.8432	1.78786	1.22598	deep	CA3	deep	28.8216
98	ventral	A1	S04	L	8		CA3a	19	Path (132)	18.4817	10.0717	146.196	32.7505	15.6142	104.985	67	41.5008	120.393	67			4.9595	4.9595	2.26435	1.70005	2.54127	1.92058	2.47347	2.17994	74.0648	0.632326	0.755306	0	0.254231		nonAcD	0	3		0	0	0	1.6013		deep	CA3	deep	37.71
99	ventral	A1	S04	L	8		CA3a	20	Path (144) rest in 07	15.3881	11.8617	143.358	32.3739	11.2997	141.76	25	23.8321	166.62	27	3.49096	1.33586	7.1693	10.6603	1.95207	2.86363	2.49612	2.16833	1.40766	2.17756	51.8352	0.624968	1.13237	2.76701	0.297073		AcD	1	3		1	-2	-3.54188	2.36652	1.25018	deep	CA3	deep	43.0342
100	ventral	A1	S04	L	5		CA3b	1	Path (0)	17.944	12.5117	176.33	33.4772	129.228	131.488	8	101.492	139.089	5			5.33224	5.33224	2.96975	2.52785	3.24447	2.7329	4.02043	3.09908	38.2636	1.01208	1.28352	2.09918	0.346352		nonAcD	0	3		0	3	5.14136	1.67377		deep	CA3	deep	38.8094
101	ventral	A1	S04	L	5		CA3b	2	Path (12)	15.6213	10.6948	131.214	25.912	142.993	102.314	4	132.309	120.599	3	4.22329	3.84437	5.38518	9.60847	2.85029	3.06362	2.20533	3.37206	4.43874	3.18601	16.7224	0.457466	0.80661	2.14499	0.409744		AcD	1	3		1	1	2.21172	2.26264	1.44061	supf	CA3	supf	35.5205
102	ventral	A1	S04	L	5		CA3b	3	Path (25)	16.6245	8.80517	114.967	33.8825	142.993	148.54	7	124.502	169.29	9	2.88602	1.93156	6.90824	9.79426	3.24488	2.19874	2.78706	3.28081	2.87492	2.87728	42.4016	0.570215	1.08014	2.81616	0.257533		AcD	1	3		1	-2	-3.38399	2.2818	1.05988	deep	CA3	deep	43.6768
103	ventral	A1	S04	L	5		CA3b	4	Path (38)	16.4618	13.5386	175.041	22.9474	116.901	141.349	7	117.928	161.689	9			6.25581	9.09971	2.81031	1.85031	2.55163	2.10244	2.02605	2.26815	50.7596	0.788417	1.31733	3.66668	0.4709		nonAcD	0	3		1	-2	-5	2.20824		deep	CA3	deep	32.0471
104	ventral	A1	S04	L	5		CA3b	5	Path (50)	15.3958	13.9658	168.871	29.462	125.941	109.299	11	136.008	131.693	12			4.09776	4.09776	3.31914	3.35864	3.14822	1.89415	0.871648	2.51836	27.4955	0.503829	1.05685	4.24942	0.418059		nonAcD	0	3		0	-1	-1.94511	1.41044		supf	CA3	deep	33.5598
105	ventral	A1	S04	L	5		CA3b	6	Path (62)	15.5959	11.7692	144.161	31.0189	140.938	139.5	10	118.544	148.745	4	5.10734	1.25578	5.13407	10.2414	3.15973	2.85015	2.94887	2.71055	2.87813	2.90948	31.5367	0.67079	1.03365	2.78215	0.254879		AcD	1	3		1	6	11.1531	2.32644	1.63068	deep	CA3	deep	41.2603
106	ventral	A1	S04	L	5		CA3b	7	Path (74)	17.4245	12.331	168.752	17.2031	140.117	137.857	13	141.76	151.211	16			6.04186	6.04186	3.90789	3.7835	2.70982	1.67504	1.96255	2.80776	39.4316	0.850026	1.25916	3.5414	0.594316		nonAcD	0	3		0	-3	-10.043	1.79871		deep	CA3	deep	23.2449
107	ventral	A1	S04	L	5		CA3b	8	Path (86)	15.9496	11.6691	146.176	34.0587	137.035	116.284	15	143.609	141.144	21			6.6502	6.6502	3.31277	3.11165	3.24772	3.00644	2.50783	3.03728	46.1252	0.691699	1.45227	1.20617	0.332426		nonAcD	0	3		0	-6	-10.1465	1.89465		deep	CA3	deep	40.7089
108	ventral	A1	S04	L	5		CA3b	9	Path (110)	15.6055	11.8949	145.791	24.0002	130.666	125.941	15	139.706	143.815	18	10.7503	1.43746	6.2209	16.9712	3.71313	2.14695	2.44875	2.4666	2.11149	2.57738	42.3993	0.596535	0.774385	1.90132	0.424517		AcD	1	3		1	-3	-7.1807	2.83152	2.37494	deep	CA3	deep	40.9714
109	ventral	A1	S04	L	5		CA3b	10	Path (122)	13.315	10.3912	108.667	25.09	121.626	134.98	23	131.282	155.32	24			8.02059	8.02059	2.14632	2.96383	2.97744	2.23517	2.29827	2.52421	62.6497	0.391849	0.907402	2.78454	0.172872		nonAcD	0	3		0	-1	-2.28421	2.08201		deep	CA3	deep	33.1106
110	ventral	A1	S04	L	5		CA3b	11	Path (134)	18.3602	12.9251	186.38	28.9664	133.748	128.817	27	120.804	150.8	27	2.03676	0.847868	4.57913	6.61589	3.60013	3.36688	3.91602	3.13689	4.43623	3.69123	50.535	0.573818	1.11143	2.73381	0.547497		AcD	1	3		1	0	0	1.88947	0.711362	deep	CA3	deep	35.5822
111	ventral	A1	S04	L	5		CA3b	12	Path (147)	16.4583	13.7997	178.38	23.6725	155.731	86.6997	29	148.745	105.806	28	2.78781	1.62422	3.3434	6.13121	2.47725	2.58291	2.55737	2.17912	2.938	2.54693	0	0.666832	1.04563	4.18031	0.599472		AcD	1	3		1	1	2.42107	1.81339	1.02526	supf	CA3	supf	29.8037
112	ventral	A1	S04	L	5		CA3b	13	Path (159)	16.4775	11.8114	152.855	40.5646	77.8654	129.844	9	63.8948	153.882	5			3.43912	3.43912	3.14371	4.45536	3.44362	2.7187	2.90711	3.3337	72.9262	0.575141	1.0136	2.08747	0.295334		nonAcD	0	3		0	4	5.65903	1.23521		deep	CA3	deep	44.0037
113	ventral	A1	S04	L	5		CA3b	14	Path (171)	15.3775	13.4841	162.854	29.8778	121.832	121.421	3	122.242	148.745	3			13.2359	13.2359	1.80647	1.38297	1.54515	1.8376	1.61199	1.63684	61.6987	0.594146	1.3093	1.83153	0.332976		nonAcD	0	3		0	0	0	2.58293		deep	CA3	deep	43.1137
114	ventral	A1	S04	L	5		CA3b	15	Path (183)	15.7913	13.1899	163.587	34.1859	80.7417	130.255	10	71.9073	147.102	6			7.53166	7.53166	2.91074	2.43332	2.22175	1.93245	1.89105	2.27786	69.671	0.420245	1.00682	2.18305	0.488018		nonAcD	0	3		0	4	6.71942	2.01912		deep	CA3	deep	41.7176
115	ventral	A1	S04	L	5		CA3b	16	Path (206)	19.8122	11.0258	171.567	30.7778	140.322	136.213	32	144.226	163.127	34			8.24033	8.24033	3.98808	2.9252	4.04297	3.58688	4.8884	3.88631	57.1354	0.564727	0.959376	3.05547	0.334842		nonAcD	0	3		0	-2	-3.72581	2.10904		deep	CA3	deep	39.0182
116	ventral	A1	S04	L	5		CA3b	17	Path (219)	15.9501	12.4756	156.284	26.91	141.349	143.404	16	126.557	157.374	15			6.15429	6.15429	2.50806	3.17045	1.97921	2.24328	2.03673	2.38755	63.1056	0.44965	1.05574	1.88971	0.438673		nonAcD	0	3		0	1	2.12965	1.81715		deep	CA3	deep	33.0643
117	ventral	A1	S04	L	5		CA3b	18	Path (231)branched AD	19.2757	9.56861	144.861	28.8098	142.993	101.081	20	136.624	123.064	19			6.39504	6.39504	3.12531	3.27282	2.71408	1.8749	1.72275	2.54197	25.0868	0.404886	0.475102	0	0.27239		nonAcD	0	3		0	1	1.98916	1.85552		supf	CA3	deep	35.2049
118	ventral	A1	S04	L	5		CA3b	19	Path (243)	13.7261	12.0373	129.767	22.7223	98.6158	127.79	25	103.341	147.924	25			7.24282	7.24282	1.8519	2.20918	1.99455	2.4994	2.87675	2.28636	66.0521	0.248251	0.82398	2.91277	0.32888		nonAcD	0	3		0	0	0	1.98001		deep	CA3	deep	29.9651
119	ventral	A1	S04	L	5		CA3b	20	Path (256)	15.3638	15.5974	188.209	40.932	127.79	144.431	13	113.203	171.756	7			2.11839	2.11839	2.28086	2.86619	2.26228	2.18396	2.29986	2.37863	60.4378	1.24841	1.33196	2.89962	0.501642		nonAcD	0	3		0	6	8.42905	0.750655		deep	CA3	deep	43.0504
120	ventral	A1	S04	L	2		CA3c	1	Path (0)	17.237	12.4123	168.037	28.6317	95.3286	85.467	15	78.6872	98.4103	14	4.49811	2.95278	4.16067	8.65878	2.34699	1.74632	1.51061	1.70736	2.28837	1.91993	46.8438	1.10266	1.12764	2.92846	0.346934		AcD	1	3		1	1	2.00154	2.15857	1.50366	deep	CA3	deep	37.2905
121	ventral	A1	S04	L	2		CA3c	2	Path (12)	17.6379	14.8247	205.364	31.0062	91.8359	96.7667	12	67.182	108.066	14			5.17973	5.17973	3.19348	3.32302	3.09806	3.50705	3.57984	3.34029	45.6195	0.962359	0.787789	2.63786	0.236246		nonAcD	0	3		0	-2	-3.69832	1.64475		deep	CA3	deep	36.186
122	ventral	A1	S04	L	2		CA3c	3	Path (24)	15.0808	11.5093	136.321	26.9094	103.547	85.467	14	101.287	64.5111	16	10.5304	2.11586	3.36769	13.8981	2.87285	3.77889	2.99602	3.44415	3.56238	3.33086	26.9151	0.804859	1.05762	1.70289	0.290691		AcD	1	3		1	-2	-4.26236	2.63175	2.35427	supf	CA3	deep	40.8075
123	ventral	A1	S04	L	2		CA3c	4	Path (36)apical AcD	17.19	12.3658	166.951	26.6404	135.802	100.465	11	111.97	105.601	11	7.11911	4.80225	3.29325	10.4124	2.43525	2.64526	1.49491	1.66098	2.16833	2.08095	27.2319	0.953538	1.03013	8.01813	0.34883		AcD	1	3		1	0	0	2.34299	1.96278	supf	CA3	deep	37.0528
124	ventral	A1	S04	L	2		CA3c	5	Path (48)	16.6	11.5456	150.527	26.8389	95.1231	75.1945	7	72.9346	82.7962	9	3.75129	2.1705	6.95693	10.7082	3.16989	2.8174	3.06304	1.96643	1.40766	2.48488	47.9765	0.565569	1.06019	2.76001	0.383072		AcD	1	3		1	-2	-4.27358	2.37101	1.3221	deep	CA3	deep	37.5471
125	ventral	A1	S04	L	2		CA3c	6	Path (60)	18.5643	9.49662	138.464	26.6369	157.169	93.4795	27	141.144	112.997	27	6.44245	0.897005	7.24902	13.6915	1.42061	1.27167	0.908693	1.23484	0.918798	1.15092	0	0.701107	1.0136	0.835944	0.623067		AcD	1	3		1	0	0	2.61677	1.86291	supf	CA3	supf	40.3284
126	ventral	A1	S04	L	2		CA3c	7	Path (73)	20.1914	15.0775	239.104	33.6222	60.1967	70.8801	21	44.788	97.9994	21	5.28733	1.59967	2.24237	7.5297	2.64404	2.97592	3.13983	2.56812	1.82029	2.62964	93.4078	1.06163	1.37172	6.00859	0.302572		AcD	1	3		1	0	0	2.01885	1.66531	deep	CA3	deep	41.1519
127	ventral	A1	S04	L	2		CA3c	8	Path (85)	16.0026	14.0075	176.052	24.8362	101.698	64.922	13	88.1378	48.0752	12			10.6115	10.6115	3.09636	2.9258	2.3785	2.49987	2.40814	2.66173	39.6643	1.16539	1.3093	2.69264	0.495362		nonAcD	0	3		0	1	2.30757	2.36193		deep	CA3	deep	35.4477
128	ventral	A1	S04	L	2		CA3c	9	Path (97)	17.4588	13.7928	189.129	30.6538	75.8109	63.8948	27	55.8823	82.3853	25	3.27556	2.50175	2.09487	5.37043	3.45178	2.24694	1.89105	2.29648	2.02286	2.38182	81.3251	0.589674	0.976823	3.75365	0.386606		AcD	1	3		1	2	3.74091	1.68091	1.18649	deep	CA3	deep	36.0242
129	ventral	A1	S04	L	2		CA3c	10	Path (109)	18.6881	11.8442	173.845	25.7644	71.291	97.794	31	59.5804	116.901	33			5.66392	8.60428	2.65151	2.1767	2.72269	2.26926	2.11149	2.38633	70.2676	0.612652	0.822912	2.58252	0.356261		nonAcD	0	3		1	-2	-4.45214	2.15226		deep	CA3	deep	34.3687
130	ventral	A1	S04	L	2		CA3c	11	Path (121)	16.7215	12.2829	161.311	20.7544	81.7689	104.163	28	71.0855	118.75	26			8.19676	8.19676	1.9925	2.834	2.80906	2.22175	2.2842	2.4283	57.7259	0.627016	1.15168	2.61909	0.438276		nonAcD	0	3		0	2	5.52989	2.10374		deep	CA3	deep	28.9512
131	ventral	A1	S04	L	2		CA3c	12	Path (133)	20.1295	13.6208	215.341	22.5335	58.3477	89.7814	34	43.5553	103.752	33	9.96324	2.39422	3.47681	13.44	3.33007	3.33007	1.95447	2.71568	2.71568	2.8092	71.2957	0.885396	1.16075	2.50082	0.233438		AcD	1	3		1	1	2.54353	2.59824	2.2989	deep	CA3	deep	35.9735
132	ventral	A1	S04	L	2		CA3c	13	Path (145)	19.2677	11.7377	177.625	23.5602	62.0458	101.287	40	44.788	112.586	42	3.02898	1.1622	4.49673	7.52571	2.99139	2.76997	2.0159	1.6079	2.34248	2.34553	67.7647	0.8227	0.819387	0	0.251705		AcD	1	3		1	-2	-4.86963	2.01832	1.10823	deep	CA3	deep	31.0859
133	ventral	A1	S04	L	2		CA3c	14	Path (157)	14.9163	9.06339	106.18	18.897	146.896	80.5362	28	140.322	74.1673	26	14.9917	0.942888	0.616349	15.608	2.33826	2.0267	1.8749	1.654	1.56466	1.8917	16.4051	0.783276	0.980016	2.70997	0.674101		AcD	1	3		1	2	6.07538	2.74778	2.70749	supf	CA3	supf	34.505
134	ventral	A1	S04	L	2		CA3c	15	Path (170)	16.4474	14.4453	186.602	34.0794	112.586	112.175	15	83.6179	120.599	15			5.34244	5.34244	1.74666	2.19253	1.78188	1.96255	1.66098	1.86892	14.0503	0.664686	1.28816	2.80512	0.370379		nonAcD	0	3		0	0	0	1.67568		supf	CA3	supf	39.4219
135	ventral	A1	S04	L	2		CA3c	16	Path (182)	17.6151	17.9372	248.159	30.566	155.114	85.6724	7	149.773	111.354	4			3.70239	3.70239	3.08602	2.18517	3.03734	3.8022	1.94161	2.81047	0	1.12702	1.22757	0	0.479382		nonAcD	0	3		0	3	5.63255	1.30898		supf	CA3	supf	34.2684
136	ventral	A1	S04	L	2		CA3c	17	Path (205)	18.2319	11.9413	170.991	28.1939	78.4817	75.6054	29	64.3057	94.7122	28			7.94183	7.94183	3.53021	2.43332	2.12987	2.19814	2.24354	2.50702	73.4381	0.877012	1.24994	3.4263	0.314791		nonAcD	0	3		0	1	2.03263	2.07214		deep	CA3	deep	36.1357
137	ventral	A1	S04	L	2		CA3c	18	Path (217)	14.8328	12.5405	146.092	19.5697	83.8234	78.2763	53	66.7711	79.9199	52			8.75005	8.75005	2.59926	2.71201	2.57492	2.43444	3.27594	2.71931	34.1742	0.672754	1.09211	2.34533	0.137234		nonAcD	0	3		0	1	2.92905	2.16906		deep	CA3	deep	28.3198
138	ventral	A1	S04	L	2		CA3c	19	Path (229)	14.4675	10.6584	121.109	29.973	106.012	122.859	62	91.6305	145.253	64	2.40497	2.09882	6.76742	9.17239	3.08497	3.02898	2.88687	3.04923	3.04923	3.01986	0	0.61003	1.70011	2.81994	0.323318		AcD	1	3		1	-2	-3.82601	2.2162	0.877537	supf	CA3	supf	39.1453
139	ventral	A1	S04	L	2		CA3c	20	Path (241)apical AcD	17.571	12.316	169.964	25.583	157.785	63.073	13	135.186	63.8948	15	8.34354	2.48482	3.24235	11.5859	2.77209	2.08002	2.03903	1.36366	1.89105	2.02917	22.0367	1.19975	1.30324	0	0.567316		AcD	1	3		1	-2	-4.48378	2.44979	2.12149	supf	CA3	supf	37.1689
140	ventral	A1	S04	L	hilus		hilus	1	Path (0)	15.93	11.9319	149.285	29.4633	69.6474	74.1673	9	47.6643	58.1422	9	4.87266	3.24447	4.51288	9.38554	1.40766	1.62422	1.74934	1.30388	1.40432	1.49788	81.5006	0.669683	1.09252	4.76647	0.483359		AcD	1	3		1	0	0	2.23917	1.58364	deep	hilus	deep	38.8489
141	ventral	A1	S04	L	hilus		hilus	2	Path (12)	14.9415	11.0809	130.035	30.2343	54.6496	97.3831	6	31.4338	110.121	8			2.68758	2.68758	1.68246	1.8376	1.39721	1.55281	1.55281	1.60458	93.9175	0.640133	0.794251	4.5017	0.944286		nonAcD	0	3		0	-2	-3.79289	0.988642		deep	hilus	deep	32.9219
142	ventral	A1	S04	L	hilus		hilus	3	Path (24)	17.8248	13.0011	182.01	31.012	94.5068	106.217	16	88.9596	132.104	19	3.12931	2.87124	2.26519	5.3945	1.48241	1.32052	1.69496	2.10648	1.28509	1.57789	78.4014	1.14968	1.18579	0	0.615411		AcD	1	3		1	-3	-5.55129	1.68538	1.14081	deep	hilus	deep	36.4065
143	ventral	A1	S04	L	hilus		hilus	4	Path (36)	15.8763	12.3834	154.412	23.6655	73.9618	114.23	12	56.2932	122.859	9			3.75086	3.75086	2.32723	2.01822	1.79401	1.6436	1.41036	1.83868	105.27	0.995365	1.0704	1.27543	0.527872		nonAcD	0	3		0	3	7.28281	1.32199		deep	hilus	deep	27.4163
144	ventral	A1	S04	L	hilus		hilus	5	Path (48)	14.8294	10.6116	123.594	27.3701	50.5406	53.2114	19	27.7357	46.2261	17			2.66098	2.66098	2.84123	2.17131	1.74397	1.61517	1.60972	1.99628	38.9379	0.803082	1.03301	2.48377	0.4494		nonAcD	0	3		0	2	4.19048	0.978694		deep	hilus	deep	30.0311
145	ventral	A1	S04	L	hilus		hilus	6	Path (60)	15.3061	13.1624	158.23	14.3545	78.0708	50.746	22	75.1945	46.0207	16			2.2272	2.2272	2.25117	1.82391	2.12643	1.93344	1.03365	1.83372	53.162	0.599293	0.773663	3.06266	0.643473		nonAcD	0	3		0	6	24.7076	0.800747		deep	hilus	deep	16.5817
146	ventral	A1	S04	L	hilus		hilus	7	Path (72)	19.2609	10.6815	161.584	30.0339	104.779	117.106	32	81.5635	124.913	36			2.3627	2.3627	1.01951	0.982956	0.969103	2.21589	1.33468	1.30443	84.7527	0.717955	0.920392	1.90899	0.435304		nonAcD	0	3		0	-4	-7.65355	0.859807		deep	hilus	deep	32.3966
147	ventral	A1	S04	L	hilus		hilus	8	Path (84)	17.6556	12.4794	173.048	26.7753	175.043	122.242	37	174.221	142.171	43			2.92778	2.92778	1.63151	1.68246	1.66671	1.44729	1.28406	1.54241	37.3954	0.874316	1.26407	1.86186	0.956279		nonAcD	0	3		0	-6	-12.9492	1.07425		deep	hilus	deep	29.7031
148	ventral	A1	S04	L	hilus		hilus	9	Path (96)	16.792	10.9334	144.194	28.2649	125.324	76.2218	40	103.957	88.9596	40	6.81128	2.3526	2.22998	9.04126	1.82029	1.59554	1.15423	1.6079	1.28816	1.49322	47.2866	1.08821	0.966681	2.24152	0.400845		AcD	1	3		1	0	0	2.2018	1.91858	deep	hilus	deep	37.3062
149	ventral	A1	S04	L	hilus		hilus	10	Path (108)	17.7185	14.2036	197.659	27.476	126.968	105.396	44	124.502	129.433	46			2.90776	4.86358	2.03673	1.79172	0.940242	1.45355	1.25625	1.4957	76.5896	0.704349	1.02782	2.89524	0.476469		nonAcD	0	3		0	-2	-4.17429	1.58178		deep	hilus	deep	32.3396
150	ventral	A1	S04	L	hilus		hilus	11	Path (120)	16.6377	16.543	216.17	26.768	65.3329	92.2468	54	59.9913	114.024	57	5.97592	2.34699	2.3221	8.29801	1.69764	1.37735	1.09252	1.37735	1.65284	1.43954	61.4952	0.834891	1.13218	3.97014	0.628242		AcD	1	3		1	-3	-6.43488	2.11602	1.78774	deep	hilus	deep	35.0661
151	ventral	A1	S04	L	hilus		hilus	12	Path (132)	18.2714	10.8699	155.987	29.7448	27.1193	127.995	59	37.5973	152.649	60			3.89781	3.89781	0.96706	1.02242	1.33641	1.17124	1.60972	1.22137	40.1287	0.947424	1.15778	0.746474	0.463864		nonAcD	0	3		0	-1	-1.92661	1.36042		deep	hilus	deep	33.6427
152	ventral	A1	S04	L	hilus		hilus	13	Path (144)	17.637	12.3446	170.997	28.9862	36.9809	57.115	42	22.5994	43.9662	33	6.72339	1.76269	2.44603	9.16942	1.46988	1.47907	1.47907	1.47907	1.47907	1.47723	63.8193	1.08835	1.07202	0	0.317139		AcD	1	3		1	9	18.0889	2.21587	1.90559	deep	hilus	deep	38.1557
153	ventral	A1	S04	L	hilus		hilus	14	Path (156)	17.3883	11.5822	158.175	30.0079	43.7607	92.8632	35	20.9558	104.368	36	8.31548	2.13633	2.78925	11.1047	1.6508	1.54856	1.28406	1.18245	0.977236	1.32862	77.1234	1.06909	1.4264	5.26489	0.425099		AcD	1	3		1	-1	-1.90971	2.40737	2.11812	deep	hilus	deep	41.1126
154	ventral	A1	S04	L	hilus		hilus	15	Path (168)	14.6347	13.7199	157.697	33.0461	178.741	101.492	43	156.142	115.463	45	2.97902	2.16698	1.9328	4.91181	2.56452	1.58226	2.21097	2.75304	1.36763	2.09568	54.4233	0.933927	1.06073	3.93394	0.510762		AcD	1	3		1	-2	-3.46974	1.59164	1.09159	deep	hilus	deep	37.958
155	ventral	A1	S04	L	hilus		hilus	16	Path (180)	15.9543	13.6734	171.335	17.538	193.533	74.5782	38	195.382	64.922	30	3.79431	1.30388	0	3.89431	2.20905	2.3249	1.9712	1.9712	1.9712	2.08951	32.5445	0.618485	1.04798	4.60211	0.521429		AcD	1	3		1	8	27.1391	1.3335	1.3335	deep	hilus	deep	21.3323
156	ventral	A1	S04	L	hilus		hilus	17	Path (192)	15.7206	13.1	161.745	32.8922	128.406	109.094	57	114.846	133.131	59	10.349	3.05231	2.26147	12.6105	1.05706	1.1822	1.33542	1.26277	1.27845	1.22318	62.5685	1.20151	0.911752	0.735397	0.474625		AcD	1	3		1	-2	-3.486	2.53453	2.33689	deep	hilus	deep	45.5027
157	ventral	A1	S04	L	hilus		hilus	18	Path (204)	17.4466	12.5696	172.235	26.6999	133.748	149.978	61	116.079	165.181	64			3.18316	3.18316	1.82391	1.88438	1.6079	1.88857	1.93002	1.82695	113.977	0.969859	1.02041	2.89014	0.653848		nonAcD	0	3		0	-3	-6.45138	1.15787		deep	hilus	deep	29.883
158	ventral	A1	S04	L	hilus		hilus	19	Path (216)	17.2141	11.7327	158.625	38.594	127.379	114.641	68	125.119	145.253	75	7.17844	2.71639	0	7.27844	2.57427	2.04678	2.27507	2.34305	1.96658	2.24115	76.6495	0.813429	1.46011	3.70079	0.976645		AcD	1	3		1	-7	-10.4499	1.97108	1.97108	deep	hilus	deep	45.7725
159	ventral	A1	S04	L	hilus		hilus	20	Path (228)	16.2648	13.7716	175.923	35.0704	147.513	70.6746	73	140.938	99.8485	77			3.37846	4.57447	1.43978	1.67819	1.89446	1.33366	1.88329	1.64588	37.9465	1.05349	1.23567	4.57385	0.512056		nonAcD	0	3		0	-4	-6.54919	1.52049		deep	hilus	deep	39.6449
160	ventral	A1	S04	L	14		Sub	1	Path (0)	15.134	14.8342	176.323	17.9189	96.7667	91.8359	20	109.71	98.4103	23			3.61432	3.61432	2.20107	2.12146	2.67156	2.27809	1.8815	2.23074	70.2753	0.793581	1.18245	2.91567	0.666135		nonAcD	0	3		0	-3	-9.63789	1.2849		supf	Sub	supf	21.5333
161	ventral	A1	S04	L	14		Sub	2	Path (12)	16.4193	10.7841	139.068	26.6897	27.3248	71.9073	23	51.3624	71.4964	25			3.10565	4.6418	2.23234	2.05578	2.05578	2.05578	2.05578	2.09109	0	0.876553	1.01115	2.68626	0.616883		nonAcD	0	3		0	-2	-4.29751	1.5351		supf	Sub	supf	31.3315
162	ventral	A1	S04	L	14		Sub	3	Path (24)	17.8036	13.3038	186.026	22.8644	86.6997	86.9051	29	105.601	86.2888	33			1.81997	7.14942	2.27347	1.55959	2.69493	2.20619	1.91768	2.13037	39.9337	0.925325	0.981277	0	0.450794		nonAcD	0	3		1	-4	-10.0754	1.96703		supf	Sub	supf	30.0138
163	ventral	A1	S04	L	14		Sub	4	Path (36)	17.3252	11.7226	159.511	28.6802	107.45	112.175	28	130.05	113.203	34			1.32576	3.2691	2.26228	2.48841	1.2497	2.05457	2.08874	2.02874	66.6442	0.624205	0.984148	3.40914	0.536008		nonAcD	0	3		0	-6	-12.0757	1.18452		supf	Sub	supf	31.9493
164	ventral	A1	S04	L	14		Sub	5	Path (48)	20.5776	11.5168	186.131	20.8683	133.748	111.354	28	148.951	117.312	32	2.40212	2.28086	2.95503	5.35715	4.09212	2.61607	3.04115	2.6346	2.39789	2.95636	85.9435	0.714011	1.3785	1.32358	0.379082		AcD	1	3		1	-4	-11.0508	1.67843	0.876351	supf	Sub	supf	26.2254
165	ventral	A1	S04	L	14		Sub	6	Path (60)	15.3013	10.4822	125.971	22.2047	60.8131	107.656	41	79.3035	103.547	43	2.99007	0.644081	3.75376	6.74383	2.47394	2.49147	2.09581	2.73959	1.72275	2.30471	28.5307	0.656536	1.25835	1.60835	0.501811		AcD	1	3		1	-2	-5.1677	1.90863	1.0953	supf	Sub	supf	28.9485
166	ventral	A1	S04	L	14		Sub	7	Path (72)	15.8763	11.1975	139.624	30.0072	46.0207	109.505	13	59.1695	130.46	17	8.2008	1.34428	2.79736	10.9982	3.53804	3.8022	3.48735	2.76404	2.54231	3.22679	0	0.916442	1.36323	3.25943	0.590248		AcD	1	3		1	-4	-7.6604	2.39773	2.10423	supf	Sub	supf	41.0054
167	ventral	A1	S04	L	14		Sub	8	Path (85)	14.3772	12.559	141.814	25.8113	127.995	123.475	41	149.362	127.79	44			2.1396	2.1396	3.35585	1.92028	1.92028	2.16698	1.86074	2.24483	98.3229	0.7883	0.862181	0	0.532812		nonAcD	0	3		0	-3	-6.67447	0.760617		supf	Sub	supf	27.9509
168	ventral	A1	S04	L	14		Sub	9	Path (97)	20.6783	11.5369	187.367	27.6977	58.5531	104.368	58	80.5362	106.423	63			0.495999	0.495999	2.74318	2.79463	2.97331	3.04211	2.70855	2.85235	46.2865	0.634084	1.20004	4.02047	0.543947		nonAcD	0	3		0	-5	-10.4001	-0.701181		supf	Sub	supf	28.1936
169	ventral	A1	S04	L	14		Sub	10	Path (109)	20.5311	13.6413	219.967	25.1965	105.806	96.9722	54	123.27	87.9324	59			1.72466	1.72466	2.43213	2.78543	1.99008	2.1241	2.23234	2.31282	82.4858	0.712769	1.04641	2.43596	0.75803		nonAcD	0	3		0	-5	-11.4458	0.545032		supf	Sub	supf	26.9211
170	ventral	A1	S04	L	14		Sub	11	Path (121)	16.9059	14.2645	189.403	31.9335	141.76	106.012	45	168.058	105.396	48	3.35326	2.22613	3.93225	7.28551	3.23624	2.53555	2.68856	3.26515	2.92777	2.93065	116.758	0.634279	1.04001	3.31536	0.636614		AcD	1	3		1	-3	-5.39062	1.98589	1.20993	supf	Sub	supf	39.219
171	ventral	A1	S04	L	14		Sub	12	Path (133)	16.6234	13.7994	180.165	30.1749	89.3705	86.0833	44	113.819	92.2468	48			4.06738	4.06738	2.37726	3.02433	2.47394	1.47279	1.71208	2.21208	67.5659	0.813553	0.907563	0	0.471094		nonAcD	0	3		0	-4	-7.61758	1.403		supf	Sub	supf	34.2423
172	ventral	A1	S04	L	14		Sub	13	Path (145)	16.5738	11.5657	150.551	26.2093	81.5635	89.576	38	101.081	82.7962	43	4.7801	1.12324	2.70034	7.48044	1.93245	2.48906	2.74147	2.06956	2.07748	2.262	54.4216	0.760636	1.05018	6.24518	0.546329		AcD	1	3		1	-5	-10.9978	2.01229	1.56446	supf	Sub	supf	33.6897
173	ventral	A1	S04	L	14		Sub	14	Path (157) two apical dendrites	17.6991	12.3446	171.599	32.5784	117.312	70.4692	43	143.815	73.9618	48			5.30008	5.30008	2.41955	2.10467	2.88809	2.84844	3.4001	2.73217	92.7673	0.732026	1.04017	2.26726	0.351478		nonAcD	0	3		0	-5	-8.82841	1.66772		supf	Sub	supf	37.8785
174	ventral	A1	S04	L	14		Sub	15	Path (169)	17.4823	14.8973	204.548	25.6434	40.4736	78.2763	59	56.2932	93.0686	62	5.83138	0.898842	2.16595	7.99734	2.82563	2.62263	2.80031	2.98609	2.7522	2.79737	0	0.692705	1.03906	3.3273	0.40223		AcD	1	3		1	-3	-6.71837	2.07911	1.76325	supf	Sub	supf	33.6408
175	ventral	A1	S04	L	14		Sub	16	Path (181)	17.6095	13.5356	187.204	22.015	41.9117	83.2071	62	56.2932	91.8359	67	4.09686	0.911431	0.951399	5.04826	2.77464	2.59393	2.03466	2.03676	2.38835	2.36567	0	0.566088	1.04452	2.79731	0.450154		AcD	1	3		1	-5	-13.1274	1.61904	1.41022	supf	Sub	supf	27.0633
176	ventral	A1	S04	L	14		Sub	17	Path (194)	14.3973	16.276	184.042	22.8519	64.7166	86.6997	65	79.0981	97.9994	69			1.72604	1.72604	1.89516	2.10975	1.34896	1.53763	1.73664	1.72563	57.1255	0.671896	1.04515	2.02202	0.478923		nonAcD	0	3		0	-4	-10.081	0.545832		supf	Sub	supf	24.578
177	ventral	A1	S04	L	14		Sub	18	Path (206)	17.5423	15.9612	219.908	27.7663	77.0436	55.8823	43	101.492	57.3204	46			3.86193	3.86193	4.2802	2.91053	2.45515	2.58428	2.56652	2.95934	47.5339	0.731914	1.33764	4.4945	0.462578		nonAcD	0	3		0	-3	-6.20262	1.35117		supf	Sub	supf	31.6282
178	ventral	A1	S04	L	14		Sub	19	Path (218)	17.1243	13.1895	177.39	29.3976	111.559	140.733	48	134.98	149.567	51	2.7455	2.28497	2.6497	5.3952	3.20356	3.40579	4.36066	3.25943	2.81469	3.40883	90.6282	0.867786	1.51867	4.79787	0.538425		AcD	1	3		1	-3	-5.85718	1.68551	1.00996	supf	Sub	supf	34.7928
179	ventral	A1	S04	L	Sub		Sub	1	Path (0)	19.5903	12.1627	187.137	21.7736	107.656	149.567	15	115.463	167.236	16	10.5216	0.896188	1.70208	12.2237	2.77209	2.6964	1.99455	2.21276	1.77957	2.29108	100.29	0.771825	0.799836	2.27043	0.442768		AcD	1	3		1	-1	-2.63236	2.50337	2.35343	deep	Sub	deep	33.9973
180	ventral	A1	S04	L	Sub		Sub	2	Path (12)	17.458	12.4719	171.008	31.3688	88.5487	133.337	15	104.574	154.703	17			1.47517	1.47517	3.50838	3.33201	2.89012	3.11373	2.6386	3.09657	80.7318	0.623206	0.871985	4.30386	0.390414		nonAcD	0	3		0	-2	-3.65552	0.388775		deep	Sub	deep	32.844
181	ventral	A1	S04	L	Sub		Sub	3	Path (24)	16.6582	14.784	193.424	25.2262	44.1716	117.312	15	61.0185	129.844	11	6.33656	1.57223	1.08835	7.42491	3.2342	2.39428	2.45306	2.55628	2.23766	2.57509	33.3994	0.727281	1.02725	3.55796	0.586434		AcD	1	3		1	4	9.12365	2.00484	1.84634	deep	Sub	deep	32.6511
182	ventral	A1	S04	L	Sub		Sub	4	Path (36)	21.3145	14.4005	241.07	24.8493	62.0458	116.901	9	72.3182	136.624	8	4.87639	1.2497	1.00708	5.88347	2.77785	2.60787	2.90776	2.73526	2.11149	2.62805	62.5691	0.695055	0.886652	1.59477	0.594131		AcD	1	3		1	1	2.30635	1.77215	1.58441	deep	Sub	deep	30.7328
183	ventral	A1	S04	L	Sub		Sub	5	Path (48)	18.4064	11.808	170.7	27.634	103.547	86.2888	22	114.846	72.9346	28			1.07248	1.07248	2.63104	2.52722	2.36769	2.43579	2.66343	2.52503	90.717	0.80813	1.09252	3.12406	0.662412		nonAcD	0	3		0	-6	-12.5401	0.0699718		deep	Sub	deep	28.7065
184	ventral	A1	S04	L	Sub		Sub	6	Path (60)	13.0457	9.93474	101.792	23.2495	85.0561	96.7667	21	99.643	112.381	20			1.56213	1.56213	2.03514	1.31251	1.53916	1.71661	1.78886	1.67846	77.1993	0.729997	0.676664	3.5321	0.56826		nonAcD	0	3		0	1	2.46515	0.446047		deep	Sub	deep	24.8116
185	ventral	A1	S04	L	Sub		Sub	7	Path (72)	14.8923	11.1546	130.468	25.0549	95.7395	93.685	26	104.163	114.435	27			9.1905	10.3852	2.17912	2.55886	2.03514	2.48458	2.39428	2.3304	90.2755	0.897169	0.845629	0	1.11246		nonAcD	0	3		0	-1	-2.28741	2.34038		deep	Sub	deep	35.4401
186	ventral	A1	S04	L	Sub		Sub	8	Path (86)	14.4811	10.2192	116.227	31.2832	66.1547	87.9324	15	81.5635	108.477	10	4.89941	2.23942	2.01303	6.91243	2.32042	2.79677	2.16759	2.27449	1.52452	2.21676	57.5428	0.836294	0.980081	2.70758	0.586079		AcD	1	3		1	5	9.19703	1.93332	1.58911	deep	Sub	deep	38.1957
187	ventral	A1	S04	L	Sub		Sub	9	Path (98)	16.2242	10.1177	128.924	29.122	93.0686	74.1673	22	112.381	89.576	24			1.76399	1.76399	2.58881	2.01328	2.15831	2.01095	1.96852	2.14797	86.3103	0.595567	1.07255	4.27208	0.537621		nonAcD	0	3		0	-2	-3.93799	0.567576		deep	Sub	deep	30.8859
188	ventral	A1	S04	L	Sub		Sub	10	Path (110)	16.6835	12.1446	159.133	22.8442	54.855	123.064	24	72.1128	132.926	22			1.66557	1.66557	2.02489	2.71352	2.32843	1.98719	1.80703	2.17221	49.5146	0.784013	0.938769	2.48275	0.536102		nonAcD	0	3		0	2	5.02266	0.510166		deep	Sub	deep	24.5097
189	ventral	A3	S03	L	12		CA1d	1	Path (0)	17.0257	14.8269	198.264	25.7394	117.928	110.326	65	134.159	113.819	62	11.1034	1.85247	2.37159	13.9097	2.56812	2.56863	2.27391	2.14496	2.0319	2.3175	12.2691	0.942626	1.13361	2.5881	0.630694		AcD	1	3		1	3	7.92742	2.63259	2.40725	supf	CA1	supf	33.5069
190	ventral	A3	S03	L	12		CA1d	2	Path (12)	17.9356	13.7918	194.279	25.6383	102.93	110.737	60	119.572	115.052	56			4.73546	5.60353	1.97812	2.60699	2.405	1.5974	1.83544	2.08459	27.1134	1.1117	1.06391	2.50375	0.619983		nonAcD	0	3		0	4	10.6388	1.7234		supf	CA1	supf	26.402
191	ventral	A3	S03	L	12		CA1d	3	Path (24)	13.9911	12.5561	137.974	22.1416	145.047	130.05	66	159.634	131.693	63			3.28039	3.88172	2.06162	1.94213	2.06019	1.55149	1.11798	1.74668	35.0354	1.05574	1.26465	3.98257	0.635548		nonAcD	0	3		0	3	9.22599	1.35628		supf	CA1	deep	21.9919
192	ventral	A3	S03	L	12		CA1d	4	Path (37)	15.0002	14.4633	170.395	31.81	108.272	130.255	64	128.611	140.322	61			2.91796	5.74703	2.50526	2.59875	1.94485	1.96225	1.79172	2.16057	21.9367	0.949008	0.978669	3.00399	0.805633		nonAcD	0	3		0	3	6.40745	1.74868		supf	CA1	supf	31.7389
193	ventral	A3	S03	L	12		CA1d	5	Path (50)	19.1119	17.006	255.268	22.3358	93.685	140.938	64	104.779	150.389	61			3.92212	4.64109	2.00576	2.46593	1.72275	2.00379	2.18517	2.07668	17.2395	1.00272	1.46709	2.03076	0.633701		nonAcD	0	3		0	3	9.14507	1.53495		supf	CA1	supf	22.7978
194	ventral	A3	S03	L	12		CA1d	6	Path (62)	17.3639	13.8144	188.395	34.2681	141.76	146.691	63	155.731	165.181	59			3.18757	3.7719	1.62675	2.02836	1.58624	1.16421	1.22506	1.52613	61.58	0.878432	0.847522	2.26236	0.669499		nonAcD	0	3		0	4	7.9393	1.32758		deep	CA1	deep	32.1471
195	ventral	A3	S03	L	12		CA1d	7	Path (74)	15.645	13.5915	167.007	28.7925	124.502	148.54	61	140.527	161.483	59			2.91376	3.44788	1.24641	0.714985	1.15511	1.25578	0.866251	1.04771	50.31	0.712521	0.780875	2.22926	0.621278		nonAcD	0	3		0	2	4.71479	1.23776		deep	CA1	deep	27.2459
196	ventral	A3	S03	L	12		CA1d	8	Path (86)	19.6887	12.2079	188.776	20.2059	96.3558	152.444	63	101.492	163.332	58			8.65154	10.2375	1.15423	1.41036	1.49746	1.38773	1.62422	1.4148	21.5416	0.724015	1.03953	2.34825	0.572307		nonAcD	0	3		0	5	17.0265	2.32605		supf	CA1	supf	25.7272
197	ventral	A3	S03	L	12		CA1d	9	Path (98)	15.4865	16.1906	196.928	29.8556	91.6305	147.924	71	110.737	155.936	71			2.2307	2.63962	1.60543	2.0267	1.90872	1.91148	1.65639	1.82174	11.9283	0.881347	0.884501	2.661	0.718385		nonAcD	0	3		0	0	0	0.970634		supf	CA1	supf	27.4612
198	ventral	A3	S03	L	12		CA1d	10	Path (110)	17.3923	10.2414	139.896	27.35	114.435	139.706	73	128.611	151.416	69	3.37658	0.944013	1.81416	5.5233	2.196	2.61898	1.51758	2.0143	2.22998	2.11537	26.0617	0.848818	0.858092	2.7206	0.695977		AcD	1	3		1	4	9.96591	1.70898	1.21686	supf	CA1	supf	27.7807
199	ventral	A3	S03	L	12		CA1d	11	Path (122)	15.6954	15.1724	187.032	34.8864	149.773	148.745	73	172.167	158.607	69			2.9252	3.46143	2.52785	2.06871	2.06871	1.84078	1.74934	2.05108	47.3829	1.05551	1.00788	3.13176	0.681829		nonAcD	0	3		0	4	7.79771	1.24168		deep	CA1	deep	32.4072
200	ventral	A3	S03	L	12		CA1d	12	Path (134)	17.9246	13.8842	195.461	21.8145	131.077	121.832	67	144.636	123.064	63			7.04592	8.33752	1.80062	1.95784	1.98461	2.11586	2.22524	2.01683	45.2163	1.02636	1.10772	3.04474	0.571499		nonAcD	0	3		0	4	12.5316	2.12077		deep	CA1	deep	25.481
201	ventral	A3	S03	L	12		CA1d	13	Path (146)	18.4999	13.5761	197.258	23.5959	124.502	155.114	62	133.337	168.263	58	4.2351	1.52578	1.78746	6.35023	2.3254	2.23595	1.69141	1.94786	1.95926	2.03198	51.6829	0.748729	0.862606	2.04305	0.696388		AcD	1	3		1	4	11.5718	1.84849	1.44341	deep	CA1	deep	25.307
202	ventral	A3	S03	L	12		CA1d	14	Path (158)	14.747	13.3856	155.035	31.0298	168.674	136.418	60	191.479	140.322	58	7.10323	2.26686	3.04825	10.7103	1.68246	1.38678	1.79842	1.57558	1.54515	1.59768	86.8292	0.991245	1.44278	2.22146	0.608338		AcD	1	3		1	2	4.37416	2.3712	1.96055	deep	CA1	deep	35.274
203	ventral	A3	S03	L	12		CA1d	15	Path (172)	17.122	11.5575	155.42	31.2052	149.156	117.517	63	169.29	125.324	59	10.1118	1.34262	2.92903	13.5777	1.47079	2.28837	1.42432	1.61281	1.47169	1.6536	53.6892	0.773106	0.816161	2.76595	0.621974		AcD	1	3		1	4	8.72438	2.60843	2.3137	deep	CA1	deep	37.8454
204	ventral	A3	S03	L	12		CA1d	16	Path (184)	16.9788	13.8147	184.221	24.0867	115.874	118.955	60	127.79	115.052	52	8.63044	1.82333	1.68799	10.6279	2.33176	2.10648	2.97237	1.86042	1.56213	2.16663	33.4032	0.764947	0.930567	2.46315	0.814858		AcD	1	3		1	8	23.1424	2.36348	2.1553	supf	CA1	deep	29.3368
205	ventral	A3	S03	L	12		CA1d	17	Path (197)	16.6674	13.4361	175.886	29.9846	92.6577	113.203	58	109.299	109.094	51			4.62204	5.46932	1.86113	1.84118	1.72198	1.69418	1.72198	1.76809	0	0.966226	1.20729	3.59468	0.609654		nonAcD	0	3		0	7	16.0364	1.69915		supf	CA1	supf	29.9616
206	ventral	A3	S03	L	12		CA1d	18	Path (209)	19.8567	10.5174	164.023	29.5356	93.685	125.119	60	114.435	124.092	59			1.05886	1.25296	2.983	1.67932	2.52147	2.04678	2.45037	2.33619	23.9449	1.08052	1.09153	2.98609	0.728329		nonAcD	0	3		0	1	2.29611	0.225513		supf	CA1	supf	26.019
207	ventral	A3	S03	L	12		CA1d	19	Path (219)	15.0171	10.586	124.855	25.3388	156.142	178.536	63	165.181	191.479	58			1.88761	2.23363	1.49177	1.64431	1.37052	0.998305	1.15511	1.332	104.76	1.17889	0.924612	3.39111	0.792796		nonAcD	0	3		0	5	13.5031	0.803627		deep	CA1	deep	23.3011
208	ventral	A3	S03	L	12		CA1d	20	Path (231)	16.7166	12.5215	164.398	25.5056	106.012	155.114	56	120.599	159.634	51	3.45205	2.62191	3.68236	7.80943	2.89686	1.63232	1.90041	1.41036	1.10638	1.78927	53.4391	1.01757	0.931364	2.62102	0.865765		AcD	1	3		1	5	13.4131	2.05533	1.23897	deep	CA1	deep	28.1541
209	ventral	A3	S03	L	11		CA1m	1	Path (0)	16.7064	14.7855	194.003	29.5609	88.9596	67.7983	15	107.656	70.8801	8			4.24276	9.0549	3.247	2.70248	2.40302	2.65786	1.93245	2.58856	62.1028	0.628861	0.706262	3.53508	0.566088		nonAcD	0	3		1	7	16.2726	2.20331		deep	CA1	deep	32.6336
210	ventral	A3	S03	L	11		CA1m	2	Path (12)	13.2734	12.9702	135.213	27.1909	109.094	69.6474	16	125.324	77.0436	13			1.38721	1.6415	1.78849	1.61975	1.85083	1.2276	1.06321	1.50998	94.1761	0.612592	0.77956	1.47679	0.467801		nonAcD	0	3		0	3	7.50173	0.49561		deep	CA1	deep	24.3658
211	ventral	A3	S03	L	11		CA1m	3	Path (24)	16.0324	13.2892	167.336	27.996	91.2196	49.5133	14	102.108	40.8845	4			0.87401	2.79704	1.85545	1.74934	1.69574	1.71661	1.78295	1.76002	70.5635	0.796764	0.979006	1.97849	0.583113		nonAcD	0	3		0	10	25.0034	1.02856		deep	CA1	deep	26.0228
212	ventral	A3	S03	L	11		CA1m	4	Path (36)	16.8193	14.2847	188.698	27.7364	94.0959	39.6518	14	108.477	36.7755	5	4.84226	2.11319	1.51671	6.637	2.29827	2.37652	2.00978	2.53388	2.16563	2.27682	52.3515	0.614682	0.910868	1.98158	0.593591		AcD	1	3		1	9	22.5795	1.89266	1.57738	deep	CA1	deep	29.0485
213	ventral	A3	S03	L	11		CA1m	5	Path (48)	16.9071	10.925	145.071	33.3118	125.324	67.7983	13	141.349	79.509	9	3.6335	1.65284	2.22443	6.26569	1.54365	1.45999	1.63877	1.41247	1.63232	1.53744	99.0902	0.535966	0.795795	1.41971	0.558566		AcD	1	3		1	4	8.16876	1.83509	1.2902	deep	CA1	deep	33.4464
214	ventral	A3	S03	L	11		CA1m	6	Path (60)	21.2114	17.4909	291.388	30.2157	66.7711	36.3646	11	82.5907	33.8992	2			4.0241	4.76176	2.37436	2.07811	2.14311	2.2202	2.18396	2.19995	24.3141	0.837214	0.873538	3.02229	0.559303		nonAcD	0	3		0	9	20.6378	1.56062		supf	CA1	supf	29.559
215	ventral	A3	S03	L	11		CA1m	7	Path (72)	17.7478	13.4122	186.954	21.0383	74.9891	41.9117	13	85.2615	45.6098	6	3.15316	1.55882	1.17581	4.54451	1.85031	1.55035	1.67923	1.82896	1.77595	1.73696	38.1645	0.710103	0.893898	3.0811	0.421638		AcD	1	3		1	7	23.1861	1.51392	1.14841	deep	CA1	deep	21.6197
216	ventral	A3	S03	L	11		CA1m	8	Path (84)	17.3311	11.4582	155.967	31.4344	148.745	85.0561	16	167.852	75.6054	12	7.9787	1.62687	1.34379	9.56882	2.28692	1.86042	1.19907	1.43079	1.267	1.60884	137.76	0.544856	0.727986	1.47102	0.430687		AcD	1	3		1	4	8.66027	2.25851	2.07678	deep	CA1	deep	34.6513
217	ventral	A3	S03	L	11		CA1m	9	Path (96)	14.8243	13.4172	156.217	44.4291	118.339	57.5259	19	138.678	78.8926	14			2.14895	2.54288	1.52452	1.18301	1.25444	1.44934	1.21789	1.32584	75.269	0.45697	0.797384	1.32405	0.516824		nonAcD	0	3		0	5	7.65273	0.933296		deep	CA1	deep	39.6954
218	ventral	A3	S03	L	11		CA1m	10	Path (108)	17.2573	13.3429	180.848	36.218	80.1253	65.1275	20	102.725	65.9493	12	3.36219	1.06013	1.83796	5.53707	1.71142	1.86184	1.43079	1.86962	1.49039	1.67281	40.945	0.65826	0.823502	2.34449	0.497065		AcD	1	3		1	8	15.1517	1.71147	1.21259	deep	CA1	deep	35.2866
219	ventral	A3	S03	L	11		CA1m	11	Path (120)	15.7043	11.7432	144.842	35.8939	104.985	33.2828	14	128.2	26.7084	10	5.13455	2.3431	1.42113	6.81619	1.90588	2.09798	2.39128	2.66381	2.3654	2.28487	52.3028	0.789723	0.969954	3.87533	0.482677		AcD	1	3		1	4	7.57755	1.9193	1.63599	deep	CA1	deep	36.0936
220	ventral	A3	S03	L	11		CA1m	12	Path (132)	16.3899	14.443	185.919	26.9462	78.4817	11.5052	16	94.3013	13.9706	10	6.67132	3.27405	3.83567	11.2101	2.00978	2.19253	1.64929	2.11329	1.85601	1.96418	13.1752	0.757595	0.998929	3.24451	0.544444		AcD	1	3		1	6	15.2768	2.41682	1.89782	supf	CA1	supf	32.2454
221	ventral	A3	S03	L	11		CA1m	13	Path (144)	18.527	14.3518	208.833	35.0311	61.4294	43.5553	15	78.2763	57.9368	9	6.35876	1.85148	1.60733	8.26073	2.12472	2.17579	1.89728	1.89728	1.89728	1.99847	19.2825	0.65826	0.810586	1.78392	0.602619		AcD	1	3		1	6	11.6934	2.11151	1.84983	supf	CA1	supf	36.5853
222	ventral	A3	S03	L	11		CA1m	14	Path (156)	17.9253	14.6931	206.856	29.5898	83.0016	42.7335	27	97.3831	57.9368	23	12.2513	2.44668	2.42814	15.1246	2.57133	2.56053	2.10163	1.88105	1.96155	2.21522	26.5373	0.769912	0.880775	3.82921	0.461413		AcD	1	3		1	4	9.20469	2.71632	2.50564	supf	CA1	supf	37.7875
223	ventral	A3	S03	L	11		CA1m	15	Path (168)	15.3138	12.4685	149.965	34.3001	131.077	29.9956	11	153.471	31.0229	10	4.52804	1.47879	1.93702	6.82014	1.50361	1.32576	1.57851	1.62524	1.46405	1.49943	78.784	0.596535	0.823579	2.83892	0.616382		AcD	1	3		1	1	1.97703	1.91988	1.51029	deep	CA1	deep	34.7501
224	ventral	A3	S03	L	11		CA1m	16	Path (180)	16.0904	14.0316	177.323	30.966	111.354	46.4316	26	124.913	57.3204	17			1.27811	1.5124	2.1255	1.81248	1.68892	1.56992	1.36787	1.71294	64.3948	0.814858	0.91817	3.01295	0.598053		nonAcD	0	3		0	9	20.1159	0.4137		deep	CA1	deep	27.447
225	ventral	A3	S03	L	11		CA1m	17	Path (192)	17.1221	14.0436	188.854	30.5679	97.3831	26.9139	32	114.846	23.8321	25	5.12303	2.00129	2.21097	7.73929	2.69163	2.08572	2.21574	2.06123	2.32468	2.2758	17.2021	0.700519	0.840569	1.00093	0.473755		AcD	1	3		1	7	15.7224	2.04631	1.63375	supf	CA1	supf	32.3728
226	ventral	A3	S03	L	11		CA1m	18	Path (204)	12.5773	14.3259	141.514	33.3529	116.079	33.8992	28	130.255	48.0752	21			4.44427	5.25896	2.55737	2.38465	2.19253	2.12739	2.17535	2.28746	52.4931	0.601455	0.878432	2.51522	0.486674		nonAcD	0	3		0	7	14.3799	1.65993		deep	CA1	deep	32.6303
227	ventral	A3	S03	L	11		CA1m	19	Path (216)	15.3468	12.1562	146.523	28.3713	100.054	19.1068	16	112.381	29.7902	12	4.1883	1.42248	1.26144	5.68098	2.51754	1.67224	1.7883	1.60728	1.53508	1.82409	31.807	0.942757	0.999222	2.14237	0.59612		AcD	1	3		1	4	9.60369	1.73712	1.4323	supf	CA1	deep	28.7771
228	ventral	A3	S03	L	11		CA1m	20	Path (228)	14.4282	13.2654	150.322	30.4437	140.117	52.8005	21	152.238	68.6201	16			1.34853	1.59574	1.04142	1.17449	1.29418	0.957847	1.09586	1.11276	111.344	0.700313	0.844946	1.75781	0.494863		nonAcD	0	3		0	5	11.2064	0.467335		deep	CA1	deep	27.0761
229	ventral	A3	S03	L	10		CA1p	1	Path (0)	17.1702	12.4075	167.321	28.0936	115.874	92.4523	16	116.284	111.148	12			1.9285	4.49571	2.01415	1.90187	1.50195	2.06019	1.65284	1.8262	84.7046	0.783697	0.627221	1.71627	0.612087		nonAcD	0	3		0	4	9.69952	1.50312		deep	CA1	deep	27.5408
230	ventral	A3	S03	L	10		CA1p	2	Path (12)	13.0292	12.46	127.505	20.0982	137.035	77.6599	23	144.02	86.4942	18	3.55456	0.515716	2.42439	6.42337	2.41664	2.37356	2.49682	2.22359	1.88609	2.27934	70.3622	0.721734	0.879792	2.01607	0.642607		AcD	1	3		1	5	17.1205	1.85994	1.26823	deep	CA1	deep	22.413
231	ventral	A3	S03	L	10		CA1p	3	Path (24)	12.2845	11.8616	114.443	24.9517	123.27	112.586	16	122.037	125.941	8			1.21986	1.44347	2.41458	2.08572	1.2497	1.90595	1.72275	1.87574	107.916	0.719446	0.81051	1.42941	0.680824		nonAcD	0	3		0	8	22.296	0.36705		deep	CA1	deep	22.3062
232	ventral	A3	S03	L	10		CA1p	4	Path (36)	18.1041	12.2294	173.889	25.9999	123.064	130.666	16	125.119	143.815	7			1.26277	1.49425	1.66098	1.65284	2.00657	1.83919	1.73386	1.77869	117.77	0.921347	0.976329	2.08165	0.579109		nonAcD	0	3		0	9	24.1804	0.401623		deep	CA1	deep	23.2349
233	ventral	A3	S03	L	10		CA1p	5	Path (48)	18.091	12.9686	184.267	28.3892	126.146	45.6098	16	140.117	57.3204	13			1.44719	1.71248	1.66671	1.80354	1.55959	1.28714	1.56466	1.57633	31.1897	0.885349	0.957206	2.07307	0.660261		nonAcD	0	3		0	3	7.18338	0.53794		supf	CA1	deep	25.4385
234	ventral	A3	S03	L	10		CA1p	6	Path (60)	14.6168	12.0422	138.245	27.9894	141.76	59.5804	15	150.8	75.4	11	7.50379	1.74982	1.13716	8.8494	1.57511	2.12629	1.7059	1.8686	1.44506	1.74419	49.5366	0.951899	0.786998	1.95046	0.632833		AcD	1	3		1	4	9.736	2.18035	2.01541	deep	CA1	deep	31.1319
235	ventral	A3	S03	L	10		CA1p	7	Path (72)	20.5958	12.1218	196.08	35.2637	165.387	116.901	15	163.949	139.295	8			3.19153	3.77657	2.97813	2.45306	2.04484	1.93821	1.84118	2.25108	123.204	0.874083	1.08068	1.98714	0.682608		nonAcD	0	3		0	7	13.5853	1.32882		deep	CA1	deep	32.9924
236	ventral	A3	S03	L	10		CA1p	8	Path (84)	16.9094	13.0269	173.005	23.6699	132.515	52.8005	32	146.691	62.6621	30			2.20264	2.60641	2.38766	2.87124	2.05706	1.59306	1.99455	2.18072	36.5839	0.797901	0.858401	2.12795	0.551585		nonAcD	0	3		0	2	5.73827	0.957973		deep	CA1	deep	22.2058
237	ventral	A3	S03	L	10		CA1p	9	Path (96)	18.2828	12.2155	175.405	30.8048	173.81	91.6305	25	188.808	106.012	22			3.15989	3.73913	1.66416	2.05221	1.98631	2.05906	1.95926	1.9442	96.9414	0.785326	0.809365	1.59877	0.586079		nonAcD	0	3		0	3	6.61745	1.31885		deep	CA1	deep	29.1926
238	ventral	A3	S03	L	10		CA1p	10	Path (108)	15.1396	10.5945	125.976	21.3572	151.622	29.9956	32	159.018	42.9389	30	18.1752	1.9337	2.38282	20.9949	2.0619	1.50867	1.50361	1.47835	1.57101	1.62471	44.9637	0.784667	0.873832	2.94688	0.705077		AcD	1	3		1	2	6.36209	3.04428	2.90006	deep	CA1	deep	35.7911
239	ventral	A3	S03	L	10		CA1p	11	Path (120)	13.8368	10.7444	116.764	29.2425	88.7542	89.3705	16	83.6179	107.861	11			2.14017	2.53249	1.56166	1.32174	1.37522	1.49295	1.59472	1.46926	56.6988	0.777254	0.965182	2.54347	0.691129		nonAcD	0	3		0	5	11.6731	0.929202		deep	CA1	deep	26.8525
240	ventral	A3	S03	L	10		CA1p	12	Path (132)	21.2952	15.6639	261.983	38.5577	175.454	110.943	30	169.907	137.651	26			2.19971	2.60294	2.62613	2.13564	2.72603	3.56277	2.80238	2.77059	97.8517	0.903986	1.0747	2.66232	0.741454		nonAcD	0	3		0	4	7.05127	0.956642		deep	CA1	deep	34.7843
241	ventral	A3	S03	L	10		CA1p	13	Path (144)	15.72	11.7856	145.511	27.4748	162.921	91.0141	32	168.469	107.656	27	5.40187	1.26944	1.11499	6.72125	2.05144	2.50388	1.94127	2.05401	1.48196	2.00651	79.5825	1.05609	0.839443	3.53572	0.748729		AcD	1	3		1	5	12.4358	1.90527	1.68675	deep	CA1	deep	28.8985
242	ventral	A3	S03	L	10		CA1p	14	Path (157)	15.8695	13.0552	162.719	25.0764	63.073	121.626	17	65.7438	138.884	14			1.40808	3.52496	1.59988	1.50733	1.46405	1.15365	1.75028	1.49504	91.8235	0.515404	0.659373	2.46614	0.608752		nonAcD	0	3		0	3	8.13841	1.25987		deep	CA1	deep	24.1706
243	ventral	A3	S03	L	10		CA1p	15	Path (169)	13.2195	8.37785	86.9839	29.0009	76.0163	118.955	11	74.5782	139.295	8	3.32074	1.60573	1.53916	5.14204	2.60787	1.47169	1.27581	1.65957	1.72581	1.74815	93.2299	0.663141	0.847436	2.31949	0.609928		AcD	1	3		1	3	7.03107	1.63745	1.20019	deep	CA1	deep	28.8537
244	ventral	A3	S03	L	10		CA1p	16	Path (181)	14.8953	9.84733	115.201	26.1326	68.6201	106.834	16	63.4839	125.119	14			1.27289	1.50622	1.8519	1.40766	1.92516	1.75302	1.38499	1.66454	74.8018	0.852764	0.986493	2.89755	0.497024		nonAcD	0	3		0	2	5.19594	0.409606		deep	CA1	deep	23.3572
245	ventral	A3	S03	L	10		CA1p	17	Path (193)	16.3052	13.4278	171.957	32.5979	48.6915	56.0877	10	46.0207	77.249	6			1.47085	1.74047	1.82286	1.98631	1.7607	1.68655	1.32263	1.71581	0	0.935911	1.05943	2.32243	0.599533		nonAcD	0	3		0	4	8.34891	0.554158		supf	CA1	supf	29.0189
246	ventral	A3	S03	L	10		CA1p	18	Path (205)	12.8029	10.495	105.531	22.336	104.985	141.966	52	101.903	155.936	49			2.9723	3.51716	2.48803	2.23795	1.97762	2.02686	1.52755	2.0516	126.363	0.551332	0.711801	1.87052	0.569894		nonAcD	0	3		0	3	9.14498	1.25765		deep	CA1	deep	21.8482
247	ventral	A3	S03	L	10		CA1p	19	Path (217)	17.6013	15.1298	209.155	27.8956	188.397	125.119	51	197.232	140.117	47			4.41836	5.2283	2.36366	1.42422	1.72742	1.52057	2.38907	1.88499	121.809	1.00838	0.947075	3.09205	0.625846		nonAcD	0	3		0	4	9.76904	1.65409		deep	CA1	deep	27.9925
248	ventral	A3	S03	L	10		CA1p	20	Path (229)	18.4358	11.5097	166.654	30.9296	153.265	178.741	47	161.072	196.615	41	5.94863	2.95813	2.04133	8.36416	2.40814	2.22807	1.66416	1.9712	1.79172	2.01266	172.881	0.623206	0.739174	3.12148	0.580709		AcD	1	3		1	6	13.2706	2.12396	1.78316	deep	CA1	deep	33.2065
249	ventral	A3	S03	L	7		CA3a	1	Path (0)	21.7598	13.7987	235.821	43.5238	110.532	135.391	67	97.5885	160.251	65			4.82917	5.71442	2.10648	2.56863	3.19109	2.16698	1.6508	2.3368	49.7594	0.827707	0.94446	3.44765	0.638198		nonAcD	0	3		0	2	3.11702	1.74299		deep	CA3	deep	41.6105
250	ventral	A3	S03	L	7		CA3a	2	Path (12)	24.2844	15.2824	291.48	41.7456	51.1569	158.607	75	62.0458	185.315	77			5.44107	6.43849	3.44741	2.56863	2.46753	2.57017	2.22346	2.65544	117.797	0.802306	0.791131	2.98115	0.509191		nonAcD	0	3		0	-2	-3.24993	1.86229		deep	CA3	deep	40.7197
251	ventral	A3	S03	L	7		CA3a	3	Path (24)	20.0999	19.4129	306.46	34.3593	92.8632	114.024	63	88.3433	136.418	60			2.45789	2.90845	6.17551	4.06136	3.42129	3.33233	3.04601	4.0073	75.6447	0.950919	0.842232	1.89185	0.640519		nonAcD	0	3		0	3	5.93027	1.06762		deep	CA3	deep	31.4944
252	ventral	A3	S03	L	7		CA3a	4	Path (36)	23.4744	15.3012	282.106	13.7598	117.312	152.444	63	120.188	157.991	58	9.2415	1.89919	0.679676	10.0458	3.66049	2.43139	2.6366	3.80636	4.52456	3.41188	96.8862	1.04722	0.864264	1.85164	0.582551		AcD	1	3		1	5	25.4669	2.30715	2.2237	deep	CA3	deep	20.1177
253	ventral	A3	S03	L	7		CA3a	5	Path (48)	20.8895	13.962	229.068	36.8583	86.6997	138.473	58	103.547	155.936	53			2.10826	4.24267	3.35725	3.04827	3.49533	2.85522	3.12425	3.17606	80.2425	1.04017	1.00469	2.27988	0.543455		nonAcD	0	3		0	5	9.23717	1.44519		deep	CA3	deep	34.7339
254	ventral	A3	S03	L	7		CA3a	6	Path (61)	21.9566	14.9474	257.764	37.6377	94.7122	123.475	52	102.314	148.335	49	4.0056	3.635	1.70664	6.02509	3.30161	2.79972	2.22613	2.22658	2.36769	2.58434	92.3605	1.02823	1.19017	4.4403	0.582976		AcD	1	3		1	3	5.4121	1.79593	1.38769	deep	CA3	deep	36.8988
255	ventral	A3	S03	L	7		CA3a	7	Path (73)	23.4336	15.4113	283.64	46.491	118.955	144.636	55	97.9994	164.36	62			6.51194	7.70566	2.51885	2.62149	2.50467	2.44066	2.11586	2.44031	104.119	0.882388	1.11038	2.49003	0.634603		nonAcD	0	3		0	-7	-10.263	2.04196		deep	CA3	deep	45.8008
256	ventral	A3	S03	L	7		CA3a	8	Path (85)	21.346	12.5341	210.135	37.1835	110.121	133.542	61	112.792	159.634	61	6.27461	0.872795	0.620141	7.00843	2.68485	2.40082	2.36441	2.60326	1.67889	2.34645	67.494	0.81211	0.988939	1.73913	0.622901		AcD	1	3		1	0	0	1.94711	1.83651	deep	CA3	deep	37.3459
257	ventral	A3	S03	L	7		CA3a	9	Path (97)	21.4042	14.3765	241.68	52.7481	126.968	160.662	78	137.857	193.944	79			2.06734	2.4463	3.37783	2.96748	2.63755	1.8519	2.20619	2.60819	115.524	0.854026	0.935436	1.85997	0.64203		nonAcD	0	3		0	-1	-1.28544	0.894578		deep	CA3	deep	46.644
258	ventral	A3	S03	L	7		CA3a	10	Path (110)	21.3158	12.9718	217.166	30.22	88.7542	132.309	45	107.039	144.431	45			9.03517	10.6914	2.46563	2.12987	2.05706	2.5348	1.95657	2.22879	108.794	0.642657	0.721566	2.25569	0.637448		nonAcD	0	3		0	0	0	2.36944		deep	CA3	deep	34.5737
259	ventral	A3	S03	L	7		CA3a	11	Path (123)	22.0439	12.8484	222.448	44.0341	63.6893	102.93	38	69.2365	128.817	35	4.34984	2.08385	3.87475	8.93488	3.67072	2.90549	1.79238	3.38507	3.09105	2.96894	74.1415	0.861182	0.844458	3.38332	0.64482		AcD	1	3		1	3	4.62408	2.18996	1.47014	deep	CA3	deep	44.7633
260	ventral	A3	S03	L	7		CA3a	12	Path (136)apical AcD	21.1934	12.2675	204.196	37.6802	67.5929	23.0103	41	62.2512	46.8425	41	21.671	3.56185	4.66055	27.1859	3.39009	3.1532	2.62948	1.92759	2.24145	2.66836	37.228	0.693603	0.908693	2.95671	0.577862		AcD	1	3		1	0	0	3.3027	3.07597	deep	CA3	deep	54.8174
261	ventral	A3	S03	L	7		CA3a	13	Path (148) branched stem dendrite	22.7697	14.3158	256.014	37.9148	106.423	114.846	33	129.228	127.584	29	6.71594	2.31435	3.401	10.7404	2.28837	3.14361	3.29401	3.20346	2.45521	2.87693	76.7703	1.00025	0.895738	3.59606	0.652537		AcD	1	3		1	4	7.17146	2.37401	1.90448	deep	CA3	deep	41.1178
262	ventral	A3	S03	L	7		CA3a	14	Path (160)	15.9237	14.2222	177.87	32.3385	78.6872	108.272	32	91.8359	126.146	30	4.36384	1.24149	1.51689	6.15879	1.77793	2.22175	2.10244	2.46087	1.70005	2.05261	87.6321	0.72602	0.917721	1.53535	0.558861		AcD	1	3		1	2	4.19682	1.81788	1.47335	deep	CA3	deep	32.5335
263	ventral	A3	S03	L	7		CA3a	15	Path (172)	16.509	14.3543	186.12	40.0613	125.53	109.505	23	112.381	130.46	27	6.57805	1.88803	2.51794	9.55755	2.90226	2.90711	1.76269	2.43717	2.22359	2.44657	81.1976	0.883755	0.990808	2.27717	0.619983		AcD	1	3		1	-4	-6.78536	2.25733	1.88374	deep	CA3	deep	41.9322
264	ventral	A3	S03	L	7		CA3a	16	Path (184)	16.4141	11.0535	142.498	29.2865	97.5885	73.5509	33	93.8904	93.2741	34	9.29881	3.06069	2.60436	12.3806	2.62149	3.54549	2.26228	2.51885	2.51885	2.69339	45.335	0.942188	0.898475	3.59691	0.582233		AcD	1	3		1	-1	-2.31565	2.51613	2.22989	deep	CA3	deep	35.2123
265	ventral	A3	S03	L	7		CA3a	17	Path (195)	15.909	17.3026	216.193	29.9664	39.8572	100.67	47	56.4986	113.408	45	17.6446	2.6145	5.67224	24.3567	2.164	3.18612	2.57382	2.02286	1.55035	2.29943	55.8714	0.676759	0.724454	2.00359	0.611814		AcD	1	3		1	2	4.52971	3.19281	2.87043	deep	CA3	deep	45.9076
266	ventral	A3	S03	L	7		CA3a	18	Path (207)	18.3649	10.9184	157.484	29.2123	38.6245	98.6158	41	49.5133	115.874	38	2.5935	1.48598	4.54292	7.96919	1.70005	2.53896	2.63749	2.15722	2.04362	2.21547	79.4788	0.776405	0.949008	1.39272	0.624205		AcD	1	3		1	3	6.97996	2.07558	0.953008	deep	CA3	deep	31.4215
267	ventral	A3	S03	L	7		CA3a	19	Path (220)	28.8329	12.9629	293.549	34.2338	47.2534	70.4692	48	40.679	92.8632	52	3.43223	1.51944	1.05144	4.67641	3.18819	3.09711	3.31158	2.14619	3.31158	3.01093	42.3159	0.847825	0.995144	3.03001	0.680824		AcD	1	3		1	-4	-7.94732	1.54253	1.23321	deep	CA3	deep	32.8824
268	ventral	A3	S03	L	7		CA3a	20	Path (232)	17.9397	12.7206	179.231	35.7409	32.8719	107.039	41	46.4316	123.064	32	7.32794	1.77196	2.24123	9.98001	2.4702	3.26181	3.1331	2.8268	3.2342	2.98522	93.2033	0.784958	0.847522	3.15758	0.512861		AcD	1	3		1	9	17.3359	2.30058	1.99169	deep	CA3	deep	38.6381
269	ventral	A3	S03	L	5		CA3b	1	Path (0)	22.0117	11.6116	200.74	32.7916	107.039	58.3477	71	96.3558	77.0436	74			4.51655	5.34449	1.75311	1.59306	1.65798	1.1485	1.40192	1.51091	0	0.727791	0.926581	2.15254	0.731401		nonAcD	0	3		0	-3	-6.21488	1.67607		supf	CA3	supf	32.2283
270	ventral	A3	S03	L	5		CA3b	2	Path (12)	18.4123	15.4392	223.266	22.9317	109.299	72.3182	58	97.9994	84.4397	58	9.2546	1.30794	3.93136	13.9066	3.63187	2.8626	3.00586	2.53133	2.68769	2.94387	42.2036	0.787606	0.955395	3.11581	0.623298		AcD	1	3		1	0	0	2.63237	2.22512	deep	CA3	deep	31.1315
271	ventral	A3	S03	L	5		CA3b	3	Path (24)	15.403	13.3629	161.659	29.9408	103.136	108.272	50	112.586	124.913	46			4.21424	7.1991	3.2908	2.65151	2.90912	3.98911	2.40747	3.0496	73.0227	0.879604	0.69884	2.08686	0.487478		nonAcD	0	3		0	4	9.09588	1.97396		deep	CA3	deep	31.3864
272	ventral	A3	S03	L	5		CA3b	4	Path (36)	15.1421	13.9826	166.29	25.9151	99.0267	90.3978	54	96.7667	109.71	54	2.75202	2.10589	3.47199	6.86047	3.54297	2.67633	1.70281	1.6468	1.77957	2.2697	72.3485	0.861852	0.901589	3.02193	0.577006		AcD	1	3		1	0	0	1.92578	1.01233	deep	CA3	deep	27.6982
273	ventral	A3	S03	L	5		CA3b	5	Path (48)	13.9897	14.755	162.121	21.2127	73.9618	99.4376	56	61.8403	100.876	62	7.17965	0.933905	5.07348	13.1832	3.24275	2.56663	2.35602	2.38772	1.58291	2.42721	96.8147	0.61498	0.880775	2.48783	0.558713		AcD	1	3		1	-6	-19.5542	2.57894	1.97125	deep	CA3	deep	29.0675
274	ventral	A3	S03	L	5		CA3b	6	Path (60)	25.2362	13.9598	276.691	27.9208	125.53	156.347	63	137.035	173.194	61	3.96735	2.44323	3.56034	8.18034	2.40472	2.73429	1.48241	1.90664	2.42439	2.19049	83.9553	0.8263	0.916102	3.66162	0.584243		AcD	1	3		1	2	4.86234	2.10173	1.3781	deep	CA3	deep	30.5086
275	ventral	A3	S03	L	5		CA3b	7	Path (72) splitAD	17.809	15.7785	220.696	29.2861	87.1106	64.7166	45	81.7689	85.0561	47	7.33096	2.03855	4.25885	12.3705	1.82896	1.43906	1.58226	2.40472	2.29986	1.91098	21.0213	0.798314	1.00157	2.53205	0.73635		AcD	1	3		1	-2	-4.63515	2.51532	1.99211	supf	CA3	supf	35.2034
276	ventral	A3	S03	L	5		CA3b	8	Path (85)	13.478	14.4053	152.489	30.0083	144.431	117.928	47	149.567	136.418	47	10.2778	1.49679	0	10.3778	2.84598	2.16287	1.81757	1.7623	1.96003	2.10975	41.3889	1.28052	1.05234	4.69263	0.587062		AcD	1	3		1	0	0	2.32998	2.32998	deep	CA3	deep	34.0452
277	ventral	A3	S03	L	5		CA3b	9	Path (98)	15.3809	15.0788	182.154	30.0987	132.104	106.628	50	117.723	115.463	50			6.34172	7.50424	3.21543	2.31048	2.28189	2.45132	1.74397	2.40062	61.2042	0.726884	0.772146	3.28641	0.436627		nonAcD	0	3		0	0	0	2.01547		deep	CA3	deep	31.7777
278	ventral	A3	S03	L	5		CA3b	10	Path (110)	24.7257	13.9217	270.353	26.8631	161.894	144.842	67	155.731	164.36	67	6.03413	2.78047	3.30781	9.9483	3.92272	3.73296	2.63393	2.20267	2.05735	2.90992	30.5814	1.26242	0.963796	2.41063	0.515706		AcD	1	3		1	0	0	2.2974	1.79743	supf	CA3	deep	31.1088
279	ventral	A3	S03	L	5		CA3b	11	Path (122)	22.5878	14.7008	260.799	27.2403	49.7188	67.7983	45	57.9368	85.6724	45			7.43976	8.80356	2.53763	2.64005	3.22562	2.32099	1.91079	2.52702	54.8337	0.880889	0.823579	2.04996	0.622107		nonAcD	0	3		0	0	0	2.17516		deep	CA3	deep	30.4602
280	ventral	A3	S03	L	5		CA3b	12	Path (134)	17.8561	16.5689	232.365	31.4577	64.5111	83.0016	53	45.4043	81.358	59			3.1748	3.75678	3.28237	3.18815	2.97902	2.67435	2.03615	2.83201	65.8121	0.84025	0.896454	2.21908	0.653516		nonAcD	0	3		0	-6	-13.0438	1.32356		deep	CA3	deep	29.7592
281	ventral	A3	S03	L	5		CA3b	13	Path (146)	19.8955	14.1704	221.424	32.2637	131.693	78.6872	56	119.572	95.7395	61			6.43759	7.61768	2.13125	2.00628	2.07296	1.47874	1.81997	1.90184	41.1461	0.606762	0.74868	3.60665	0.669683		nonAcD	0	3		0	-5	-10.5668	2.03047		deep	CA3	deep	33.7031
282	ventral	A3	S03	L	5		CA3b	14	Path (158)	19.5338	14.4198	221.226	29.3354	112.586	118.75	65	113.614	140.322	64	2.36721	1.72763	6.44226	9.99041	3.95624	4.19162	2.22287	2.15048	2.94741	3.09373	65.6714	0.757622	0.989476	2.06111	0.472492		AcD	1	3		1	1	2.31179	2.30163	0.861713	deep	CA3	deep	33.2337
283	ventral	A3	S03	L	5		CA3b	15	Path (171)	20.5761	16.3672	264.501	35.2225	103.957	143.609	73	112.381	168.674	73			6.69193	10.1999	4.40454	4.56968	3.30178	2.74659	3.21397	3.64731	74.5144	0.826923	0.921227	3.49265	0.774231		nonAcD	0	3		0	0	0	2.32238		deep	CA3	deep	38.3858
284	ventral	A3	S03	L	5		CA3b	16	Path (183)	19.8164	14.5466	226.401	31.0306	92.4523	92.0414	73	75.6054	105.19	73	5.71606	4.67387	5.19633	11.8649	4.04833	3.85609	2.43717	2.31884	1.95207	2.9225	47.5013	1.16851	0.960645	3.12768	0.552295		AcD	1	3		1	0	0	2.47359	1.74328	deep	CA3	deep	36.2504
285	ventral	A3	S03	L	5		CA3b	17	Path (206)	19.7978	12.3932	192.704	32.7073	69.031	42.7335	71	68.2092	65.5384	70	10.5553	1.7984	5.7296	17.3352	2.8174	2.14441	1.69764	1.88609	1.88609	2.08632	0	0.779425	0.924523	2.39501	0.637907		AcD	1	3		1	1	2.07334	2.85274	2.35663	supf	CA3	supf	42.2902
286	ventral	A3	S03	L	5		CA3b	18	Path (218)	15.1682	17.9904	214.322	37.2913	50.3351	50.3351	73	45.8152	77.4545	73	9.67713	0.65035	1.73234	11.727	2.32553	2.23441	3.18416	1.96658	2.20918	2.38397	31.3053	0.798856	1.05676	3.74125	0.65801		AcD	1	3		1	0	0	2.4619	2.26977	supf	CA3	deep	41.4247
287	ventral	A3	S03	L	5		CA3b	19	Path (230)split AD	17.9331	12.8349	180.775	30.6779	147.924	102.725	60	133.337	115.463	61	6.82426	2.31853	2.15481	9.37408	2.00394	2.61607	1.51594	2.19253	1.81997	2.02969	22.1194	0.822024	0.976035	1.98911	0.62386		AcD	1	3		1	-1	-2.21057	2.23795	1.92048	supf	CA3	supf	33.8473
288	ventral	A3	S03	L	5		CA3b	20	Path (242)branched AD	19.5442	17.0533	261.768	49.7436	51.9787	44.9934	63	19.3123	58.5531	67			4.36254	5.16225	5.49073	5.14547	7.10882	1.05886	1.24123	4.00902	59.1764	0.864218	1.20462	3.24816	0.670299		nonAcD	0	3		0	-4	-5.46012	1.64137		deep	CA3	deep	46.4001
289	ventral	A3	S03	L	2		CA3c	1	Path (0)	17.4409	14.9785	205.176	33.5978	79.509	86.0833	78	65.7438	67.5929	78			4.29046	5.07695	2.4147	2.2307	1.8264	1.79238	1.70968	1.99477	56.3061	0.827895	0.913218	3.40569	0.64203		nonAcD	0	3		0	0	0	1.62471		deep	CA3	deep	32.6835
290	ventral	A3	S03	L	2		CA3c	2	Path (12)	19.3405	13.5893	206.422	26.4431	80.7417	86.6997	78	60.6076	86.6997	78			7.76884	9.19296	2.00978	2.16698	2.84844	1.82543	1.62422	2.09497	43.0629	1.20729	0.834715	3.2047	0.636988		nonAcD	0	3		0	0	0	2.21844		deep	CA3	deep	30.1155
291	ventral	A3	S03	L	2		CA3c	3	Path (24)	19.6455	16.9399	261.374	34.259	77.0436	147.718	77	55.0605	135.391	77			5.54608	6.56274	2.70595	3.29325	2.9234	2.4692	4.10913	3.10019	34.1386	1.25683	1.09907	1.75953	0.804358		nonAcD	0	3		0	0	0	1.88141		supf	CA3	deep	34.4978
292	ventral	A3	S03	L	2		CA3c	4	Path (36)	19.2108	15.2175	229.603	25.656	84.6452	125.735	72	68.6201	133.131	71			3.00506	3.55592	3.0857	2.01724	2.58272	3.81441	2.59113	2.81824	44.9533	1.00453	0.861852	3.32522	0.556886		nonAcD	0	3		0	1	2.64355	1.26861		deep	CA3	deep	24.6865
293	ventral	A3	S03	L	2		CA3c	5	Path (48)	18.8156	16.0295	236.879	45.8735	56.0877	139.089	74	39.8572	112.997	80			3.4567	4.09035	3.18364	2.97946	1.97595	2.32269	2.1767	2.52769	75.0164	0.848818	0.922936	2.55674	0.663282		nonAcD	0	3		0	-6	-8.90349	1.40863		deep	CA3	deep	42.2238
294	ventral	A3	S03	L	2		CA3c	6	Path (60)Branched AD	19.0852	15.3339	229.847	29.799	63.073	136.213	71	43.5553	138.473	75	4.87453	2.60108	3.50604	9.02327	3.08478	2.64016	2.67983	2.53411	1.84078	2.55593	53.2076	0.868996	1.06577	1.76482	0.78275		AcD	1	3		1	-4	-9.13952	2.19981	1.58402	deep	CA3	deep	32.8082
295	ventral	A3	S03	L	2		CA3c	7	Path (73)branched AD	18.8585	15.4295	228.533	36.9337	88.7542	101.698	64	68.2092	90.3978	71			3.23649	7.41492	3.48727	2.65345	2.32868	2.93061	2.02344	2.68469	31.3439	1.10704	0.860309	2.4808	0.636067		nonAcD	0	3		1	-7	-12.9601	2.00349		supf	CA3	deep	37.4783
296	ventral	A3	S03	L	2		CA3c	8	Path (85)	19.7405	13.1116	203.284	36.2205	191.89	144.431	66	173.399	160.456	67			6.46668	7.6521	1.83056	1.83056	1.83056	1.83056	1.83056	1.83056	-88.3748	0.855911	0.902909	1.45884	0.716805		nonAcD	0	3		0	-1	-1.87217	2.03498		supf	CA3	supf	37.0761
297	ventral	A3	S03	L	2		CA3c	9	Path (97)	17.693	14.2876	198.541	39.3145	77.4545	126.762	68	54.6496	139.911	70			3.5257	4.172	3.9473	3.17488	2.74018	2.26098	1.6325	2.75117	47.8061	0.676451	0.946814	2.38331	0.710887		nonAcD	0	3		0	-2	-3.45114	1.4284		deep	CA3	deep	36.7498
298	ventral	A3	S03	L	2		CA3c	10	Path (109)sideways orientated cell	16.0221	13.5849	170.948	39.5061	54.2387	150.389	56	60.8131	176.687	55	18.5884	1.93897	1.42422	20.2737	2.10601	2.55537	2.12829	1.80665	1.79842	2.07895	85.146	1.08417	1.09493	3.2047	0.601866		AcD	1	3		1	1	1.71642	3.00932	2.92254	deep	CA3	deep	50.519
299	ventral	A3	S03	L	2		CA3c	11	Path (121)	21.2548	13.25	221.19	32.1223	110.121	91.6305	54	96.7667	77.4545	52			3.55931	4.21178	2.95213	2.22228	1.96136	2.13948	2.01444	2.25794	33.3174	0.829884	0.96313	3.51565	0.663196		nonAcD	0	3		0	2	4.22512	1.43789		supf	CA3	deep	30.7054
300	ventral	A3	S03	L	2		CA3c	12	Path (133)	17.8861	17.0376	239.338	37.595	48.0752	79.7144	58	42.1171	104.163	53			3.44022	4.07086	2.26359	3.33944	2.23559	2.31359	1.84922	2.40029	97.7798	0.980081	1.07807	2.56069	0.624909		nonAcD	0	3		0	5	9.05463	1.40385		deep	CA3	deep	35.2113
301	ventral	A3	S03	L	2		CA3c	13	Path (145)	20.685	15.4352	250.76	31.8523	68.6201	67.182	50	56.7041	86.6997	50			2.14695	2.54052	2.88556	2.04821	1.96494	1.85031	1.28212	2.00623	93.1865	1.06329	1.18384	3.41922	0.791131		nonAcD	0	3		0	0	0	0.932367		deep	CA3	deep	29.0649
302	ventral	A3	S03	L	2		CA3c	14	Path (158)	20.3669	11.1633	178.569	36.4952	64.5111	66.3602	47	42.7335	75.8109	48			3.00064	3.55069	3.6545	2.1255	1.89415	2.5471	2.20027	2.4843	93.8967	0.818204	0.848743	1.73913	0.609962		nonAcD	0	3		0	-1	-1.85807	1.26714		deep	CA3	deep	33.8422
303	ventral	A3	S03	L	2		CA3c	15	Path (170)	18.5996	14.5824	213.02	40.9346	71.0855	65.3329	69	44.1716	73.3455	70			3.32628	3.93603	3.46264	1.86923	2.18423	2.47394	2.22965	2.44394	94.0114	0.986565	0.965011	3.07365	0.626168		nonAcD	0	3		0	-1	-1.6565	1.37017		deep	CA3	deep	37.9195
304	ventral	A3	S03	L	2		CA3c	16	Path (184)	20.5404	13.813	222.837	34.4753	91.425	64.5111	68	66.3602	61.8403	69	5.00679	0.761543	0	5.10679	2.35708	2.2797	2.22998	1.55451	1.59472	2.0032	39.9259	0.907536	0.902137	2.97206	0.864907		AcD	1	3		1	-1	-1.96698	1.61079	1.61079	deep	CA3	deep	33.3657
305	ventral	A3	S03	L	2		CA3c	17	Path (196)	18.4064	13.6328	197.081	34.9603	93.8904	70.4692	72	69.4419	75.4	75	9.81184	1.70286	3.37148	13.8014	3.74637	2.36071	2.09597	2.5293	2.60749	2.66797	54.5596	1.02074	1.03085	2.08769	0.676921		AcD	1	3		1	-3	-5.82797	2.62477	2.28359	deep	CA3	deep	41.2078
306	ventral	A3	S03	L	2		CA3c	18	Path (208)	18.9335	13.7389	204.302	22.5726	61.8403	86.9051	54	51.5678	99.4376	54	6.57835	0.739393	2.17017	9.14634	2.91727	2.43971	2.27753	2.03547	1.56803	2.2476	75.9672	0.827496	0.83752	2.75411	0.660539		AcD	1	3		1	0	0	2.21335	1.88378	deep	CA3	deep	26.8052
307	ventral	A3	S03	L	2		CA3c	19	Path (220)	18.6748	13.0243	191.03	19.6348	71.9073	141.966	56	58.5531	141.349	58			5.10348	6.03901	3.4257	2.67106	2.22597	2.48906	2.7001	2.70238	56.8943	0.854503	0.764447	2.36917	0.610232		nonAcD	0	3		0	-2	-6.92282	1.79824		deep	CA3	deep	21.6966
308	ventral	A3	S03	L	2		CA3c	20	Path (233)	22.3944	10.8875	191.495	25.9338	59.5804	136.008	43	49.7188	150.389	42	13.1983	1.62074	3.66359e-06	13.2983	2.22658	2.46994	1.93991	2.05064	2.13076	2.16356	72.7486	1.09153	1.01514	2.30205	0.565245		AcD	1	3		1	1	2.61521	2.58009	2.58009	deep	CA3	deep	33.07
309	ventral	A3	S03	L			hilus	1	Path (0)	18.5493	13.5556	197.486	41.279	71.4964	154.087	17	51.9787	175.865	12			1.8254	2.16001	1.26856	1.28406	1.28406	1.28406	1.28406	1.28096	169.108	0.802489	0.982471	4.45831	0.760479		nonAcD	0	3		0	5	8.24064	0.770115		deep	hilus	deep	36.7097
310	ventral	A3	S03	L			hilus	2	Path (12)	17.6255	13.9625	193.284	36.6287	168.058	147.718	15	163.949	175.248	14			2.85238	3.37525	1.70195	1.23377	0.991972	1.08349	1.08349	1.21893	26.8002	0.976645	1.13587	2.8496	0.841709		nonAcD	0	3		0	1	1.8513	1.21647		supf	hilus	supf	33.8068
311	ventral	A3	S03	L			hilus	3	Path (24)	17.9617	14.0436	198.114	42.8602	89.3705	139.911	15	67.182	157.169	11	7.02946	5.83466	1.50931	8.81544	1.34766	0.904004	1.21014	1.2346	0.828193	1.10492	108.232	1.49462	1.04451	4.54746	0.915762		AcD	1	3		1	4	6.34037	2.17651	1.95011	deep	hilus	deep	43.6704
312	ventral	A3	S03	L			hilus	4	Path (36)	17.2208	16.2153	219.315	45.193	89.576	71.4964	22	65.3329	92.0414	19			0.712521	3.53693	1.73959	1.36838	1.08983	1.19257	1.38032	1.35414	72.9046	1.11831	0.966804	3.58361	0.62444		nonAcD	0	3		1	3	4.50526	1.26326		deep	hilus	deep	41.181
313	ventral	A3	S03	L			hilus	5	Path (48)apical AcD	19.9184	13.4337	210.155	20.3507	91.425	104.368	32	88.3433	96.7667	39	4.12271	2.6014	1.10645	5.43199	2.23544	1.41643	1.35601	1.50733	1.17152	1.53735	119.37	1.01937	1.2749	2.25735	0.669222		AcD	1	3		1	-7	-24.0179	1.6923	1.41651	deep	hilus	deep	21.7886
314	ventral	A3	S03	L			hilus	6	Path (60)	17.5764	15.0319	207.508	39.3562	46.8425	126.146	32	38.0082	151.827	34	3.88386	2.2167	1.62386	5.80539	0.855226	0.766143	1.60831	1.45456	0.963986	1.12964	150.715	0.934809	1.11654	3.52969	0.648898		AcD	1	3		1	-2	-3.44747	1.75879	1.35683	deep	hilus	deep	38.1654
315	ventral	A3	S03	L			hilus	7	Path (72)	18.6397	13.2302	193.683	39.1122	60.8131	153.676	28	55.0605	182.645	28			1.38678	1.641	1.41689	1.5001	1.48152	1.34428	1.73799	1.49616	147.949	0.993154	1.03669	1.72343	0.613029		nonAcD	0	3		0	0	0	0.495305		deep	hilus	deep	34.44
316	ventral	A3	S03	L			hilus	8	Path (84)	17.2478	17.4663	236.606	44.7878	99.0267	158.812	31	69.2365	168.263	27			4.71153	5.57521	0.883672	0.582107	0.605795	0.657759	0.725566	0.69098	95.1532	1.14674	0.907331	4.50017	0.559774		nonAcD	0	3		0	4	6.06644	1.71833		deep	hilus	deep	42.5611
317	ventral	A3	S03	L			hilus	9	Path (96)	18.595	13.7742	201.165	36.3161	95.3286	144.842	43	80.7417	157.785	32	4.90355	3.42303	1.78513	7.01592	1.95657	2.06019	2.06019	2.06019	2.06019	2.03947	78.1155	1.10095	1.09092	4.08226	0.545725		AcD	1	3		1	11	21.0032	1.94818	1.58996	deep	hilus	deep	36.6193
318	ventral	A3	S03	L			hilus	10	Path (108)	21.1774	13.6816	227.562	43.4312	77.8654	180.179	41	48.6915	189.424	39	6.07681	4.3949	1.25946	7.56715	1.85031	1.04535	2.26745	1.55035	1.67189	1.67707	102.878	0.954551	0.983217	3.17647	0.558418		AcD	1	3		1	2	3.12367	2.02382	1.80448	deep	hilus	deep	43.098
319	ventral	A3	S03	L			hilus	11	Path (120)	17.9504	14.571	205.425	36.3042	103.752	195.177	45	79.509	204.011	44			1.66315	1.96802	1.28896	0.940242	1.89941	1.67224	1.0637	1.37291	44.6774	0.845726	0.856574	4.57358	0.555107		nonAcD	0	3		0	1	1.86785	0.677029		deep	hilus	deep	32.3433
320	ventral	A3	S03	L			hilus	12	Path (132)	23.7721	13.336	248.99	39.3387	90.8087	158.196	20	63.8948	161.894	17	9.24541	1.95163	0.85604	10.2584	1.78582	1.23744	1.69487	1.29621	1.78746	1.56036	113.685	0.976035	0.954052	2.06605	0.631282		AcD	1	3		1	3	5.17743	2.32809	2.22413	deep	hilus	deep	41.9138
321	ventral	A3	S03	L			hilus	13	Path (144)	21.8041	16.6126	284.489	40.673	39.6518	180.796	24	35.1319	207.915	25			1.27473	1.5084	0.898801	1.28212	1.21062	1.09627	0.811749	1.05991	193.609	1.05442	1.16685	4.74712	0.849908		nonAcD	0	3		0	-1	-1.66716	0.411051		deep	hilus	deep	35.6469
322	ventral	A3	S03	L			hilus	14	Path (156)	18.5022	16.0707	233.534	47.0529	41.7062	144.636	45	32.2556	174.632	42	4.13149	4.01215	1.35113	5.73031	2.88687	1.769	1.29078	1.52711	1.24641	1.74404	137.937	0.882551	0.924523	3.21927	0.677638		AcD	1	3		1	3	4.32683	1.74577	1.41864	deep	hilus	deep	44.6063
323	ventral	A3	S03	L			hilus	15	Path (168)	19.0981	12.9361	194.037	37.394	46.0207	101.903	51	21.9831	110.943	47	6.39776	2.75555	1.96016	8.71724	2.33747	1.55262	1.49491	1.48823	1.2944	1.63353	103.298	1.07983	1.08943	3.82909	0.690294		AcD	1	3		1	4	7.27188	2.1653	1.85595	deep	hilus	deep	38.968
324	ventral	A3	S03	L			hilus	16	Path (180)	21.0342	15.1867	250.888	36.5491	28.352	50.746	37	9.03978	66.5656	32			2.13277	2.52374	1.10426	1.11955	0.979333	0.98053	0.824647	1.00166	75.0251	1.16629	0.93525	2.9642	0.658417		nonAcD	0	3		0	5	9.31603	0.925741		deep	hilus	deep	33.0199
325	ventral	A3	S03	L			hilus	17	Path (192)	15.997	17.5181	220.098	39.8671	39.8572	25.0648	39	17.6687	32.0501	30	9.27732	2.7463	1.36017	10.8868	1.73149	1.2674	1.78582	0.988272	1.09627	1.37385	81.3913	1.56625	1.27259	4.84213	0.814239		AcD	1	3		1	9	15.4937	2.38755	2.22757	deep	hilus	deep	42.8914
326	ventral	A3	S03	L			hilus	18	Path (204)	17.3237	14.9333	203.183	48.5908	27.3248	64.922	17	4.93079	92.6577	16	4.51049	3.66396	2.05246	6.9392	0.828901	0.904004	0.940242	1.36709	1.36709	1.08147	110.545	1.32631	1.3942	2.76943	0.743326		AcD	1	3		1	1	1.39544	1.93719	1.50641	deep	hilus	deep	46.9276
327	ventral	A3	S03	L			hilus	19	Path (216)	22.7861	14.3627	257.038	50.0771	146.28	178.536	21	110.737	180.59	16			4.889	5.78521	1.60385	1.61388	1.61388	1.61388	1.61388	1.61187	57.9325	1.08119	0.873328	5.74856	0.726374		nonAcD	0	3		0	5	6.78529	1.7553		deep	hilus	deep	47.2084
328	ventral	A3	S03	L			hilus	20	Path (228)	17.8409	12.6967	177.909	44.7563	56.2932	189.424	51	31.0229	196.204	41	9.66967	2.74212	1.12888	11.0055	1.36366	1.464	1.97595	0.85604	1.41555	1.41504	97.7349	1.15778	1.29633	3.16248	0.634279		AcD	1	3		1	10	15.3307	2.39839	2.26899	deep	hilus	deep	47.1235
329	ventral	A3	S03	L			Sub	1	Path (0)	16.3174	23.3077	298.704	34.3411	130.05	154.293	69	153.06	152.444	74			1.73213	2.04965	2.98216	2.51833	2.54219	2.15939	1.86074	2.41256	87.8859	1.17689	1.03595	2.70793	0.607219		nonAcD	0	3		0	-5	-9.92089	0.717667		supf	Sub	supf	30.7533
330	ventral	A3	S03	L			Sub	2	Path (12)	22.516	14.5538	257.37	35.7324	164.36	171.55	66	186.959	171.961	73			1.58731	1.87828	3.21944	3.1519	2.71568	2.54864	1.95177	2.71749	122.071	0.948969	0.933436	2.28877	0.759063		nonAcD	0	3		0	-7	-13.4037	0.630356		supf	Sub	supf	31.7843
331	ventral	A3	S03	L			Sub	3	Path (24)	14.6223	18.7958	215.857	37.0153	107.245	154.498	60	132.515	150.594	65	4.52151	2.63876	0.55319	5.17611	1.93518	1.56166	1.45355	1.37009	1.50819	1.56573	53.7281	0.868047	0.999341	2.27119	0.816116		AcD	1	3		1	-5	-9.19767	1.64405	1.50885	supf	Sub	supf	35.6553
332	ventral	A3	S03	L			Sub	4	Path (36)	18.5971	14.653	214.023	29.4641	67.3874	172.167	61	86.6997	161.483	61			5.80603	6.87035	1.69176	1.68481	2.20852	2.01677	2.03442	1.92725	0	1.04041	1.1523	2.32021	0.816666		nonAcD	0	3		0	0	0	1.92721		supf	Sub	supf	30.7057
333	ventral	A3	S03	L			Sub	5	Path (49)	20.1018	14.4331	227.869	37.4107	133.337	167.03	57	156.758	176.07	62	5.32534	1.09569	0.991972	6.49915	1.7651	1.60498	1.17024	1.91875	1.40432	1.57268	91.8169	0.868047	0.994794	2.46359	0.605311		AcD	1	3		1	-5	-9.09962	1.87167	1.67248	supf	Sub	supf	37.1076
334	ventral	A3	S03	L			Sub	6	Path (61)	21.6356	14.1934	241.182	38.4499	131.077	174.838	70	156.758	183.466	74			1.54615	1.82957	2.63204	1.91768	1.59472	1.59967	1.6079	1.8704	91.8247	0.934025	1.48523	2.10817	0.595178		nonAcD	0	3		0	-4	-7.07115	0.604083		supf	Sub	supf	34.0396
335	ventral	A3	S03	L			Sub	7	Path (73)	19.7195	14.9777	231.969	30.4681	127.79	144.02	58	144.431	154.909	63			5.7919	6.85363	1.92523	2.07048	2.22998	1.75311	1.67224	1.93021	79.9508	1.26856	1.14722	1.91278	0.717811		nonAcD	0	3		0	-5	-11.1973	1.92478		supf	Sub	supf	31.5401
336	ventral	A3	S03	L			Sub	8	Path (85)	19.8952	19.901	310.966	30.4964	155.32	148.745	61	174.016	155.731	66			2.38766	2.82535	2.31048	2.12987	2.29419	2.56698	2.05906	2.27211	118.304	0.845705	0.980903	1.54013	0.654555		nonAcD	0	3		0	-5	-11.1868	1.03863		supf	Sub	supf	28.1597
337	ventral	A3	S03	L			Sub	9	Path (97)	20.3239	14.7865	236.027	34.057	177.508	178.947	58	199.491	188.808	61	6.74913	3.89025	5.16621	12.8624	2.82073	2.44174	1.95582	1.91148	1.73267	2.17249	141.638	0.907604	0.901132	3.09802	0.678381		AcD	1	3		1	-3	-5.98311	2.55431	1.90941	supf	Sub	supf	39.6509
338	ventral	A3	S03	L			Sub	10	Path (109)	16.8498	18.3918	243.395	31.0032	155.114	190.863	53	174.838	192.917	58			2.70007	3.19503	2.17454	1.89415	2.56835	2.08874	2.21302	2.18776	118.796	1.03081	1.09376	3.63872	0.559156		nonAcD	0	3		0	-5	-11.0016	1.1616		supf	Sub	supf	28.9004
339	ventral	A3	S03	L			Sub	1	Path (0)	21.4939	14.6973	248.109	36.8915	144.636	107.656	12	156.963	132.104	14			2.47999	2.93461	2.5348	2.32843	1.56503	1.74632	2.02489	2.03989	81.4318	0.89721	0.944363	2.80272	0.541475		nonAcD	0	3		0	-2	-3.67811	1.07657		deep	Sub	deep	33.6564
340	ventral	A3	S03	L			Sub	2	Path (12)	19.9518	12.6572	198.34	33.9666	135.186	119.366	15	147.718	140.322	18	7.55626	1.89291	1.51149	9.34482	1.74708	2.03287	1.44387	1.52582	1.38512	1.62695	67.1727	0.654996	0.837104	2.50888	0.567643		AcD	1	3		1	-3	-5.99908	2.23482	2.02238	deep	Sub	deep	36.6019
341	ventral	A3	S03	L			Sub	3	Path (24)	17.0929	20.2737	272.17	32.4644	78.4817	99.2321	13	100.67	105.601	14			1.76768	2.09171	2.87813	2.23307	2.6118	1.94696	2.46587	2.42717	0	0.943762	0.947859	3.44439	0.78923		nonAcD	0	3		0	-1	-2.08886	0.737983		deep	Sub	deep	29.2029
342	ventral	A3	S03	L			Sub	4	Path (36)	17.5694	18.5575	256.075	37.7221	78.8926	119.983	16	94.0959	143.198	17			2.01033	2.37885	1.84905	2.39201	2.02286	2.43139	2.2602	2.1911	0	1.20961	1.27736	2.53012	0.608609		nonAcD	0	3		0	-1	-1.79762	0.866617		deep	Sub	deep	33.8887
343	ventral	A3	S03	L			Sub	5	Path (48)	21.0268	17.0257	281.169	33.8834	96.7667	126.146	15	117.106	138.678	18			0.555569	0.657412	2.6535	2.36769	1.49746	1.55281	1.45002	1.9043	15.1286	1.15601	1.32034	4.06128	0.670394		nonAcD	0	3		0	-3	-6.01387	-0.419445		deep	Sub	deep	29.1899
344	ventral	A3	S03	L			Sub	6	Path (60)	21.2634	16.7821	280.265	30.1272	127.584	97.9994	21	145.253	113.614	21			3.6233	4.2875	2.04792	1.56203	1.89848	1.58624	1.81513	1.78196	60.9479	1.17124	1.14281	1.98049	0.625436		nonAcD	0	3		0	0	0	1.4557		deep	Sub	deep	29.0834
345	ventral	A3	S03	L			Sub	7	Path (72)	17.1062	19.6316	263.754	33.4629	116.901	107.245	23	135.186	122.448	26			2.18698	2.58788	2.07225	2.13358	1.76477	1.1911	1.65798	1.76394	40.2282	0.851792	0.976035	2.28574	0.636297		nonAcD	0	3		0	-3	-6.08972	0.950837		deep	Sub	deep	30.466
346	ventral	A3	S03	L			Sub	8	Path (84)	17.8239	18.7551	262.551	32.9596	129.022	120.599	29	139.295	141.76	32			1.6079	1.90264	2.41081	2.3748	2.56903	3.21871	1.553	2.42527	56.1447	1.08092	0.901772	2.71159	0.61807		nonAcD	0	3		0	-3	-6.18307	0.643244		deep	Sub	deep	29.4616
347	ventral	A3	S03	L			Sub	9	Path (96)	19.4625	12.6711	193.688	31.1408	125.941	126.557	20	139.5	145.664	21	3.72716	1.56154	0.798093	4.67156	1.67105	1.4127	1.37364	1.54087	1.69749	1.53915	57.4994	0.907536	0.936376	2.08299	0.617121		AcD	1	3		1	-1	-2.17769	1.54149	1.31565	deep	Sub	deep	30.2645
348	ventral	A3	S03	L			Sub	10	Path (108)	17.3591	12.9158	176.092	31.4066	154.087	102.108	17	163.949	85.2615	19	6.68778	1.12439	1.71819	8.72094	1.44313	1.75678	1.49462	1.5513	1.95417	1.64	92.9305	0.904652	1.00328	2.89868	0.833156		AcD	1	3		1	-2	-4.32158	2.16573	1.90028	deep	Sub	deep	33.9112
349	ventral	A4	S03	L	14	stack name "S4_S08L"	CA1d	1	Path (0)	14.5937	10.1433	116.261	30.0892	95.3286	129.639	28	114.23	147.718	23			2.08572	1.97171	2.28144	1.74481	2.09581	1.48152	1.57223	1.83516	77.5498	1.23614	1.40953	1.86294	0.684243		nonAcD	0	3		0	5	9.03798	0.6789		deep	CA1	deep	33.9148
350	ventral	A4	S03	L	14	stack name "S4_S08L"	CA1d	2	Path (12)	15.9595	12.4107	155.563	24.4812	100.054	136.008	19	116.49	145.869	12	3.66665	1.61882	1.23597	4.83506	1.68098	1.94967	1.94967	1.92972	1.49295	1.8006	96.0913	0.659817	0.637907	1.73531	0.721934		AcD	1	3		1	7	15.6824	1.57589	1.29928	deep	CA1	deep	31.0114
351	ventral	A4	S03	L	14	stack name "S4_S08L"	CA1d	3	Path (24)	15.5706	10.901	133.309	23.8198	85.8779	121.421	24	94.0959	139.089	20			1.79406	1.69599	3.01642	2.63104	2.00576	2.14619	1.40192	2.24027	79.0155	0.803179	1.00985	2.05667	0.572703		nonAcD	0	3		0	4	9.13424	0.528266		deep	CA1	deep	26.9912
352	ventral	A4	S03	L	14	stack name "S4_S08L"	CA1d	4	Path (36)	15.4405	16.1472	195.817	18.5269	32.2556	97.9994	28	43.1444	93.8904	20	4.08928	1.79718	1.55281	5.55721	2.2797	1.87455	2.04484	1.67303	1.61281	1.89699	16.8705	0.5914	0.801946	1.62986	0.627016		AcD	1	3		1	8	24.0919	1.7151	1.40837	supf	CA1	supf	25.4767
353	ventral	A4	S03	L	14	stack name "S4_S08L"	CA1d	5	Path (48)	17.5516	12.0719	166.411	23.7998	53.8278	102.93	24	69.6474	113.819	19	4.92903	1.36688	2.29904	7.1024	2.18396	2.62323	2.32843	1.77694	2.14441	2.21139	40.7605	0.835944	0.799836	2.65683	0.583117		AcD	1	3		1	5	11.4552	1.96043	1.59514	deep	CA1	deep	32.6891
354	ventral	A4	S03	L	14	stack name "S4_S08L"	CA1d	6	Path (60)	14.6526	11.8571	136.453	25.2047	40.8845	129.228	29	61.6349	137.651	26			3.29859	4.51056	1.43746	1.81593	1.76604	1.96255	1.76174	1.74874	33.3167	1.12487	1.27148	2.74645	0.543758		nonAcD	0	3		0	3	6.46056	1.50642		deep	CA1	deep	31.4335
355	ventral	A4	S03	L	14	stack name "S4_S08L"	CA1d	7	Path (72)	19.7111	14.8428	229.781	25.3469	87.316	153.06	31	99.0267	168.674	24			1.96379	1.85644	2.75405	2.26098	2.03385	2.59356	1.12321	2.15313	86.2231	0.798701	0.970548	2.27916	0.668588		nonAcD	0	3		0	7	15.1337	0.618663		deep	CA1	deep	28.7763
356	ventral	A4	S03	L	14	stack name "S4_S08L"	CA1d	8	Path (84)	12.3653	14.8142	143.871	25.3196	68.2092	97.794	30	74.3727	119.777	29	2.27041	0.752904	1.92512	4.0903	2.62211	1.95657	1.862	2.14932	2.1329	2.14458	52.0506	1.10496	1.15572	1.76967	0.729645		AcD	1	3		1	1	2.13971	1.40862	0.819959	deep	CA1	deep	31.1104
357	ventral	A4	S03	L	14	stack name "S4_S08L"	CA1d	9	Path (96)	14.0513	10.0656	111.083	34.1997	57.3204	127.79	25	86.9051	117.723	22	4.12716	1.20949	2.67689	6.65772	1.9696	1.75686	1.68344	1.98394	1.60974	1.80072	49.3872	1.22046	0.964252	3.26038	0.681506		AcD	1	3		1	3	4.75672	1.89578	1.41759	deep	CA1	deep	43.2199
358	ventral	A4	S03	L	14	stack name "S4_S08L"	CA1d	10	Path (108)	17.1687	11.8491	159.776	29.6156	30.2011	77.4545	29	45.8152	97.794	27			2.87586	2.71866	2.27391	1.86962	1.7143	2.156	2.09833	2.02243	0	0.820392	0.853682	1.89193	0.788719		nonAcD	0	3		0	2	3.66028	1.00014		supf	CA1	supf	34.2039
359	ventral	A4	S03	L	14	stack name "S4_S08L"	CA1d	11	Path (120)	13.5443	11.0069	117.087	27.2492	88.1378	93.8904	24	107.245	108.888	21			0.64203	2.07486	2.08903	1.61628	1.74481	1.81321	1.78239	1.80915	60.4612	0.661789	0.883228	1.49031	0.648577		nonAcD	0	3		0	3	5.97398	0.729896		deep	CA1	deep	31.0197
360	ventral	A4	S03	L	14	stack name "S4_S08L"	CA1d	12	Path (132)	14.4483	10.5767	120.021	29.935	84.4397	80.9471	23	104.368	98.6158	22			1.47169	1.39125	1.89014	1.50493	2.05594	2.37894	2.22524	2.01104	57.5435	0.865743	0.99702	2.16077	0.697452		nonAcD	0	3		0	1	1.80968	0.330199		deep	CA1	deep	33.1376
361	ventral	A4	S03	L	14	stack name "S4_S08L"	CA1d	13	Path (144)	12.852	10.491	105.896	26.4387	75.8109	130.666	32	92.8632	145.253	28			1.55262	1.46775	1.7196	1.69487	1.71516	1.769	1.93851	1.76743	61.4038	0.931472	0.982471	1.86499	0.663638		nonAcD	0	3		0	4	8.22282	0.383731		deep	CA1	deep	29.5201
362	ventral	A4	S03	L	14	stack name "S4_S08L"	CA1d	14	Path (156)	13.4311	10.9048	115.032	25.0118	99.643	142.582	33	111.97	156.142	27			1.0866	2.46101	2.04549	2.05209	1.96155	2.55073	2.30345	2.18266	90.5405	0.776499	0.85484	2.18517	0.726884		nonAcD	0	3		0	6	13.1072	0.900574		deep	CA1	deep	29.0614
363	ventral	A4	S03	L	14	stack name "S4_S08L"	CA1d	15	Path (168)	12.329	11.7852	114.118	28.7954	77.6599	84.2343	19	95.1231	99.4376	12			1.488	1.40666	1.88048	2.05564	1.82543	1.57101	1.11483	1.68948	70.2259	0.739174	0.843101	2.37216	0.680218		nonAcD	0	3		0	7	13.2857	0.341218		deep	CA1	deep	31.9484
364	ventral	A4	S03	L	14	stack name "S4_S08L"	CA1d	16	Path (180)	15.0325	8.72866	103.055	22.8954	84.0288	83.6179	17	93.2741	100.054	15	3.49639	0.895635	1.31983	4.74408	1.5974	1.74481	2.03514	1.53164	1.91923	1.76565	70.8851	0.765309	0.878831	4.03263	0.652758		AcD	1	3		1	2	4.7368	1.5569	1.25173	deep	CA1	deep	29.2377
365	ventral	A4	S03	L	14	stack name "S4_S08L"	CA1d	17	Path (192)	14.7473	10.6345	123.174	26.3721	126.557	156.142	34	142.787	171.961	32	1.99134	0.746088	0.644479	2.60059	2.14557	2.59266	2.38324	2.18517	2.12332	2.28599	116.83	0.824827	0.815555	1.71896	0.884418		AcD	1	3		1	2	4.11119	0.955738	0.688807	deep	CA1	deep	30.648
366	ventral	A4	S03	L	14	stack name "S4_S08L"	CA1d	18	Path (204)	15.3504	10.0094	120.675	28.8162	83.2071	169.085	19	94.5068	190.041	14	2.78186	1.16253	1.24076	3.95479	1.64796	1.12594	1.60498	1.64663	1.36366	1.47783	81.5068	0.809772	0.947945	1.14072	0.809874		AcD	1	3		1	5	9.44083	1.37493	1.02312	deep	CA1	deep	34.6659
367	ventral	A4	S03	L	14	stack name "S4_S08L"	CA1d	19	Path (216)	13.9102	11.2304	122.693	29.5136	91.425	163.332	32	111.354	175.454	29			1.88368	1.78071	1.91923	1.99885	1.41036	1.44021	1.67105	1.68794	84.8652	0.870063	0.796163	1.8121	0.954446		nonAcD	0	3		0	3	5.51417	0.577012		deep	CA1	deep	33.1038
368	ventral	A4	S03	L	14	stack name "S4_S08L"	CA1d	20	Path (228)	13.4426	11.1702	117.933	32.1314	66.3602	116.695	33	85.2615	135.802	32			1.84051	2.75984	1.91648	2.01069	2.21231	2.07048	2.25117	2.09223	58.1112	0.873255	0.840544	2.28584	0.607245		nonAcD	0	3		0	1	1.68594	1.01517		deep	CA1	deep	36.9087
369	ventral	A4	S03	L	13		CA1m	1	Path (1)	11.6434	9.41073	86.0582	22.7	95.534	89.1651	26	103.957	103.547	19	3.64905	1.38974	0.841709	4.44475	2.02721	1.52057	1.35806	1.77165	1.93821	1.72314	60.6215	0.600426	0.830403	2.69707	0.59612		AcD	1	3		1	7	16.9486	1.49172	1.29447	deep	CA1	deep	28.7144
370	ventral	A4	S03	L	13		CA1m	2	Path (13)	13.5609	10.7673	114.68	27.1226	64.5111	66.3602	23	84.4397	82.7962	22			2.4049	2.27344	1.63859	1.58624	1.53477	1.08768	1.91569	1.5526	26.3029	0.65487	0.860535	2.72082	0.499712		nonAcD	0	3		0	1	1.99741	0.821294		supf	CA1	deep	31.0958
371	ventral	A4	S03	L	13		CA1m	3	Path (25)	13.5909	10.5441	112.55	28.346	61.0185	45.4043	24	85.2615	45.1989	22	6.92651	1.22022	1.72198	8.55437	3.02898	2.25813	2.32641	1.84015	1.6862	2.22797	0	0.574608	0.729997	2.85929	0.476185		AcD	1	3		1	2	3.82446	2.14644	1.93536	supf	CA1	supf	39.0341
372	ventral	A4	S03	L	13		CA1m	4	Path (37)	15.0225	10.6438	125.583	21.5543	111.559	73.5509	26	118.544	88.1378	19	3.1584	0.91613	1.21817	4.30997	1.15054	1.16321	1.15054	1.4628	1.37735	1.26089	62.7127	0.562793	0.798288	1.68649	0.460295		AcD	1	3		1	7	17.8791	1.46093	1.15006	deep	CA1	deep	27.3598
373	ventral	A4	S03	L	13		CA1m	5	Path (49)	10.9867	13.906	119.994	24.6092	81.5635	38.6245	27	102.725	47.8697	26			1.13631	2.30468	1.91661	1.937	1.42874	1.58291	1.30837	1.63473	20.3714	0.757704	0.802489	2.39966	0.496734		nonAcD	0	3		0	1	2.2015	0.834941		supf	CA1	supf	28.4701
374	ventral	A4	S03	L	13		CA1m	6	Path (61)	12.8904	11.739	118.847	25.9418	70.2637	59.7858	23	89.7814	66.7711	18	13.2527	1.95505	0.418059	13.6479	2.59583	1.9881	1.62524	1.83778	1.34453	1.87829	13.7353	0.658417	0.777913	2.56825	0.619314		AcD	1	3		1	5	10.4981	2.61359	2.5842	supf	CA1	supf	41.8789
375	ventral	A4	S03	L	13		CA1m	7	Path (73)	11.4548	12.3499	111.107	23.4826	83.2071	88.1378	26	88.7542	105.19	19	8.24137	1.31656	0.787742	8.98606	2.69553	2.30871	1.5766	2.3748	2.20453	2.23203	40.2256	0.817423	0.980016	1.69541	0.545725		AcD	1	3		1	7	16.3676	2.19567	2.10917	deep	CA1	deep	34.3461
376	ventral	A4	S03	L	13		CA1m	8	Path (85)	11.2953	9.54546	84.6806	19.8807	80.5362	104.779	28	89.3705	114.23	20	3.73028	2.34437	1.25503	4.9167	1.7986	1.56213	1.88525	1.72523	1.54621	1.70348	50.9249	0.581383	0.736657	1.2305	0.440434		AcD	1	3		1	8	22.3587	1.59264	1.31648	deep	CA1	deep	26.2313
377	ventral	A4	S03	L	13		CA1m	9	Path (97)	12.2818	10.9153	105.29	24.207	93.0686	106.217	35	106.012	120.393	29			1.56339	2.59891	1.72236	1.82029	1.58226	1.77107	1.80756	1.74071	71.3227	0.773106	0.772253	2.24417	0.473755		nonAcD	0	3		0	6	13.5512	0.955091		deep	CA1	deep	28.3559
378	ventral	A4	S03	L	13		CA1m	10	Path (109)	14.7172	10.3346	119.456	28.3625	92.4523	61.4294	21	115.052	74.7836	19			1.8279	1.72799	2.28216	1.41036	1.39011	1.23377	1.78664	1.62061	45.4213	0.823602	0.938155	2.94912	0.584243		nonAcD	0	3		0	2	3.82223	0.546956		deep	CA1	deep	31.8304
379	ventral	A4	S03	L	13		CA1m	11	Path (121)	12.614	10.8134	107.128	24.1808	78.8926	40.0627	22	97.3831	51.1569	19			1.60892	3.15046	2.13092	1.56213	1.72753	1.8705	1.61812	1.78184	21.5396	0.672754	0.912044	2.81001	0.46244		nonAcD	0	3		0	3	6.73537	1.14755		supf	CA1	supf	28.9116
380	ventral	A4	S03	L	13		CA1m	12	Path (133)	13.8768	11.0538	120.474	22.8157	65.5384	52.8005	16	79.0981	67.7983	13	2.79395	1.24529	1.24641	3.97223	2.23307	2.30133	2.02605	1.33191	1.4271	1.86389	35.0017	0.707619	0.896188	2.62352	0.70824		AcD	1	3		1	3	7.14039	1.37933	1.02746	deep	CA1	deep	28.3369
381	ventral	A4	S03	L	13		CA1m	13	Path (145)	14.2798	10.8806	122.03	24.8796	160.662	108.888	39	174.632	124.297	35			1.60804	3.32256	1.7004	2.01415	1.69176	1.63859	1.43038	1.69506	118.822	0.746474	0.700542	3.1282	0.556644		nonAcD	0	3		0	4	8.74203	1.20074		deep	CA1	deep	29.8329
382	ventral	A4	S03	L	13		CA1m	14	Path (157)	14.6169	11.2925	129.639	22.7265	55.0605	77.8654	26	64.922	93.2741	22	7.4532	1.52871	1.92797	9.27578	2.8303	2.56568	1.91079	2.69151	2.51046	2.50175	29.6956	0.787056	0.655374	3.45529	0.480322		AcD	1	3		1	4	9.5777	2.22741	2.00864	deep	CA1	deep	33.8528
383	ventral	A4	S03	L	13		CA1m	15	Path (169)	12.1092	11.1	105.567	25.4805	106.423	45.8152	28	121.832	59.1695	22			1.25418	1.18562	1.9411	1.73609	1.7578	1.60338	1.54621	1.71692	37.7611	0.744558	0.720549	1.93919	0.631445		nonAcD	0	3		0	6	12.8619	0.170268		deep	CA1	deep	28.208
384	ventral	A4	S03	L	13		CA1m	16	Path (181)	12.5222	12.4834	122.774	27.4684	121.832	36.7755	27	144.842	33.2828	23	2.1041	0.923818	0.735198	2.79911	2.30216	2.11772	2.07048	2.0545	1.39721	1.98841	46.1157	0.610772	0.911343	1.48952	0.631906		AcD	1	3		1	4	7.91257	1.0293	0.743889	deep	CA1	deep	32.0177
385	ventral	A4	S03	L	13		CA1m	17	Path (193)	13.792	10.6845	115.736	30.8047	43.5553	93.4795	29	65.3329	106.423	23			1.56424	2.97337	1.95657	2.4256	2.23307	2.00657	1.91416	2.10719	14.6032	0.703256	0.911431	1.67792	0.518178		nonAcD	0	3		0	6	10.6103	1.0897		supf	CA1	supf	35.7312
386	ventral	A4	S03	L	13		CA1m	18	Path (205)	11.1402	12.7286	111.369	27.523	57.5259	124.297	31	75.4	138.884	26			2.56733	2.427	1.36452	1.31105	1.28896	2.08621	1.76768	1.56368	46.8954	0.807146	1.03524	1.83903	0.665051		nonAcD	0	3		0	5	9.88878	0.886654		deep	CA1	deep	31.6818
387	ventral	A4	S03	L	13		CA1m	19	Path (217)	16.0249	10.5096	132.273	22.8833	32.0501	106.012	25	41.9117	119.777	18	7.2293	1.49577	1.67858	8.81613	2.4466	2.12643	2.04549	2.32893	2.03903	2.19729	33.522	0.790766	0.940283	1.93392	0.537544		AcD	1	3		1	7	16.8088	2.17658	1.97814	deep	CA1	deep	33.5324
388	ventral	A4	S03	L	13		CA1m	20	Path (229)	13.5998	9.98693	106.673	21.2137	52.5951	88.5487	20	68.2092	87.9324	14			0	1.45745	2.29035	2.0619	2.10968	1.94696	2.13125	2.10803	39.677	0.768561	0.748343	1.1212	0.589585		nonAcD	0	3		0	6	15.5081	0.37669		deep	CA1	deep	23.9821
389	ventral	A4	S03	L	12	stack name "S4_S08L"	CA1p	1	Path (0)	14.2394	13.1876	147.485	22.8035	107.245	95.3286	78	114.641	111.148	72	6.11772	0.800786	3.43322	9.36328	2.18033	1.85545	1.42061	1.84118	1.5001	1.75954	13.8038	0.780904	0.982117	1.69512	0.764516		AcD	1	3		1	6	14.4026	2.2368	1.81119	supf	CA1	supf	34.0268
390	ventral	A4	S03	L	12	stack name "S4_S08L"	CA1p	2	Path (12)	13.4631	9.1748	97.0132	22.9552	118.75	143.404	81	125.324	162.716	79	2.46149	0.838186	2.43633	4.76465	1.55281	1.75311	1.61281	2.33459	1.72581	1.79582	67.4951	0.829437	0.936307	1.54818	0.690443		AcD	1	3		1	2	4.72445	1.56122	0.900768	deep	CA1	deep	29.3227
391	ventral	A4	S03	L	12	stack name "S4_S08L"	CA1p	3	Path (24)	13.1596	11.5753	119.637	22.2183	109.71	104.574	71	125.324	113.408	68	2.32858	1.0804	1.58213	3.82423	1.9376	1.81513	2.24067	1.52903	1.51362	1.80721	29.3512	0.818089	0.909378	2.34973	0.690921		AcD	1	3		1	3	7.33342	1.34136	0.845259	deep	CA1	deep	27.5484
392	ventral	A4	S03	L	12	stack name "S4_S08L"	CA1p	4	Path (36)	12.6123	11.0077	109.039	18.0253	97.1776	142.171	73	104.985	148.745	66			1.92545	3.33028	1.58497	1.531	1.56402	1.94449	1.5655	1.638	60.2049	0.772146	0.965438	1.68271	0.861926		nonAcD	0	3		0	7	21.5378	1.20306		deep	CA1	deep	22.5905
393	ventral	A4	S03	L	12	stack name "S4_S08L"	CA1p	5	Path (48)	14.1046	8.95423	99.1923	21.4216	96.5613	109.71	74	108.272	120.599	68	7.53217	0.899393	3.8119	11.1357	1.67923	1.49177	1.574	1.22363	1.3782	1.46937	19.6733	0.848743	0.987391	1.73595	0.681829		AcD	1	3		1	6	15.3539	2.41016	2.01918	supf	CA1	supf	34.4399
394	ventral	A4	S03	L	12	stack name "S4_S08L"	CA1p	6	Path (60)	13.02	12.2555	125.324	22.9019	129.228	80.7417	75	145.869	90.6032	72	5.5973	1.17438	1.76734	7.26803	2.18033	1.88087	2.1511	1.86113	1.57558	1.9298	27.2232	0.683814	0.770543	2.68737	0.611394		AcD	1	3		1	3	7.11339	1.98349	1.72228	supf	CA1	deep	31.9144
395	ventral	A4	S03	L	12	stack name "S4_S08L"	CA1p	7	Path (72)	13.0926	10.792	110.973	22.4325	115.874	68.2092	65	126.351	83.2071	61	4.16842	1.78064	3.39286	7.37581	2.78391	2.13784	1.75469	1.81513	1.82286	2.06289	13.1848	0.819879	0.825757	3.34199	0.625143		AcD	1	3		1	4	9.70444	1.99821	1.42754	supf	CA1	supf	31.5319
396	ventral	A4	S03	L	12	stack name "S4_S08L"	CA1p	8	Path (84)	14.1225	9.99479	110.86	28.1804	103.341	56.9095	62	110.943	76.8381	58	4.80319	2.91293	3.39147	8.00928	2.06871	1.63859	2.05735	2.03673	2.20267	2.00081	0	0.814239	0.71193	2.88825	0.658886		AcD	1	3		1	4	7.71142	2.0806	1.56928	supf	CA1	supf	38.2823
397	ventral	A4	S03	L	12	stack name "S4_S08L"	CA1p	9	Path (96)	12.361	9.94982	96.5958	19.2974	106.834	80.3308	65	121.215	85.2615	63	4.30936	1.24076	1.75311	5.96663	2.0005	1.81593	2.29527	1.74708	1.19907	1.81157	24.8071	0.845055	0.763557	2.45964	0.861612		AcD	1	3		1	2	5.62262	1.78618	1.46079	supf	CA1	deep	26.7249
398	ventral	A4	S03	L	12	stack name "S4_S08L"	CA1p	10	Path (108)	14.5609	9.23627	105.627	22.4993	96.7667	96.1504	61	91.8359	114.435	57	7.63133	1.31188	3.18364	10.6409	1.92523	2.41458	2.10836	2.07811	2.09644	2.12455	27.0171	0.894244	0.729319	2.53984	0.613567		AcD	1	3		1	4	9.67534	2.36471	2.03226	supf	CA1	deep	35.0565
399	ventral	A4	S03	L	12	stack name "S4_S08L"	CA1p	11	Path (120)	17.3617	10.9868	149.814	23.0356	90.8087	107.245	63	94.5068	127.584	61			5.61634	7.27779	3.2961	2.19841	2.02286	2.27391	2.29648	2.41755	31.5954	0.712682	0.839465	2.71712	0.552183		nonAcD	0	3		1	2	4.70793	1.98483		deep	CA1	deep	32.0661
400	ventral	A4	S03	L	12	stack name "S4_S08L"	CA1p	12	Path (133)	14.1916	10.1253	112.857	23.8998	74.5782	84.2343	62	80.9471	102.314	57	12.2961	1.47238	2.19387	14.3701	2.03673	2.19387	2.42173	1.8519	2.0921	2.11926	0	1.00453	0.860416	2.95415	0.709668		AcD	1	3		1	5	11.4067	2.66515	2.50928	supf	CA1	supf	40.4827
401	ventral	A4	S03	L	12	stack name "S4_S08L"	CA1p	13	Path (145)	11.8698	11.4538	106.779	22.8417	74.3727	67.7983	59	91.8359	79.7144	58	9.08945	1.41023	0.934613	9.97298	1.72844	2.03759	2.12739	1.93002	1.94485	1.95366	0	0.904733	1.01624	3.07466	0.59612		AcD	1	3		1	1	2.37195	2.29988	2.20711	supf	CA1	supf	34.7121
402	ventral	A4	S03	L	12	stack name "S4_S08L"	CA1p	14	Path (157)	14.9527	11.9834	140.731	20.6712	117.928	123.886	58	127.79	137.857	55			6.27872	5.93551	1.9279	2.05735	2.01822	1.89105	1.96852	1.97261	66.4682	0.925681	1.06585	1.5857	0.534545		nonAcD	0	3		0	3	7.88565	1.78095		deep	CA1	deep	28.1452
403	ventral	A4	S03	L	12	stack name "S4_S08L"	CA1p	15	Path (169)	10.03	8.25032	64.9919	16.3907	123.475	91.425	66	136.418	97.3831	64	5.66556	0.431868	1.59688	7.17515	2.00657	2.23228	1.47279	1.55639	1.91079	1.83576	41.9942	1.25413	0.82398	2.19056	0.693867		AcD	1	3		1	2	6.62382	1.97062	1.73441	deep	CA1	deep	24.9285
404	ventral	A4	S03	L	12	stack name "S4_S08L"	CA1p	16	Path (181)	13.1138	11.7284	120.797	15.5336	103.547	78.0708	57	110.943	84.0288	50	8.17684	1.20118	0.930212	9.0562	2.68856	1.86113	2.54646	2.72221	2.1767	2.39901	29.9501	0.807555	0.781438	3.48934	0.746474		AcD	1	3		1	7	25.2141	2.20345	2.10131	deep	CA1	deep	26.0117
405	ventral	A4	S03	L	12	stack name "S4_S08L"	CA1p	17	Path (193)	17.7716	11.1699	155.907	26.887	68.6201	99.4376	65	80.1253	121.421	64	4.16277	2.29301	1.85601	5.91732	2.2842	1.73858	2.08227	1.94244	2.26978	2.06345	19.0982	0.991972	0.998929	2.59729	0.826644		AcD	1	3		1	1	2.01492	1.77788	1.42618	supf	CA1	supf	34.7011
406	ventral	A4	S03	L	12	stack name "S4_S08L"	CA1p	18	Path (205)	14.5149	11.5022	131.124	19.9008	98.4103	55.2659	52	107.039	70.8801	51	7.30585	2.89787	1.99129	9.18829	1.73799	1.43906	2.07048	1.83903	1.70736	1.75879	12.5906	1.26823	0.809874	1.97816	0.739087		AcD	1	3		1	1	2.72272	2.21793	1.98868	supf	CA1	supf	30.7711
407	ventral	A4	S03	L	12	stack name "S4_S08L"	CA1p	19	Path (217)	13.0832	10.4448	107.326	26.9327	78.2763	61.6349	53	92.2468	75.4	49	8.15678	1.21387	1.03237	9.13272	2.29527	1.654	1.92797	1.95245	2.02344	1.97063	10.215	0.801175	0.868996	2.21071	0.641933		AcD	1	3		1	4	8.071	2.21186	2.09885	supf	CA1	supf	38.1508
408	ventral	A4	S03	L	12	stack name "S4_S08L"	CA1p	20	Path (229)	13.2426	11.3574	118.124	27.6831	142.582	74.5782	70	142.582	98.8212	68			1.28406	1.21387	1.89485	1.77999	1.45275	1.54173	1.41036	1.61593	39.761	0.799063	0.916102	1.32855	0.739032		nonAcD	0	3		0	2	3.91619	0.193814		deep	CA1	deep	30.5678
409	ventral	A4	S03	L	10		CA2	1	Path (0)				39.4636	110.326	85.2615	22	103.341	120.599	24											71.7686	1.10906	1.03906	2.70775	0.70096		nonAcD	0	3		0	-2	-2.74605			deep	CA2	CA2	41.7455
410	ventral	A4	S03	L	10		CA2	2	Path (1)				30.8782	102.519	71.4964	24	92.0414	95.7395	20											58.5766	1.03524	1.01668	3.64822	0.683225		nonAcD	0	3		0	4	7.03412			deep	CA2	CA2	32.6636
411	ventral	A4	S03	L	10		CA2	3	Path (2)				37.9489	93.8904	63.8948	19	88.5487	99.643	19											49.891	0.989161	1.1485	2.10112	0.617299		nonAcD	0	3		0	0	0			deep	CA2	CA2	40.1432
412	ventral	A4	S03	L	10		CA2	4	Path (3)				32.6388	118.339	91.0141	14	112.175	121.215	15											73.455	1.00766	1.35384	1.81682	0.688726		nonAcD	0	3		0	-1	-1.65972			deep	CA2	CA2	34.5261
413	ventral	A4	S03	L	10		CA2	5	Path (4)				25.8743	110.121	95.7395	15	107.245	119.366	15											79.0521	0.954551	1.04089	1.78404	0.74559		nonAcD	0	3		0	0	0			deep	CA2	CA2	27.3705
414	ventral	A4	S03	L	10		CA2	6	Path (5)				27.3351	113.408	66.5656	13	112.381	87.5215	9											52.8136	1.26694	1.08281	3.02123	0.670299		nonAcD	0	3		0	4	7.95141			deep	CA2	CA2	28.9157
415	ventral	A4	S03	L	10		CA2	7	Path (6)				33.3834	100.876	66.7711	12	101.698	95.1231	7											53.0339	1.11979	1.36407	2.7399	0.732927		nonAcD	0	3		0	5	8.13975			deep	CA2	CA2	35.3137
416	ventral	A4	S03	L	10		CA2	8	Path (7)				22.4114	111.765	8.42343	14	104.779	27.7357	12											0	0.96486	0.965011	2.3146	0.823402		nonAcD	0	3		0	2	4.83936			supf	CA2	CA2	23.7073
417	ventral	A4	S03	L	10		CA2	9	Path (8)				27.8982	94.3013	32.2556	14	83.6179	53.2114	10											21.2591	0.81211	0.984799	2.19796	0.626958		nonAcD	0	3		0	4	7.7899			supf	CA2	CA2	29.5114
418	ventral	A4	S03	L	10		CA2	10	Path (9)				30.1603	102.519	60.8131	10	105.19	87.9324	7											47.1318	1.23424	0.98053	2.42342	0.586922		nonAcD	0	3		0	3	5.39557			deep	CA2	CA2	31.9043
419	ventral	A4	S03	L	10		CA2	11	Path (10)				26.7585	89.576	106.834	14	94.7122	129.228	11											92.2275	1.03761	0.932887	2.58575	0.660483		nonAcD	0	3		0	3	6.08396			deep	CA2	CA2	28.3057
420	ventral	A4	S03	L	10		CA2	12	Path (11)				31.0319	129.022	53.8278	18	134.569	81.358	18											35.5036	1.04041	1.3076	1.90119	0.724201		nonAcD	0	3		0	0	0			deep	CA2	CA2	32.8263
421	ventral	A4	S03	L	10		CA2	13	Path (12)				19.8665	132.104	7.39618	19	136.829	23.0103	16											0	0.921347	0.911752	1.92805	0.67105		nonAcD	0	3		0	3	8.2072			supf	CA2	CA2	21.0153
422	ventral	A4	S03	L	10		CA2	14	Path (13)				25.133	99.2321	37.1864	18	86.4942	56.0877	16											25.4998	0.65801	0.873373	1.15868	0.574966		nonAcD	0	3		0	2	4.31426			supf	CA2	CA2	26.5862
423	ventral	A4	S03	L	10		CA2	15	Path (14)				20.1745	107.45	42.3226	17	114.024	57.5259	14											31.7286	0.950551	0.851663	1.54621	0.622372		nonAcD	0	3		0	3	8.08106			deep	CA2	CA2	21.3411
424	ventral	A4	S03	L	10		CA2	16	Path (15)				23.9575	142.171	53.006	18	135.802	70.6746	12											31.2679	1.15942	1.30163	1.71182	0.695292		nonAcD	0	3		0	6	13.695			deep	CA2	CA2	25.3428
425	ventral	A4	S03	L	10		CA2	17	Path (16)				21.8107	144.636	40.4736	14	145.253	54.0332	9											22.1265	1.09211	1.05609	1.91393	0.664369		nonAcD	0	3		0	5	12.5161			supf	CA2	CA2	23.0718
426	ventral	A4	S03	L	10		CA2	18	Path (17)				27.5966	153.471	78.8926	20	155.731	102.725	19											54.7096	1.00489	1.21594	2.75836	0.650956		nonAcD	0	3		0	1	1.96308			deep	CA2	CA2	29.1923
427	ventral	A4	S03	L	10		CA2	19	Path (18)				35.5131	124.297	84.2343	19	134.569	116.284	20											67.558	0.821798	0.915967	1.96969	0.707774		nonAcD	0	3		0	-1	-1.52536			deep	CA2	CA2	37.5665
428	ventral	A4	S03	L	10		CA2	20	Path (19)				25.9154	96.7667	45.8152	19	88.7542	66.9765	19											33.0631	0.781168	0.804461	1.91949	0.805951		nonAcD	0	3		0	0	0			deep	CA2	CA2	27.4139
429	ventral	A4	S03	L	10		CA2	21	Path (20)				20.7853	128.817	18.9014	20	119.161	34.1046	18											0	0.688247	0.651491	1.39731	0.717351		nonAcD	0	3		0	2	5.21897			supf	CA2	CA2	21.9871
430	ventral	A4	S03	L	7	stack name "S4_S08L"	CA3a	1	Path (0)	18.2662	11.9576	171.546	33.8336	147.102	125.735	20	122.448	143.815	22	10.7441	2.00197	1.7428	12.3917	1.93616	2.31131	3.01467	2.04549	2.35652	2.33283	57.253	1.01838	0.901132	3.20246	0.510762		AcD	1	3		1	-2	-3.20345	2.51702	2.37436	deep	CA3	deep	48.8982
431	ventral	A4	S03	L	7	stack name "S4_S08L"	CA3a	2	Path (12)branchedAD	13.56	16.739	178.27	33.6862	175.865	90.8087	49	160.867	116.49	52			2.72903	4.22086	3.44124	3.57066	3.50805	3.88879	1.82286	3.24632	0	1.21683	0.982956	1.73947	0.589585		nonAcD	0	3		0	-3	-4.82939	1.44004		supf	CA3	supf	40.099
432	ventral	A4	S03	L	7	stack name "S4_S08L"	CA3a	3	Path (24)	15.4188	10.7082	129.675	29.5331	138.678	155.32	47	117.723	166.414	44			4.84143	6.75797	2.5293	2.71639	2.79536	1.97595	1.44638	2.29268	65.0093	0.815479	0.917092	1.61537	0.723189		nonAcD	0	3		1	3	5.51051	1.91072		deep	CA3	deep	38.3895
433	ventral	A4	S03	L	7	stack name "S4_S08L"	CA3a	4	Path (36)	15.9898	12.0608	151.463	34.4762	110.943	155.114	51	84.6452	157.58	56	6.02158	2.39154	2.59065	8.47062	2.73815	2.55008	1.88578	2.76595	2.37936	2.46386	71.8218	1.00731	1.06816	3.18447	0.526934		AcD	1	3		1	-5	-7.88008	2.1366	1.79535	deep	CA3	deep	45.4301
434	ventral	A4	S03	L	7	stack name "S4_S08L"	CA3a	5	Path (48)	12.4946	16.3737	160.679	30.732	172.988	128.817	55	161.894	153.882	55			7.48004	7.07117	3.92884	4.81444	2.32868	2.52298	3.18907	3.3568	34.6552	0.893732	0.964746	3.19156	0.886838		nonAcD	0	3		0	0	0	1.95603		deep	CA3	deep	39.9891
435	ventral	A4	S03	L	8	stack name "S4_S08L"	CA3a	6	Path (0)	15.749	10.2068	126.25	26.1035	89.9869	117.723	21	111.559	123.064	17			3.5428	3.34915	2.67457	2.11662	2.23857	2.50175	2.38268	2.38284	67.8052	0.968801	1.18595	1.36242	0.660386		nonAcD	0	3		0	4	8.32917	1.20871		deep	CA3	deep	31.1557
436	ventral	A4	S03	L	8	stack name "S4_S08L"	CA3a	7	Path (12)	15.544	13.3456	162.925	32.158	146.485	58.3477	32	135.391	85.467	34	4.95185	2.67908	3.07832	7.8619	3.74002	2.88809	2.85871	3.32302	2.91074	3.14412	0	1.1903	1.13325	5.04034	0.71669		AcD	1	3		1	-2	-3.37055	2.06203	1.59976	supf	CA3	supf	42.334
437	ventral	A4	S03	L	8	stack name "S4_S08L"	CA3a	8	Path (24)	17.2641	11.4913	155.813	36.0026	131.693	137.446	39	138.678	167.236	43			4.84854	4.58351	2.88809	2.07945	3.29592	2.31479	2.36292	2.58823	66.8127	0.718901	0.845185	2.05457	0.668112		nonAcD	0	3		0	-4	-6.02889	1.52246		deep	CA3	deep	42.9329
438	ventral	A4	S03	L	8	stack name "S4_S08L"	CA3a	9	Path (36)	16.8001	10.6154	140.067	36.3772	177.508	108.272	30	167.647	139.089	32			6.3307	5.98465	3.58033	2.46539	3.27468	2.13207	2.49212	2.78892	50.4112	1.11062	1.08121	3.45679	0.599778		nonAcD	0	3		0	-2	-2.97924	1.7892		deep	CA3	deep	44.8114
439	ventral	A4	S03	L	8	stack name "S4_S08L"	CA3a	10	Path (48)	15.2443	13.5166	161.832	29.3592	19.5177	86.0833	35	1.43815	101.492	31			6.28349	5.94002	3.35672	3.57066	2.85871	1.92058	2.75342	2.89202	51.6647	1.06842	1.10193	1.20729	0.671896		nonAcD	0	3		0	4	7.40004	1.78171		deep	CA3	deep	37.3403
440	ventral	A4	S03	L	8	stack name "S4_S08L"	CA3a	11	Path (60)	14.7836	12.7195	147.687	32.1439	58.964	104.574	54	62.2512	132.515	55	7.08776	3.15851	3.56746	10.4602	1.93344	2.16698	2.98167	3.18447	2.90549	2.63441	43.8404	0.823827	0.885205	3.16961	0.598019		AcD	1	3		1	-1	-1.68529	2.34758	1.95837	deep	CA3	deep	45.0676
441	ventral	A4	S03	L	8	stack name "S4_S08L"	CA3a	12	Path (73)	13.3954	11.7243	123.349	26.2296	81.9744	116.695	62	86.4942	139.706	63			5.72469	5.41176	5.60496	2.8765	2.52785	2.43717	2.98236	3.28577	57.7593	1.18803	1.05296	4.48846	0.750684		nonAcD	0	3		0	-1	-2.06544	1.68857		deep	CA3	deep	33.4709
442	ventral	A4	S03	L	8	stack name "S4_S08L"	CA3a	13	Path (85)	18.4953	11.6269	168.895	36.1694	64.922	113.203	66	68.6201	144.636	64			6.12984	5.79477	3.18612	2.67972	3.85355	2.62753	2.93171	3.05572	52.285	1.05696	1.16962	2.8638	0.620249		nonAcD	0	3		0	2	2.99638	1.75696		deep	CA3	deep	44.3906
443	ventral	A4	S03	L	8	stack name "S4_S08L"	CA3a	14	Path (98)	15.8006	10.2673	127.415	31.1922	85.467	116.901	66	86.6997	143.609	63			2.97683	4.45323	2.60776	2.8822	3.87475	2.65455	2.46634	2.89712	63.1199	0.855911	0.924701	2.26523	0.710564		nonAcD	0	3		0	3	5.21657	1.49363		deep	CA3	deep	37.7065
444	ventral	A4	S03	L	8	stack name "S4_S08L"	CA3a	15	Path (110)	20.3911	14.9915	240.091	41.4279	135.391	109.71	66	140.322	146.28	66			6.57242	6.21316	3.61893	4.48473	4.24181	3.75254	3.99469	4.01854	49.3351	1.62422	1.32174	4.69178	0.951266		nonAcD	0	3		0	0	0	1.82667		deep	CA3	deep	50.3958
445	ventral	A4	S03	L	8	stack name "S4_S08L"	CA3a	16	Path (122)	17.5403	14.8092	204.013	43.9012	139.5	138.473	68	106.628	151.005	69	2.54387	2.51778	7.28389	9.42961	3.33271	3.50337	3.11674	2.15831	2.31188	2.8846	76.9693	0.954359	1.04099	2.88497	0.617418		AcD	1	3		1	-1	-1.23386	2.24385	0.933686	deep	CA3	deep	56.4145
446	ventral	A4	S03	L	8	stack name "S4_S08L"	CA3a	17	Path (134)	15.2376	10.617	127.06	34.8097	129.639	87.9324	59	133.953	117.517	57	4.46704	3.45968	5.29057	9.46842	3.35157	3.01467	2.57274	2.15966	2.10648	2.64102	16.7227	0.818984	1.00489	1.61954	0.766622		AcD	1	3		1	2	3.11353	2.24796	1.49673	supf	CA3	supf	46.8384
447	ventral	A4	S03	L	8	stack name "S4_S08L"	CA3a	18	Path (146)	19.2488	12.3977	187.428	37.6308	35.1319	128.611	72	46.4316	157.991	69	8.37736	1.30206	2.60391	10.8389	3.01053	3.4149	2.71396	2.41008	3.01987	2.91387	59.3461	0.994812	1.03934	3.74503	0.631837		AcD	1	3		1	3	4.32215	2.38314	2.12553	deep	CA3	deep	51.2724
448	ventral	A4	S03	L	8	stack name "S4_S08L"	CA3a	19	Path (158)	19.2484	10.6652	161.234	32.2927	18.6959	45.4043	67	0.20545	65.3329	69	7.79334	3.53558	1.83979	9.53257	5.53677	4.83001	3.36962	3.02123	3.02123	3.95577	0	1.15323	1.2458	1.43746	0.643377		AcD	1	3		1	-2	-3.35647	2.25471	2.05327	supf	CA3	supf	44.2438
449	ventral	A4	S03	L	8	stack name "S4_S08L"	CA3a	20	Path (170)	14.7284	11.734	135.735	30.1754	134.775	115.874	56	125.324	142.377	56			4.57993	4.32958	2.58654	2.10217	2.76064	3.56409	2.55186	2.71306	43.8984	0.921983	0.830755	3.2566	0.625674		nonAcD	0	3		0	0	0	1.46547		deep	CA3	deep	36.5001
450	ventral	A4	S03	L	5		CA3b	1	Path (1)	25.2563	12.0608	239.24	41.9453	81.7689	127.995	39	48.897	146.485	41	2.64167	1.72906	1.8376	4.37882	2.81476	2.80243	2.29484	2.83379	2.1185	2.57286	33.3087	0.885536	1.12822	3.73014	0.641573		AcD	1	3		1	-2	-2.58347	1.47678	0.97141	deep	CA3	deep	49.0027
451	ventral	A4	S03	L	5		CA3b	2	Path (13)	17.3136	11.3391	154.19	42.0115	72.5237	124.297	37	39.8572	140.117	42	6.09861	1.99357	6.24408	12.0014	2.17973	1.96591	2.22998	1.60543	2.59875	2.11596	29.7413	1.14623	1.1421	1.93558	0.559893		AcD	1	3		1	-5	-6.45999	2.48502	1.80806	deep	CA3	deep	57.136
452	ventral	A4	S03	L	5	stack name "S4_S08L"	CA3b	3	Path (25)	12.8078	13.239	133.174	34.55	54.4441	102.314	31	29.3793	113.819	36	2.33871	0.946819	5.24879	7.30059	3.25025	2.4256	3.49424	2.03442	1.76269	2.59344	29.0293	0.970086	1.02953	2.45685	0.679676		AcD	1	3		1	-5	-7.86315	1.98795	0.849599	deep	CA3	deep	44.2705
453	ventral	A4	S03	L	5	stack name "S4_S08L"	CA3b	4	Path (37)	15.5221	10.7862	131.494	43.6116	54.6496	166.825	18	19.5177	179.563	21	5.63759	1.31188	2.14496	7.66529	3.12425	2.75639	2.84864	2.67084	2.58654	2.79734	27.9962	0.953322	1.04041	3.94156	0.618485		AcD	1	3		1	-3	-3.72851	2.0367	1.72946	supf	CA3	deep	54.2419
454	ventral	A4	S03	L	5	stack name "S4_S08L"	CA3b	5	Path (1)	13.1066	10.6281	109.405	20.6915	99.8485	141.144	2	89.3705	157.58	3			0	0.1	3.65616	2.17454	2.08537	1.64395	1.8376	2.27952	22.8919	0.791455	1.06128	1.56245	0.515404		nonAcD	0	3		0	-1	-2.6186	-2.30259		supf	CA3	supf	21.8879
455	ventral	A4	S03	L	5	stack name "S4_S08L"	CA3b	6	Path (13)	17.0132	11.7594	157.131	35.5535	75.6054	65.3329	14	46.0207	77.0436	15			6.23313	5.89241	4.04486	2.24694	2.65455	1.92058	1.79172	2.53173	28.5377	1.21666	1.20881	5.25248	0.775236		nonAcD	0	3		0	-1	-1.52363	1.77367		deep	CA3	deep	43.8425
456	ventral	A4	S03	L	5	stack name "S4_S08L"	CA3b	7	Path (25)	18.1139	13.3416	189.807	27.5296	87.5215	108.272	20	67.5929	121.421	21			3.22201	3.04589	3.48962	2.95992	3.52908	3.94956	2.92946	3.37153	31.793	0.9096	1.10048	1.5974	0.728414		nonAcD	0	3		0	-1	-1.96786	1.11379		deep	CA3	deep	32.3435
457	ventral	A4	S03	L	5	stack name "S4_S08L"	CA3b	8	Path (37)	12.0166	15.1819	143.284	34.9117	71.4964	111.354	29	46.637	125.53	30			5.14365	4.86249	4.28075	2.91376	3.28327	3.05672	2.67983	3.24286	50.6627	1.19307	1.24871	1.74221	0.725566		nonAcD	0	3		0	-1	-1.55164	1.58155		deep	CA3	deep	42.0741
458	ventral	A4	S03	L	5	stack name "S4_S08L"	CA3b	9	Path (49)	15.1365	10.8594	129.098	26.0098	83.6179	159.429	36	73.14	180.385	36	3.53761	1.03777	2.9556	6.33165	2.68245	2.85994	2.06871	1.70005	2.12629	2.28749	32.6958	0.709429	0.960139	4.16919	1.20292		AcD	1	3		1	0	0	1.84556	1.26345	deep	CA3	deep	34.2116
459	ventral	A4	S03	L	5	stack name "S4_S08L"	CA3b	10	Path (72)	15.1357	12.5565	149.267	29.7398	138.062	166.209	59	117.928	180.179	64			3.91344	3.69952	2.5125	2.27674	1.8733	1.12997	1.67889	1.89428	25.8937	1.1031	0.801689	2.47304	0.666228		nonAcD	0	3		0	-5	-9.14507	1.3082		supf	CA3	deep	35.3729
460	ventral	A4	S03	L	5	stack name "S4_S08L"	CA3b	11	Path (84)	17.0762	9.12236	122.345	33.1139	76.2218	139.089	61	49.3079	132.309	66			6.93302	6.55404	1.88368	2.16515	2.1511	2.75304	2.39813	2.27022	0	0.82398	1.1375	1.42427	0.596846		nonAcD	0	3		0	-5	-8.20645	1.88008		supf	CA3	supf	41.9617
461	ventral	A4	S03	L	5	stack name "S4_S08L"	CA3b	12	Path (99)	16.3371	10.3932	133.356	36.586	65.5384	165.592	62	46.637	191.273	62	6.88862	0.938063	38.7015	43.4746	3.9415	2.53896	2.14441	2.19413	2.27391	2.61858	40.8647	1.04001	0.919247	3.0452	0.702422		AcD	1	3		1	0	0	3.77218	1.92987	deep	CA3	deep	84.69
462	ventral	A4	S03	L	5	stack name "S4_S08L"	CA3b	13	Path (111)	15.6421	10.6505	130.844	24.8716	45.8152	102.314	48	30.612	117.312	51	6.74195	0.978653	2.67873	9.27426	2.80572	1.95207	2.17481	1.2674	1.60972	1.96194	54.4242	0.783697	0.942888	2.25681	0.683814		AcD	1	3		1	-3	-6.54745	2.22724	1.90835	deep	CA3	deep	36.1203
463	ventral	A4	S03	L	5	stack name "S4_S08L"	CA3b	14	Path (123)	19.2449	10.6281	160.642	45.2602	101.287	34.5155	67	61.8403	49.7188	67			2.297	2.17144	4.12085	3.75086	2.62149	2.51676	2.36769	3.07553	35.1912	1.18925	1.33679	2.30696	0.790621		nonAcD	0	3		0	0	0	0.775389		deep	CA3	deep	50.1742
464	ventral	A4	S03	L	5	stack name "S4_S08L"	CA3b	15	Path (135)	15.9564	11.4737	143.79	38.8288	56.4986	92.0414	72	31.6392	105.806	76			4.79523	4.53312	1.86679	2.51676	2.32553	1.83544	1.66354	2.04161	48.5821	0.957847	0.883838	2.66453	0.681829		nonAcD	0	3		0	-4	-5.58862	1.51141		deep	CA3	deep	45.8692
465	ventral	A4	S03	L	5	stack name "S4_S08L"	CA3b	16	Path (147)	14.6827	8.95122	103.223	35.2513	101.492	141.349	87	70.8801	133.542	90	4.34287	2.81096	4.99524	9.06506	2.41622	1.59306	1.62422	2.38987	2.01822	2.00832	12.5298	0.7883	1.08349	2.50016	0.665953		AcD	1	3		1	-3	-4.61451	2.20443	1.46854	supf	CA3	supf	46.8788
466	ventral	A4	S03	L	5	stack name "S4_S08L"	CA3b	17	Path (159)	15.827	10.5893	131.631	32.1165	92.6577	103.752	84	89.3705	133.131	85			6.6785	6.31344	1.95447	1.70315	2.31884	1.8836	2.25735	2.02348	28.088	1.07983	1.04451	1.59233	0.706962		nonAcD	0	3		0	-1	-1.68673	1.84268		supf	CA3	deep	40.6521
467	ventral	A4	S03	L	5	stack name "S4_S08L"	CA3b	18	Path (171)	15.4056	10.8567	131.36	52.9344	103.136	36.57	25	61.224	24.6539	31			4.84744	4.58247	4.76955	3.92481	3.81744	4.06091	3.65873	4.04629	35.7722	0.963579	1.20708	3.60647	0.924612		nonAcD	0	3		0	-6	-6.15116	1.52224		deep	CA3	deep	60.8427
468	ventral	A4	S03	L	6	stack name "S4_S08L"	CA3b	19	Path (183)	15.5968	10.3035	126.215	39.7085	162.716	125.53	18	142.171	153.882	21	4.57138	1.50696	2.79442	7.21304	2.10586	1.80354	1.68246	1.51061	1.70736	1.76197	0	0.71437	0.87467	1.61646	0.609117		AcD	1	3		1	-3	-4.0956	1.97589	1.51981	supf	CA3	supf	49.6347
469	ventral	A4	S03	L	6	stack name "S4_S08L"	CA3b	20	Path (195)	26.0317	10.7481	219.747	31.596	119.161	193.944	21	95.534	207.093	24			4.07806	3.85514	3.43953	3.53635	3.68061	4.50768	2.08227	3.44929	52.1511	1.16	0.924612	3.15129	0.51824		nonAcD	0	3		0	-3	-5.14972	1.34941		deep	CA3	deep	37.5011
470	ventral	A4	S03	L	2		CA3c	1	Path (0)	14.6021	15.2243	174.599	34.0958	40.4736	54.6496	6.5	10.8888	42.3226	7.5			2.14932	3.31239	2.99002	2.80572	2.51926	2.86506	3.05231	2.84647	29.5472	1.19424	1.11721	2.78404	0.579109		nonAcD	0	3		0	-1	-1.58878	1.19767		deep	CA3	deep	39.5713
471	ventral	A4	S03	L	2		CA3c	2	Path (12)	16.9629	11.317	150.773	23.6194	78.6872	19.5177	8	57.9368	11.5052	9	4.32465	1.4156	3.90853	8.01953	3.26464	3.32112	2.58093	2.53763	2.48086	2.83704	22.2938	1.25169	1.10969	3.53485	0.607969		AcD	1	3		1	-1	-2.2938	2.08188	1.46433	supf	CA3	supf	33.4684
472	ventral	A4	S03	L	2		CA3c	3	Path (24)	14.4185	13.648	154.554	29.7325	70.6746	35.1319	17	43.1444	37.1864	19			3.99465	6.84823	2.06871	1.96016	2.297	1.88919	2.02721	2.04845	34.611	0.999341	1.11329	4.03409	0.636297		nonAcD	0	3		1	-2	-3.64587	1.92399		deep	CA3	deep	38.696
473	ventral	A4	S03	L	2		CA3c	4	Path (46)Apical AcD	15.2212	11.3297	135.444	28.9225	83.2071	41.5008	17	59.3749	50.746	17.5	4.97296	3.95522	6.14539	10.7824	2.20347	1.96643	1.54733	1.70109	1.77165	1.83799	46.8013	0.971218	0.88251	3.32981	0.689099		AcD	1	3		1	-0.5	-0.936405	2.37792	1.60402	deep	CA3	deep	42.0007
474	ventral	A4	S03	L	2		CA3c	5	Path (58)	14.5868	12.042	137.958	29.8289	74.1673	77.4545	36	51.5678	93.2741	35.5	9.68483	1.35258	3.64664	13.1321	3.2888	1.89485	1.96658	2.48458	2.22998	2.37296	69.4758	0.913128	1.07279	3.70735	0.544915		AcD	1	3		1	0.5	0.907949	2.57506	2.27056	deep	CA3	deep	45.4451
475	ventral	A4	S03	L	2		CA3c	6	Path (70)	16.617	12.1017	157.939	26.5212	63.073	57.5259	17	40.0627	55.0605	19			4.90686	4.63864	3.05423	3.72227	3.29761	2.25117	2.15783	2.89662	30.2334	0.758791	0.752731	3.94634	0.575842		nonAcD	0	3		0	-2	-4.08803	1.53442		deep	CA3	deep	32.9616
476	ventral	A4	S03	L	2		CA3c	7	Path (82)branched AD	15.138	12.7511	151.602	22.4698	48.2806	138.062	29	28.7629	138.473	32	2.3877	1.43746	1.42637	3.7361	4.84715	3.93216	4.15813	4.80945	2.1942	3.98822	17.716	0.887024	1.03326	3.1222	0.626728		AcD	1	3		1	-3	-7.25089	1.31804	0.870332	supf	CA3	supf	27.7212
477	ventral	A4	S03	L	2		CA3c	8	Path (94)	16.5433	14.5543	189.105	32.9778	63.2784	69.2365	28	38.4191	50.9515	27.5			3.65331	3.45361	3.67679	3.63316	3.26752	3.24158	2.97921	3.35965	53.0451	1.10496	1.11979	3.73544	0.720362		nonAcD	0	3		0	0.5	0.821246	1.23942		deep	CA3	deep	38.5379
478	ventral	A4	S03	L	2		CA3c	9	Path (106)	16.4935	8.81804	114.228	32.7646	54.0332	59.9913	25	25.6812	71.4964	23.5	5.3199	1.09197	2.58291	7.76162	1.37522	1.15866	1.35806	2.09993	1.47517	1.49341	48.2517	0.746993	1.02899	2.94663	0.720905		AcD	1	3		1	1.5	2.48045	2.04919	1.67145	deep	CA3	deep	42.8696
479	ventral	A4	S03	L	2		CA3c	10	Path (118)	14.8683	13.3302	155.664	28.8646	53.006	170.729	38	30.4065	175.659	41			1.15315	2.66745	4.38774	3.2167	2.47986	3.47598	1.71208	3.05447	18.1031	0.951591	1.00328	1.62783	0.720346		nonAcD	0	3		0	-3	-5.63854	0.981123		supf	CA3	supf	33.3553
480	ventral	A4	S03	L	2		CA3c	11	Path (130)	16.9423	12.9545	172.379	28.1202	119.572	131.488	44.5	96.1504	121.626	44.5			6.13163	5.79647	2.27597	2.04362	2.834	2.72946	2.00189	2.37699	45.9516	0.950984	0.885536	3.94415	0.869333		nonAcD	0	3		0	0	0	1.75725		deep	CA3	deep	35.8779
481	ventral	A4	S03	L	2		CA3c	12	Path (142)	19.428	15.5645	237.494	34.2598	150.594	86.0833	45	119.983	75.4	46.5	5.89674	1.01643	0	5.99674	2.77082	2.73097	2.73354	2.84123	4.24554	3.06442	50.4266	0.997277	1.06438	2.46563	0.635836		AcD	1	3		1	-1.5	-2.37214	1.7744	1.7744	deep	CA3	deep	42.4785
482	ventral	A4	S03	L	2		CA3c	13	Path (154)	17.924	16.7062	235.18	33.07	172.578	133.542	45.5	143.815	121.832	46.5			3.84593	3.6357	2.22807	2.3748	1.95207	3.14762	3.23288	2.58709	0	1.15105	1.41482	3.93793	0.759563		nonAcD	0	3		0	-1	-1.63808	1.2908		supf	CA3	supf	38.8281
483	ventral	A4	S03	L	2		CA3c	14	Path (166)	16.1147	14.3662	181.824	28.3838	156.142	111.148	43.5	131.693	121.421	45			4.84176	4.5771	3.45314	2.63148	1.95207	1.47279	1.36366	2.17463	41.6476	1.28326	1.04142	3.74175	1.15822		nonAcD	0	3		0	-1.5	-2.8636	1.52107		deep	CA3	deep	34.8667
484	ventral	A4	S03	L	3		CA3c	15	Path (0)	17.4805	12.5989	172.973	33.1626	89.7814	57.5259	19	60.6076	62.2512	21			5.4701	7.45216	3.33895	2.26228	3.19109	2.77785	3.75086	3.0642	32.1997	0.997277	1.07983	3.73262	0.760311		nonAcD	0	3		1	-2	-3.26833	2.0085		deep	CA3	deep	42.9632
485	ventral	A4	S03	L	3		CA3c	16	Path (12)	15.9693	13.7093	171.946	36.5463	74.3727	38.0082	32	43.5553	42.3226	34			7.94841	7.51393	3.79977	3.18488	2.79111	3.69845	3.80082	3.45501	57.7235	0.758275	0.730956	1.92426	0.753947		nonAcD	0	3		0	-2	-2.96544	2.01676		deep	CA3	deep	46.608
486	ventral	A4	S03	L	3		CA3c	17	Path (24)branched AD	17.7984	14.3443	200.516	35.8891	131.077	74.1673	47	102.108	88.3433	50			5.1091	4.82983	3.45993	3.11316	3.39147	2.46967	1.77595	2.84204	0	1.08555	1.03017	3.20521	0.5885		nonAcD	0	3		0	-3	-4.53232	1.57481		supf	CA3	supf	43.0734
487	ventral	A4	S03	L	3		CA3c	18	Path (36)	15.1027	12.3467	146.452	31.9788	106.423	18.9014	58	82.1798	26.503	64	4.56647	0.927638	3.00591	7.40807	2.82913	2.20918	2.51885	2.30674	2.2797	2.42872	43.4672	1.00494	1.02604	3.60013	0.553521		AcD	1	3		1	-6	-10.2165	2.00257	1.51874	deep	CA3	deep	41.6643
488	ventral	A4	S03	L	3		CA3c	19	Path (48)	17.553	13.2444	182.588	27.1268	125.324	38.2136	72	122.653	20.9558	82			0	0.1	2.47347	2.75342	3.88155	3.84513	2.118	3.01431	55.2924	1.07261	1.25998	1.15016	0.659817		nonAcD	0	3		0	-10	-20.3949	-2.30259		deep	CA3	deep	28.6954
489	ventral	A4	S03	L	3		CA3c	20	Path (61)	14.9137	11.5383	135.151	27.5224	161.072	18.0796	75	140.322	23.6267	82			3.08229	2.91381	4.42048	4.07834	2.71568	3.20667	3.61893	3.60802	41.0137	0.980016	1.15168	2.20948	0.676115		nonAcD	0	3		0	-7	-13.9123	1.06946		deep	CA3	deep	32.1961
490	ventral	A4	S03	L			hilus	1	Path (0)	15.2198	12.175	145.535	31.7253	62.0458	90.6032	43	40.679	112.997	42	3.64888	1.5966	2.58373	6.09139	2.08714	2.20095	1.6897	2.39442	1.81829	2.0381	24.7662	1.17449	0.896188	1.77107	0.526934		AcD	1	3		1	1	1.70753	1.80688	1.29442	supf	hilus	deep	40.0034
491	ventral	A4	S03	L			hilus	2	Path (12)	17.0806	11.2786	151.302	37.765	103.957	169.29	70	90.3978	197.026	78	9.69627	4.11416	1.68373	11.288	1.10638	1.70005	1.47517	1.45113	1.65674	1.4779	101.961	1.04041	0.991307	1.84909	0.612831		AcD	1	3		1	-8	-11.552	2.42374	2.27174	deep	hilus	deep	51.8894
492	ventral	A4	S03	L			hilus	3	Path (24)	14.07	10.5286	116.347	36.7079	79.3035	80.3308	60	51.7733	100.67	62			1.36876	1.29394	1.96106	1.88422	2.164	1.33718	1.16421	1.70213	28.0129	1.2564	1.1121	3.87941	0.568948		nonAcD	0	3		0	-2	-2.95238	0.257692		supf	hilus	deep	40.1992
493	ventral	A4	S03	L			hilus	4	Path (36)	20.9686	13.4488	221.484	36.4332	183.466	147.718	66	161.278	172.988	64	11.5246	1.52688	0.780828	12.2628	1.26694	0.995365	1.33718	1.85031	1.82286	1.45453	46.419	1.07386	1.25523	3.84629	0.590458		AcD	1	3		1	2	2.97466	2.50657	2.44448	deep	hilus	deep	51.5117
494	ventral	A4	S03	L			hilus	5	Path (48)	16.5997	9.77431	127.431	30.2427	176.687	94.0959	76	152.854	104.985	78			0	0.1	2.11412	1.64645	1.27845	1.27845	1.27845	1.51919	63.4566	1.02299	1.24102	4.1943	0.744339		nonAcD	0	3		0	-2	-3.58429	-2.30259		deep	hilus	deep	31.9914
495	ventral	A4	S03	L			hilus	6	Path (60)	15.2318	12.0807	144.522	40.283	82.3853	121.832	84	59.7858	110.121	89	4.03021	2.59132	0.878432	4.86063	1.43562	1.68814	1.10459	1.19493	0.911953	1.26705	60.7873	1.11087	1.34483	2.54599	0.811501		AcD	1	3		1	-5	-6.73843	1.58117	1.39382	deep	hilus	deep	47.754
496	ventral	A4	S03	L			hilus	7	Path (72)	16.3908	12.6757	163.178	40.0226	131.282	110.121	91	100.67	126.762	93	9.25278	2.91217	0.991998	10.1906	1.72742	1.10173	0.947075	1.12321	1.16346	1.21258	98.0883	1.312	1.13005	2.92766	0.740759		AcD	1	3		1	-2	-2.70767	2.32146	2.22492	deep	hilus	deep	53.1167
497	ventral	A4	S03	L			hilus	8	Path (0)	16.6296	12.7909	167.061	33.0833	22.394	139.706	34	0.821798	126.351	29			3.023	2.85775	1.91906	1.78295	1.18133	1.18245	1.45275	1.50371	174.982	1.3098	1.48024	3.6725	0.774089		nonAcD	0	3		0	5	8.21409	1.05004		deep	hilus	deep	38.0193
498	ventral	A4	S03	L			hilus	9	Path (12)	15.063	12.6347	149.475	34.8793	79.9199	61.4294	36	67.3874	88.5487	33	6.46572	3.02952	1.15423	7.55686	2.29254	1.92626	1.79051	1.46585	1.1485	1.72473	118.951	1.40121	0.963986	2.49319	0.624751		AcD	1	3		1	3	4.66383	2.02246	1.86651	deep	hilus	deep	44.89
499	ventral	A4	S03	L			hilus	10	Path (24)	18.6474	13.3862	196.049	28.8679	119.366	95.3286	57	97.3831	99.4376	50	11.7993	1.9239	1.55726	13.2715	1.23296	1.19493	1.35601	1.55642	1.21138	1.31034	71.6746	1.41322	1.47136	4.91439	0.517621		AcD	1	3		1	7	13.2517	2.58562	2.46804	deep	hilus	deep	44.576
500	ventral	A4	S03	L			hilus	11	Path (36)	15.5872	13.2742	162.505	40.4918	73.5509	141.144	83	47.8697	166.825	86			1.39058	1.31457	2.07271	1.32874	1.02725	1.07892	1.11883	1.32529	36.1875	1.23818	1.24067	1.89657	0.604225		nonAcD	0	3		0	-3	-4.01624	0.273511		deep	hilus	deep	44.2238
501	ventral	A4	S03	L			hilus	12	Path (48)	17.4121	12.5943	172.233	36.6986	115.257	63.073	81	85.0561	53.4169	76	3.47699	2.93907	3.24171e-06	3.57699	0.567316	0.698604	1.19466	1.7918	1.7918	1.20884	26.3956	1.3213	1.45366	2.7336	0.693445		AcD	1	3		1	5	7.40012	1.24617	1.24617	supf	hilus	deep	42.4986
502	ventral	A4	S03	L	16	stack name "S4_S08L"	Sub	1	Path (0)	22.3803	16.0469	282.064	27.3554	178.125	126.762	6	201.135	137.446	4			1.38732	2.40935	2.51885	2.13633	1.72198	2.29355	2.02409	2.13896	79.1502	0.851168	0.920591	2.21254	0.700077		nonAcD	0	3		0	2	3.96317	0.879357		supf	Sub	supf	31.4858
503	ventral	A4	S03	L	16	stack name "S4_S08L"	Sub	2	Path (12)	13.522	10.7283	113.936	30.0623	156.758	129.639	10	180.179	130.666	6			1.21444	1.14805	2.06474	2.57274	2.21395	1.82174	1.4618	2.02699	69.3454	0.85604	0.836732	2.57874	0.708214		nonAcD	0	3		0	4	7.22603	0.138068		supf	Sub	supf	33.015
504	ventral	A4	S03	L	16	stack name "S4_S08L"	Sub	3	Path (24)	14.4167	12.2296	138.475	22.4804	180.179	119.366	11	194.972	133.953	9			1.09198	1.03229	3.15692	2.55186	2.3196	2.3785	1.97595	2.47656	79.1792	0.81193	1.10407	3.6241	0.772762		nonAcD	0	3		0	2	4.82447	0.0317788		supf	Sub	supf	24.8722
505	ventral	A4	S03	L	16	stack name "S4_S08L"	Sub	4	Path (36)	15.1554	14.6406	174.267	23.1237	147.924	76.4272	21	164.976	88.1378	18			5.00737	4.73366	2.49584	2	1.69749	1.69749	2.25483	2.02913	30.2975	0.915042	0.979969	1.72098	0.706612		nonAcD	0	3		0	3	7.0448	1.5547		supf	Sub	supf	29.4681
506	ventral	A4	S03	L	16	stack name "S4_S08L"	Sub	5	Path (48)	17.7209	12.866	179.068	27.9925	166.003	73.14	17	187.165	85.2615	13	5.24402	1.31088	1.26694	6.4417	2.14932	1.94696	2.24067	1.68098	1.76269	1.95612	41.8452	1.13026	1.22745	2.49282	0.93375		AcD	1	3		1	4	7.76351	1.86279	1.65709	supf	Sub	supf	36.4253
507	ventral	A4	S03	L	16	stack name "S4_S08L"	Sub	6	Path (60)	16.4653	13.1159	169.612	28.3866	135.802	174.632	26	158.196	184.083	22			1.38297	1.30738	2.21408	2.42173	2.05564	3.07965	2.93061	2.54034	66.9556	0.881347	0.901132	3.26348	0.575842		nonAcD	0	3		0	4	7.65506	0.268024		supf	Sub	supf	31.411
508	ventral	A4	S03	L	16	stack name "S4_S08L"	Sub	7	Path (72)	12.4241	12.9898	126.753	28.0863	71.9073	177.097	25	92.4523	188.192	20			1.67696	1.5853	4.07353	1.82391	1.48951	1.63232	1.62422	2.1287	23.8364	0.909378	0.884501	2.95623	0.800866		nonAcD	0	3		0	5	9.68851	0.460772		supf	Sub	supf	31.3873
509	ventral	A4	S03	L	16	stack name "S4_S08L"	Sub	8	Path (84)	12.7756	15.8705	159.244	32.9416	58.7586	182.439	23	81.358	198.875	18			1.06645	1.00815	2.99492	3.18612	2.23228	2.95868	1.8836	2.65112	0	1.19068	1.07102	5.32081	0.710564		nonAcD	0	3		0	5	8.24967	0.00812062		supf	Sub	supf	35.9128
510	ventral	A4	S03	L	16	stack name "S4_S08L"	Sub	9	Path (96)	15.0025	13.5838	160.057	29.3904	140.527	174.221	29	163.127	183.672	24	3.93098	1.32716	2.03439	5.85417	2.36664	2.0545	2.19387	1.76003	1.56466	1.98794	62.7531	0.9096	0.892911	2.40041	0.678219		AcD	1	3		1	5	9.25473	1.76715	1.36889	supf	Sub	supf	37.2825
511	ventral	A4	S03	L	16	stack name "S4_S08L"	Sub	10	Path (108)	13.648	13.6554	146.374	29.3933	165.592	132.926	33	187.37	140.733	28	3.15901	1.20466	0.722327	3.84185	1.95926	2.29444	1.88609	1.83056	1.5594	1.90595	71.0166	0.973818	0.96759	2.23182	0.838919		AcD	1	3		1	5	9.25382	1.34595	1.15026	supf	Sub	supf	35.1569
512	ventral	A4	S03	L			Sub	1	Path (0)	18.3398	16.8324	242.454	28.0934	171.139	178.947	10	182.645	201.751	12			1.13264	1.07072	2.43139	1.63859	1.88702	1.5594	1.83536	1.87035	101.687	0.962445	1.01473	2.28205	0.74559		nonAcD	0	3		0	-2	-3.8589	0.0683339		deep	Sub	deep	30.8505
513	ventral	A4	S03	L			Sub	2	Path (12)	17.9719	11.9902	169.243	29.4204	171.345	149.567	13	186.959	174.221	13			1.28531	1.21506	3.35585	2.23595	2.44654	2.3748	1.57846	2.39832	97.2459	1.1498	1.13	2.55854	0.636297		nonAcD	0	3		0	0	0	0.19479		deep	Sub	deep	32.4069
514	ventral	A4	S03	L			Sub	3	Path (31)	17.3889	10.691	146.009	32.9952	176.687	172.372	15	184.083	199.697	13			0.821798	0.776877	3.56081	2.354	2.67836	1.98693	2.2862	2.57326	101.441	1.15524	1.06923	2.14403	0.697245		nonAcD	0	3		0	2	3.28493	-0.252474		deep	Sub	deep	35.7249
515	ventral	A4	S03	L			Sub	4	Path (43)	17.2376	12.0451	163.071	22.4587	119.161	129.639	25	131.693	139.295	32			8.13703	7.69225	2.1951	1.49039	1.48618	1.75836	1.43815	1.67364	39.2127	1.83079	1.22566	3.16327	0.583647		nonAcD	0	3		0	-7	-17.1363	2.04021		deep	Sub	deep	31.8944
516	ventral	A4	S03	L			Sub	5	Path (55)	15.2803	11.9902	143.895	29.0305	119.983	168.674	14	134.364	189.63	17			0.949548	0.897644	1.34635	1.37052	1.49765	1.48665	1.4483	1.4299	43.6973	0.663903	0.787213	1.64613	0.504106		nonAcD	0	3		0	-3	-5.60621	-0.107982		deep	Sub	deep	31.6587
517	ventral	A4	S03	L			Sub	6	Path (67)branched AD	16.4178	14.3731	185.334	33.0022	157.374	110.121	23	170.112	133.542	23			0.566799	0.535817	1.98719	2.11662	2.00394	2.55897	1.49295	2.03193	73.2609	0.792848	0.873184	2.52098	0.596846		nonAcD	0	3		0	0	0	-0.623963		deep	Sub	deep	35.4773
518	ventral	A4	S03	L			Sub	7	Path (79)	14.5668	11.5079	131.658	29.8409	161.278	161.689	30	155.114	186.343	33			0	4.5041	2.3396	2.19253	2.00657	2.13193	1.84587	2.1033	91.4403	0.899415	0.936307	2.46702	0.596163		nonAcD	0	3		1	-3	-5.4535	1.50499		deep	Sub	deep	36.3309
519	ventral	A4	S03	L			Sub	8	Path (93)	18.1135	12.3708	175.991	28.7877	183.672	133.748	31	188.192	160.045	30	2.7331	2.49773	1.72742	4.36609	2.56452	2.78401	1.74708	3.24275	2.02149	2.47197	102.852	0.816817	0.796531	3.00793	0.554158		AcD	1	3		1	1	1.88183	1.47387	1.00544	deep	Sub	deep	35.0709
520	ventral	A4	S03	L			Sub	9	Path (105)	18.4114	11.335	163.908	31.4727	134.159	153.882	57	131.693	182.645	60	2.99906	1.6214	1.27063	4.20024	2.05594	1.88525	1.8606	2.0585	1.98345	1.96875	64.0052	1.15437	1.15572	2.54869	0.693867		AcD	1	3		1	-3	-5.16995	1.43514	1.0983	deep	Sub	deep	37.7357
521	ventral	A4	S03	L			Sub	10	Path (117)	16.7167	10.5583	138.622	31.4892	107.039	157.374	60	121.421	182.234	62			0.55319	0.522951	2.39056	2.29268	2.07526	1.9934	2.03514	2.15741	33.9124	0.907563	0.828901	1.7036	0.689152		nonAcD	0	3		0	-2	-3.44223	-0.648267		deep	Sub	deep	33.8632
522	ventral	A7	S01	L	11		CA1m	1	Path (0)	13.6692	10.2037	109.545	25.7838	104.368	98.2049	36	119.983	106.423	30	6.88403	1.27545	1.15061	8.05957	1.89415	2.196	1.73609	2.20515	1.95329	1.99694	43.5433	0.766708	0.732167	2.33984	0.62068		AcD	1	3		1	6	13.7535	2.08686	1.9292	deep	CA1	deep	33.1258
523	ventral	A7	S01	L	11		CA1m	2	Path (13)	14.8707	9.76444	114.043	28.1287	117.312	101.081	48	137.446	94.9177	42	6.63607	1.00425	0.579394	7.22801	1.68342	2.3925	1.71242	1.98158	1.54429	1.86284	34.745	0.701695	0.866251	2.51769	0.47718		AcD	1	3		1	6	12.5872	1.97796	1.89252	deep	CA1	deep	34.607
524	ventral	A7	S01	L	11		CA1m	3	Path (25)	12.7231	10.132	101.246	30.3306	139.5	96.7667	56	159.634	84.4397	52			1.63859	1.67409	1.9925	2.44558	1.553	1.53897	1.41762	1.78953	56.664	0.598329	0.690592	3.04008	0.543455		nonAcD	0	3		0	4	7.74341	0.51527		deep	CA1	deep	31.3261
525	ventral	A7	S01	L	11		CA1m	4	Path (37)	12.5488	11.8653	116.943	26.7611	139.089	96.7667	48	143.404	115.668	41			1.23317	1.25989	1.97921	2.00657	1.80703	1.862	1.77165	1.88529	63.1742	0.666537	0.844458	1.42308	0.519767		nonAcD	0	3		0	7	15.5001	0.231021		deep	CA1	deep	27.4269
526	ventral	A7	S01	L	11		CA1m	5	Path (49)	12.7375	10.4783	104.825	28.6524	136.418	98.2049	48	151.416	83.0016	41			0	0.1	1.69807	1.26256	1.56339	1.53508	1.30798	1.47342	48.0685	0.856082	0.941527	1.41746	0.63301		nonAcD	0	3		0	7	14.4538	-2.30259		deep	CA1	deep	28.0449
527	ventral	A7	S01	L	11		CA1m	6	Path (61)	15.4968	12.8115	155.931	22.9672	89.3705	73.3455	45	98.6158	81.1526	32			0.802717	0.820106	1.46585	1.72657	1.96658	1.92472	1.70543	1.75783	20.1682	0.910144	0.970803	1.53937	0.443512		nonAcD	0	3		0	13	35.3301	-0.198322		supf	CA1	supf	23.2829
528	ventral	A7	S01	L	11		CA1m	7	Path (73)	9.76136	10.6162	81.3894	23.1844	103.752	66.3602	49	115.463	71.0855	38	5.10805	1.20629	5.93169	11.1682	2.196	1.90187	1.28349	1.5198	1.65497	1.71123	0	0.744865	0.897005	1.78325	0.547836		AcD	1	3		1	11	28.995	2.41307	1.63082	supf	CA1	supf	33.6243
529	ventral	A7	S01	L	11		CA1m	8	Path (85)	10.2904	11.8073	95.4268	26.7835	123.475	74.9891	56	140.117	74.1673	46	5.87108	1.44717	0.671432	6.55706	2.21663	2.0561	1.98743	1.54365	1.21789	1.80434	31.6643	0.701169	0.739372	3.38812	0.599877		AcD	1	3		1	10	22.4237	1.88054	1.77004	deep	CA1	deep	32.6336
530	ventral	A7	S01	L	11		CA1m	9	Path (97)	11.2442	11.9755	105.757	33.9562	116.49	81.9744	44	139.5	89.7814	35	3.91627	1.02844	0.515049	4.44247	2.51322	2.47354	1.62686	2.36225	1.48884	2.09294	44.9278	0.891127	0.674162	1.69356	0.666351		AcD	1	3		1	9	15.7112	1.49121	1.36514	deep	CA1	deep	37.5845
531	ventral	A7	S01	L	11		CA1m	10	Path (109)	13.8238	10.157	110.276	23.887	109.71	77.4545	42	121.01	86.6997	33	6.34449	1.66902	1.22532	7.59635	1.43855	2.05478	1.83056	1.80151	1.80833	1.78675	32.1389	0.640519	0.782797	2.41805	0.526699		AcD	1	3		1	9	22.6398	2.02767	1.84759	deep	CA1	deep	30.8158
532	ventral	A7	S01	L	11		CA1m	11	Path (121)	12.5416	11.7573	115.812	23.0269	163.127	128.406	52	165.798	142.377	43			0.324844	1.74881	2.1942	1.82896	2.15783	2.14496	1.18579	1.90235	82.3816	0.737329	0.777095	1.46063	0.528262		nonAcD	0	3		0	9	23.5354	0.558938		deep	CA1	deep	24.2503
533	ventral	A7	S01	L	11		CA1m	12	Path (133)	10.3618	9.52783	77.5388	24.9246	182.028	114.024	57	194.15	130.255	54			3.0512	3.1173	1.19466	1.26335	1.27814	1.29327	1.13376	1.23264	100.068	0.551585	0.750049	2.83361	0.40808		nonAcD	0	3		0	3	7.06356	1.13697		deep	CA1	deep	27.4473
534	ventral	A7	S01	L	11		CA1m	13	Path (145)	12.1283	11.7071	111.517	28.5873	154.703	93.685	65	166.414	104.779	59	2.3723	1.01422	1.16516	3.5627	2.32086	1.30837	1.12321	0.904004	0.904004	1.31209	58.1375	0.671804	0.904004	3.08614	0.505412		AcD	1	3		1	6	12.3821	1.27052	0.86386	deep	CA1	deep	31.4683
535	ventral	A7	S01	L	11		CA1m	14	Path (158)	11.898	8.99177	84.0248	23.5988	134.364	71.291	44	145.869	78.6872	34	4.21641	0.446809	0.443326	4.66934	1.74934	1.54856	1.1485	0.770436	1.14043	1.27145	62.7992	0.702663	1.00157	2.42701	0.671712		AcD	1	3		1	10	25.6537	1.54102	1.43898	deep	CA1	deep	27.6687
536	ventral	A7	S01	L	11		CA1m	15	Path (170)	12.6202	10.4377	103.458	28.2102	162.921	95.3286	46	178.536	95.9449	35	3.32348	1.07861	0.712161	4.05106	2.09118	1.85116	1.37293	0.920988	1.36328	1.51991	89.7827	0.740957	0.888056	2.15943	0.601866		AcD	1	3		1	11	23.4767	1.39898	1.20101	deep	CA1	deep	31.5773
537	ventral	A7	S01	L	11		CA1m	16	Path (182)	13.1114	11.3807	117.195	27.3705	149.773	81.5635	48	164.976	74.5782	37			0.646636	0.660644	1.35113	1.56676	1.52127	1.52127	1.52127	1.49634	73.514	0.67973	1.06624	2.43478	0.63752		nonAcD	0	3		0	11	24.2425	-0.414541		deep	CA1	deep	27.4367
538	ventral	A7	S01	L	11		CA1m	17	Path (194)	11.6667	10.837	99.3001	30.7427	149.567	83.8234	41	170.112	73.7564	34			1.5394	1.57275	1.3546	0.898801	0.898801	0.898801	0.898801	0.989961	84.8026	0.642062	0.903781	1.55153	0.468022		nonAcD	0	3		0	7	13.4519	0.452825		deep	CA1	deep	31.6302
539	ventral	A7	S01	L	11		CA1m	18	Path (206)	11.9699	10.7239	100.817	26.3011	150.389	56.2932	52	167.236	57.7313	42			2.94878	3.01266	1.90595	1.67303	1.14043	1.14043	1.14043	1.40005	62.0774	0.890322	1.11078	3.74648	0.431643		nonAcD	0	3		0	10	22.858	1.10282		deep	CA1	deep	28.6922
540	ventral	A7	S01	L	11		CA1m	19	Path (218)	12.261	10.2099	98.3192	29.2105	123.886	51.7733	46	144.02	56.9095	38	5.05411	1.52832	1.55795	6.64581	1.8349	1.41456	1.45138	1.6534	1.40497	1.55184	29.6653	0.636297	0.719532	1.79944	0.608033		AcD	1	3		1	8	16.2487	1.89399	1.6202	supf	CA1	deep	35.096
541	ventral	A7	S01	L	11		CA1m	20	Path (230)	14.9336	11.4276	134.032	22.2449	106.012	47.8697	47	115.668	49.5133	34	5.50613	1.92408	0.891474	6.41692	2.19173	1.88048	1.72844	1.80446	1.72844	1.86671	10.7509	1.14108	1.32861	2.20178	0.634394		AcD	1	3		1	13	36.6599	1.85894	1.70586	supf	CA1	supf	28.0541
542	ventral	A7	S03	L	12		CA1d	1	Path (0)	14.4468	12.0315	136.515	28.9402	132.104	129.844	35	155.731	135.597	32	2.1917	1.40021	2.4808	4.72624	1.75469	1.95207	2.15831	1.89415	1.42422	1.83669	71.278	0.708942	0.814858	2.25725	0.629189		AcD	1	3		1	3	6.07947	1.55313	0.784678	deep	CA1	deep	32.9526
543	ventral	A7	S03	L	12		CA1d	2	Path (12)	16.2555	13.6796	174.648	27.8767	175.248	141.144	41	195.382	142.377	34			0.77631	0.793127	1.937	1.86294	1.51633	1.76269	1.39679	1.69515	110.616	0.567498	0.674101	1.22955	0.603542		nonAcD	0	3		0	7	14.8652	-0.231772		deep	CA1	deep	28.0619
544	ventral	A7	S03	L	12		CA1d	3	Path (24)	14.015	10.2209	112.506	32.8935	74.1673	104.163	41	98.4103	112.175	35	3.40041	0.89396	1.39296	4.82354	1.28349	0.988272	1.0301	1.16874	1.18863	1.13185	0	0.572667	0.803948	3.09458	0.482378		AcD	1	3		1	6	10.7403	1.57351	1.2239	supf	CA1	supf	36.9173
545	ventral	A7	S03	L	12		CA1d	4	Path (36)	11.0154	12.367	106.992	24.8868	115.463	156.758	35	130.46	164.771	28	3.77593	1.43815	1.67819	5.49047	2.00657	1.43733	2.2842	2.03442	2.10467	1.97344	60.3784	0.719131	0.853682	2.86267	0.672907		AcD	1	3		1	7	16.7004	1.70301	1.32865	deep	CA1	deep	29.7331
546	ventral	A7	S03	L	12		CA1d	5	Path (48)	13.7403	10.9487	118.154	32.313	120.188	139.706	40	140.322	148.951	31	5.24529	1.25404	0.273933	5.52515	1.72198	1.72878	1.87455	2.29112	1.58106	1.8395	55.312	0.618818	0.646285	1.35153	0.631837		AcD	1	3		1	9	16.5325	1.70931	1.65733	deep	CA1	deep	37.0359
547	ventral	A7	S03	L	12		CA1d	6	Path (60)	12.2384	9.60686	92.3411	28.7298	160.662	155.32	39	183.672	152.854	35	7.0407	1.66686	1.17037	8.23642	1.16472	1.61081	1.40557	1.54125	1.50351	1.44517	94.222	0.784958	0.98283	2.4384	0.603508		AcD	1	3		1	4	8.17775	2.10857	1.95171	deep	CA1	deep	36.1824
548	ventral	A7	S03	L	12		CA1d	7	Path (72)	11.5919	9.73974	88.6731	22.7747	177.303	155.936	45	192.301	167.236	42			3.41369	5.01512	1.7321	1.76155	1.66354	1.58351	1.65977	1.68009	71.8191	0.575862	0.62444	1.87111	0.477223		nonAcD	0	3		0	3	7.73426	1.61246		deep	CA1	deep	27.2006
549	ventral	A7	S03	L	12		CA1d	8	Path (84)	13.1479	10.7098	110.593	29.4322	127.79	101.287	46	148.335	99.8485	38	2.67342	1.9033	1.84838	4.56184	1.91018	1.71242	1.70005	1.86923	2.13647	1.86567	0	0.759334	1.02805	2.30596	0.61003		AcD	1	3		1	8	16.1229	1.51773	0.98336	supf	CA1	supf	33.2733
550	ventral	A7	S03	L	12		CA1d	9	Path (103)	13.4086	10.9566	115.386	29.5416	158.196	128.611	47	179.974	136.213	42	4.78501	0.762695	1.2468	6.05882	1.44592	2.18833	1.4609	1.32675	1.41317	1.56701	45.4337	0.708942	0.812567	3.16892	0.475709		AcD	1	3		1	5	9.9576	1.80151	1.56549	deep	CA1	deep	34.8456
551	ventral	A7	S03	L	12		CA1d	10	Path (115)	13.6969	9.77177	105.12	24.048	132.72	127.79	52	147.924	138.268	47			2.82493	2.88613	2.44875	2.08572	1.54087	1.59472	1.28509	1.79103	43.944	0.783697	0.780746	0	0.450932		nonAcD	0	3		0	5	12.2643	1.05992		deep	CA1	deep	26.363
552	ventral	A7	S03	L	12		CA1d	11	Path (127)	13.348	10.5183	110.269	30.6065	146.896	110.532	53	159.634	127.79	44	4.88077	0.807653	0.589114	5.48265	2.9561	2.02141	1.85031	2.06474	1.33718	2.04595	45.5482	0.680975	0.895943	2.94303	0.613701		AcD	1	3		1	9	17.4831	1.70159	1.5853	deep	CA1	deep	35.324
553	ventral	A7	S03	L	12		CA1d	12	Path (139)	12.5486	11.8372	116.662	29.3184	125.119	154.087	44	145.047	155.32	36	10.6704	1.48143	1.01302	11.7054	1.95245	1.85617	1.54515	1.58226	1.51061	1.68933	30.5871	0.700542	0.852823	1.13	0.622802		AcD	1	3		1	8	16.1873	2.46005	2.36747	supf	CA1	deep	40.1539
554	ventral	A7	S03	L	12		CA1d	13	Path (151)	14.1174	11.58	128.396	25.1339	140.938	154.498	51	157.58	162.305	46	5.22858	1.00055	1.67819	6.94312	2.24694	2.23228	1.77595	2.25735	1.73588	2.04968	54.1488	0.684838	0.931786	4.39516	0.692738		AcD	1	3		1	5	11.7267	1.93775	1.65414	deep	CA1	deep	31.3968
555	ventral	A7	S03	L	12		CA1d	14	Path (163)	14.395	10.3783	117.336	27.4346	163.127	146.075	56	180.796	148.335	47			1.84234	1.88225	2.36093	1.47279	1.5198	1.71139	1.20285	1.65355	72.3722	0.669991	0.715651	2.31289	0.608338		nonAcD	0	3		0	9	19.5823	0.632468		deep	CA1	deep	28.6952
556	ventral	A7	S03	L	12		CA1d	15	Path (175)	14.7054	9.29267	107.326	27.7981	164.36	124.708	57	183.261	124.297	49			2.76595	2.82587	1.96859	1.73799	1.83328	1.3482	1.654	1.70841	71.1962	0.710887	0.663362	0	0.459623		nonAcD	0	3		0	8	17.099	1.03881		deep	CA1	deep	29.9747
557	ventral	A7	S03	L	12		CA1d	16	Path (187)	12.1105	11.0597	105.195	27.7979	149.773	121.626	62	169.085	134.159	60			3.84301	5.56269	2.08572	1.62178	1.7143	1.13463	1.2351	1.55831	51.3481	0.637196	0.74112	2.2333	0.671432		nonAcD	0	3		0	2	4.21542	1.71608		deep	CA1	deep	32.6532
558	ventral	A7	S03	L	12		CA1d	17	Path (199)	12.1916	10.0544	96.2737	26.9935	163.949	133.953	60	177.919	135.186	51	10.8866	0.95506	1.86315	12.7901	1.88523	1.96255	1.96919	1.42144	1.86962	1.82161	73.5605	0.876511	1.21515	2.12734	0.550576		AcD	1	3		1	9	19.9156	2.54867	2.38753	deep	CA1	deep	38.94
559	ventral	A7	S03	L	12		CA1d	18	Path (211)	15.7323	10.6564	131.672	29.5227	154.293	165.592	56	168.674	183.056	50			1.58878	1.6232	1.91079	1.93821	1.38541	1.33191	1.84397	1.68206	65.019	0.571406	0.882385	2.11885	0.520836		nonAcD	0	3		0	6	11.9838	0.4844		deep	CA1	deep	30.4855
560	ventral	A7	S03	L	12		CA1d	19	Path (223)	14.7828	11.0199	127.945	23.8969	158.402	113.819	53	171.55	125.119	46	4.46656	0.821364	0.908693	5.39494	2.41458	2.3649	2.16698	2.05578	1.90041	2.18053	70.6694	1.00489	1.00703	0	0.495029		AcD	1	3		1	7	17.4138	1.68546	1.49662	deep	CA1	deep	28.6708
561	ventral	A7	S03	L	12		CA1d	20	Path (235)	11.7551	10.88	100.449	30.8883	182.234	116.284	50	201.957	109.505	40			1.74666	1.78449	1.5594	1.50702	1.28531	1.67923	1.67923	1.54204	73.5663	0.635836	0.802537	1.58519	0.58287		nonAcD	0	3		0	10	19.3149	0.579135		deep	CA1	deep	31.9801
562	ventral	A7	S03	L	11		CA1p	1	Path (0)	11.154	8.88526	77.838	21.5869	136.008	59.1695	44	147.102	61.224	34	2.30808	2.03087	1.19745	3.53147	2.38738	2.07016	1.21789	1.69671	1.5256	1.77955	56.1551	0.573171	0.609928	1.54527	0.617418		AcD	1	3		1	10	28.2474	1.26171	0.836416	deep	CA1	deep	24.5858
563	ventral	A7	S03	L	11		CA1p	2	Path (12)	11.6313	9.07412	82.894	26.5159	103.752	40.8845	35	116.284	56.0877	30	3.84594	1.14254	0.990808	4.85822	1.68098	1.51362	1.6953	1.9134	2.02178	1.76501	20.8572	0.581383	0.799011	2.11375	0.603815		AcD	1	3		1	5	11.1076	1.58067	1.34702	supf	CA1	supf	30.7088
564	ventral	A7	S03	L	11		CA1p	3	Path (24)	12.59	11.084	109.6	31.8437	107.245	59.3749	46	111.354	82.1798	41	2.29221	2.03039	1.20407	3.52236	1.78746	2.30133	1.47517	1.56166	1.49295	1.72371	40.8666	0.561547	0.812034	3.29619	0.595186		AcD	1	3		1	5	9.23119	1.25913	0.829516	deep	CA1	deep	34.6161
565	ventral	A7	S03	L	11		CA1p	4	Path (36)	13.249	10.6249	110.56	23.7385	116.079	61.224	40	127.79	70.6746	33	3.12998	2.40267	3.91806	7.13292	2.41178	2.54242	2.16563	1.67504	1.97654	2.15428	38.2426	0.617685	0.934809	1.84766	0.509797		AcD	1	3		1	7	17.5337	1.96472	1.14103	deep	CA1	deep	30.2169
566	ventral	A7	S03	L	11		CA1p	5	Path (48)	11.9847	9.52453	89.6525	20.7099	145.664	79.0981	39	158.402	77.4545	32			2.28497	2.33447	1.52558	1.28212	1.27386	1.87705	1.89941	1.5716	77.0248	0.505353	0.605069	1.17024	0.456925		nonAcD	0	3		0	7	20.2017	0.847783		deep	CA1	deep	22.5557
567	ventral	A7	S03	L	11		CA1p	6	Path (60)	12.6794	9.73273	96.9224	27.6386	72.1128	46.2261	42	88.3433	57.115	34	3.70823	1.15498	1.39048	5.12883	1.88048	2.18503	1.34243	1.31552	1.47874	1.64044	0	0.508462	0.885205	3.0577	0.53118		AcD	1	3		1	8	17.2007	1.63488	1.31056	supf	CA1	supf	32.0727
568	ventral	A7	S03	L	11		CA1p	7	Path (72)	12.0551	11.4866	108.756	36.3391	109.71	63.8948	37	132.926	71.9073	28			2.24145	2.29001	1.96852	1.50351	1.70005	1.80216	1.55639	1.70613	45.722	0.611649	0.668112	1.80693	0.545461		nonAcD	0	3		0	9	14.657	0.828555		deep	CA1	deep	37.81
569	ventral	A7	S03	L	11		CA1p	8	Path (86)	12.69	11.7429	117.039	25.9927	155.32	90.3978	41	156.553	107.45	33			0.955089	0.975778	3.00644	1.59619	1.21449	1.25392	1.14287	1.64278	96.8581	0.493988	0.854117	2.15061	0.505738		nonAcD	0	3		0	8	18.3274	-0.0245199		deep	CA1	deep	26.3966
570	ventral	A7	S03	L	11		CA1p	9	Path (99)	11.9134	9.10777	85.219	29.549	186.959	102.108	39	205.244	110.532	31			0.993596	1.01512	1.93336	1.75536	1.74632	1.52096	1.88919	1.76904	129.094	0.674162	1.15524	2.65381	0.526934		nonAcD	0	3		0	8	16.0575	0.0150068		deep	CA1	deep	29.9161
571	ventral	A7	S03	L	11		CA1p	10	Path (111)	10.8883	8.22277	70.3182	23.7297	129.639	72.5237	52	142.993	82.5907	48			2.06027	2.1049	1.69982	1.30191	1.44592	0.878432	1.07279	1.27977	23.8311	0.686972	0.721505	1.14939	0.525446		nonAcD	0	3		0	4	9.91672	0.744266		supf	CA1	supf	25.2868
572	ventral	A7	S03	L	11		CA1p	11	Path (123)	11.1245	9.75619	85.2414	22.5775	139.706	91.8359	54	136.624	106.012	46			2.46887	2.52235	1.7168	1.36907	1.55642	1.45999	1.32576	1.48561	49.3128	0.640905	0.835527	1.16823	0.688051		nonAcD	0	3		0	8	21.2237	0.925192		deep	CA1	deep	24.5677
573	ventral	A7	S03	L	11		CA1p	12	Path (135)	13.6919	9.78124	105.184	18.7275	140.322	73.7564	56	151.005	70.6746	48	8.15382	0.558913	1.23597	9.41656	1.9472	1.70852	1.76902	1.45999	1.31602	1.64015	22.3393	0.760287	0.955434	0.920392	0.635901		AcD	1	3		1	8	25.8765	2.24247	2.09849	supf	CA1	supf	27.5473
574	ventral	A7	S03	L	11		CA1p	13	Path (149)	12.261	9.36881	90.2193	23.8012	131.488	93.2741	69	137.24	111.97	67			2.98079	3.04536	2.15966	1.77999	2.02409	1.96121	1.71045	1.92708	22.9666	0.603644	0.867904	3.06606	0.623959		nonAcD	0	3		0	2	4.92488	1.11362		supf	CA1	supf	26.2773
575	ventral	A7	S03	L	11		CA1p	14	Path (161)	12.4112	10.2501	99.9154	26.5536	124.297	82.5907	63	133.748	102.93	61	6.81525	1.82618	1.59802	8.44789	1.55217	1.72523	1.57997	1.82391	1.52582	1.64142	0	0.717983	0.825224	1.17888	0.47787		AcD	1	3		1	2	4.41333	2.13392	1.91916	supf	CA1	supf	34.2593
576	ventral	A7	S03	L	11		CA1p	15	Path (173)	12.9135	9.47675	96.1153	23.3687	142.787	99.2321	64	150.8	115.463	65	4.95259	0.86544	1.78318	6.77439	1.91096	1.89171	1.88525	1.41036	1.64239	1.74814	38.0236	0.896188	0.790621	2.39633	0.56411		AcD	1	3		1	-1	-2.50573	1.91315	1.59991	deep	CA1	deep	29.504
577	ventral	A7	S03	L	11		CA1p	16	Path (185)	11.8025	8.04534	74.5776	26.2175	164.976	92.8632	62	180.796	95.3286	54			1.65105	1.68682	1.90682	1.54365	1.42802	1.22087	1.7397	1.56781	55.2555	0.610232	0.685527	2.24088	0.557384		nonAcD	0	3		0	8	18.1647	0.522844		deep	CA1	deep	27.3127
578	ventral	A7	S03	L	11		CA1p	17	Path (197)	10.6998	10.1737	85.4951	27.581	123.886	89.7814	71	124.297	108.683	69			3.49264	3.5683	2.39813	1.54173	1.47169	1.63797	1.47079	1.70406	0	0.676573	0.865616	3.82679	0.641419		nonAcD	0	3		0	2	4.24863	1.27209		supf	CA1	supf	30.4888
579	ventral	A7	S03	L	11		CA1p	18	Path (210)	10.3741	8.53336	69.5285	17.3641	116.695	71.0855	53	125.324	76.2218	47			1.78816	1.8269	2.47394	2.11663	1.70117	1.44729	1.04791	1.75739	7.92303	0.636128	0.874209	1.89233	0.526386		nonAcD	0	3		0	6	20.6725	0.602621		supf	CA1	supf	18.7841
580	ventral	A7	S03	L	11		CA1p	19	Path (222)	11.8707	9.6159	89.6512	16.1582	153.676	82.7962	64	164.154	91.425	63			1.55639	3.35495	1.08768	1.77165	0.969103	0.951399	1.25905	1.20778	28.9918	0.573171	0.732026	1.52074	0.559303		nonAcD	0	3		0	1	3.62516	1.21044		supf	CA1	deep	19.0994
581	ventral	A7	S03	L	11		CA1p	20	Path (236)	12.9034	11.7449	119.027	29.9708	189.63	117.723	61	190.863	137.446	51			1.4134	2.75825	2.20095	2.26519	1.60892	2.15385	1.3482	1.91542	92.3364	0.591225	0.872027	3.52393	0.666877		nonAcD	0	3		0	10	19.9308	1.0146		deep	CA1	deep	32.0351
582	ventral	A7	S03	L	8		CA2	1	Path (0)				38.9948	99.4376	67.3874	58	104.985	100.67	60											17.717	1.48665	1.33937	2.60439	0.617985		nonAcD	0	3		0	-2	-3.00367			supf	CA2	CA2	38.168
583	ventral	A7	S03	L	8		CA2	2	Path (1)				33.6751	104.163	104.368	60	108.477	131.488	58											0	1.02701	0.993716	1.60713	0.627892		nonAcD	0	3		0	2	3.47871			supf	CA2	CA2	32.961
584	ventral	A7	S03	L	8		CA2	3	Path (2)				35.984	115.668	83.6179	55	126.146	112.997	57											5.00372	1.31307	1.42432	2.65819	0.662477		nonAcD	0	3		0	-2	-3.25525			supf	CA2	CA2	35.221
585	ventral	A7	S03	L	8		CA2	4	Path (3)				30.6729	131.282	97.794	59	143.815	120.188	56											0	1.31658	1.56213	2.83437	0.729645		nonAcD	0	3		0	3	5.73486			supf	CA2	CA2	30.0225
586	ventral	A7	S03	L	8		CA2	5	Path (4)				29.1072	105.19	100.054	56	113.408	120.804	52											6.23941	1.12764	1.17026	2.29545	0.638747		nonAcD	0	3		0	4	8.071			supf	CA2	CA2	28.49
587	ventral	A7	S03	L	8		CA2	6	Path (5)				31.6859	123.27	114.846	53	125.324	139.295	50											0	1.31965	1.19907	1.29747	0.664465		nonAcD	0	3		0	3	5.55092			supf	CA2	CA2	31.014
588	ventral	A7	S03	L	8		CA2	7	Path (6)				29.2461	141.349	108.066	51	139.911	127.995	49											0	0.890826	0.830281	1.49569	0.517621		nonAcD	0	3		0	2	4.00633			supf	CA2	CA2	28.626
589	ventral	A7	S03	L	8		CA2	8	Path (7)				31.1542	119.572	76.0163	48	122.448	103.547	49											20.2725	1.45617	1.58481	2.05895	0.720346		nonAcD	0	3		0	-1	-1.87928			supf	CA2	CA2	30.4936
590	ventral	A7	S03	L	8		CA2	9	Path (8)				33.0838	121.01	123.27	49	115.257	148.335	52											0	0.985896	0.765665	1.54448	0.544107		nonAcD	0	3		0	-3	-5.31568			supf	CA2	CA2	32.3823
591	ventral	A7	S03	L	8		CA2	10	Path (9)				34.9857	123.27	116.695	59	126.146	142.171	51											0	1.07032	1.17356	1.50782	0.595671		nonAcD	0	3		0	8	13.5102			supf	CA2	CA2	34.2439
592	ventral	A7	S03	L	8		CA2	11	Path (10)				32.2219	129.844	69.6474	48	142.787	91.8359	43											25.5426	1.61236	1.81553	2.28401	0.817686		nonAcD	0	3		0	5	9.12189			supf	CA2	CA2	31.5387
593	ventral	A7	S03	L	8		CA2	12	Path (11)				30.8525	122.242	86.0833	43	120.188	110.737	48											15.8771	0.875141	1.06577	1.58169	0.770626		nonAcD	0	3		0	-5	-9.53048			supf	CA2	CA2	30.1983
594	ventral	A7	S03	L	8		CA2	13	Path (12)				30.8012	104.779	53.8278	49	109.094	77.4545	44											54.4966	1.50032	1.83661	2.10217	0.681453		nonAcD	0	3		0	5	9.5465			deep	CA2	CA2	30.1481
595	ventral	A7	S03	L	8		CA2	14	Path (13)				32.2922	118.133	48.2806	32	127.79	73.3455	29											52.7406	0.938023	1.00314	3.06374	0.657815		nonAcD	0	3		0	3	5.44638			deep	CA2	CA2	31.6075
596	ventral	A7	S03	L	8		CA2	15	Path (14)				34.1153	114.024	63.6893	29	116.49	91.8359	27											36.4523	1.15028	1.25122	1.54173	0.590667		nonAcD	0	3		0	2	3.43377			deep	CA2	CA2	33.392
597	ventral	A7	S03	L	8		CA2	16	Path (15)				27.7828	111.559	31.4338	33	115.874	53.8278	30											73.4849	0.989726	1.03763	1.76482	0.651097		nonAcD	0	3		0	3	6.33374			deep	CA2	CA2	27.1937
598	ventral	A7	S03	L	8		CA2	17	Path (16)				28.0999	143.609	26.503	33	148.129	48.2806	29											68.8099	0.950936	0.82837	2.51885	0.728891		nonAcD	0	3		0	4	8.36236			deep	CA2	CA2	27.5041
599	ventral	A7	S03	L	8		CA2	18	Path (17)				29.0482	136.624	65.5384	34	140.938	89.576	31											29.7631	1.18384	1.24897	1.30861	0.599877		nonAcD	0	3		0	3	6.05677			supf	CA2	CA2	28.4323
600	ventral	A7	S03	L	8		CA2	19	Path (18)				37.408	145.458	67.5929	31	142.993	99.2321	30											23.0141	1.60964	1.72083	1.93399	0.692705		nonAcD	0	3		0	1	1.56502			supf	CA2	CA2	36.6148
601	ventral	A7	S03	L	8		CA2	20	Path (19)				28.3624	102.725	26.7084	33	112.175	45.8152	29											78.6334	0.815757	0.802717	1.727	0.77065		nonAcD	0	3		0	4	8.2844			deep	CA2	CA2	27.7611
602	ventral	A7	S03	L	8		CA2	21	Path (20)				34.6097	104.163	48.0752	42	118.75	66.5656	33											63.2551	1.54702	1.2313	3.05563	0.963377		nonAcD	0	3		0	9	15.4071			deep	CA2	CA2	33.8759
603	ventral	A7	S03	L	7		CA3a	1	Path (0)	11.9958	10.3896	97.8862	29.3747	79.3035	99.0267	34	88.9596	120.804	31	7.45971	2.51345	4.48682	12.0437	2.9252	1.91079	2.05735	1.85348	1.54125	2.05761	73.0816	0.629222	0.790818	1.90651	0.497024		AcD	1	3		1	3	5.9892	2.48854	2.00952	deep	CA3	deep	40.5402
604	ventral	A7	S03	L	7		CA3a	2	Path (12)	15.4561	11.4547	139.052	31.1726	95.3286	72.1128	35	107.45	93.0686	34	3.08529	1.26134	1.78582	4.90979	3.46111	2.71201	2.52484	2.07296	1.85316	2.52482	29.962	0.933154	1.25826	2.31672	0.610232		AcD	1	3		1	1	1.87817	1.59123	1.12664	supf	CA3	deep	35.3173
605	ventral	A7	S03	L	7		CA3a	3	Path (24)	15.9154	12.2981	153.725	30.3935	105.601	69.6474	32	106.217	94.3013	33			3.63062	6.27196	3.77749	3.53804	2.74729	2.45306	2.94204	3.09158	38.4355	0.696624	0.982033	1.24445	0.648736		nonAcD	0	3		1	-1	-1.92633	1.83609		deep	CA3	deep	35.8881
606	ventral	A7	S03	L	7		CA3a	4	Path (36)	15.0512	11.0142	130.201	25.8935	149.978	123.27	43	144.636	143.404	42			2.22597	2.27419	2.01822	1.7325	1.81222	2.35571	1.90588	1.96491	99.662	0.764123	1.12126	3.75165	0.672172		nonAcD	0	3		0	1	2.26127	0.821622		deep	CA3	deep	27.5705
607	ventral	A7	S03	L	7		CA3a	5	Path (48)	16.6023	12.3492	161.026	30.3115	162.511	142.171	57	159.223	165.592	57			2.70703	2.76568	2.46777	1.85601	2.34299	2.00657	2.13125	2.16092	119.632	0.873255	1.0722	1.97242	0.697607		nonAcD	0	3		0	0	0	1.01729		deep	CA3	deep	32.3758
608	ventral	A7	S03	L	7		CA3a	6	Path (60)	17.0908	17.7514	238.279	29.0576	160.456	106.217	63	173.194	112.586	50			0.722327	1.83647	2.39201	2.90812	2.88626	2.57632	2.87711	2.72797	85.3541	0.835971	0.993154	3.2221	0.552295		nonAcD	0	3		0	13	27.1988	0.607847		deep	CA3	deep	30.239
609	ventral	A7	S03	L	7		CA3a	7	Path (72)	15.0665	9.78065	115.736	22.5856	125.53	91.6305	61	126.557	107.861	59	9.54513	1.60971	1.51758	11.0956	3.19109	2.68905	3.2342	2.44875	2.82633	2.87788	47.3232	0.895994	1.18434	3.38919	0.642062		AcD	1	3		1	2	5.19067	2.40655	2.25603	deep	CA3	deep	32.967
610	ventral	A7	S03	L	7		CA3a	8	Path (84)	18.3906	10.4661	151.172	29.9679	171.139	160.456	70	168.469	177.714	66	24.2449	2.21455	2.79463	27.1	2.06602	1.84118	2.26519	2.50467	1.98394	2.1322	98.9226	0.71692	0.861852	3.4701	0.499671		AcD	1	3		1	4	7.83771	3.29954	3.18821	deep	CA3	deep	55.8579
611	ventral	A7	S03	L	7		CA3a	9	Path (96)	16.2844	10.5931	135.483	31.7275	112.586	177.919	69	136.418	179.563	64	4.49409	1.44494	1.36919	5.89293	2.33898	2.61898	2.99492	2.61898	1.8836	2.49109	106.526	0.742676	1.11399	2.1739	0.524582		AcD	1	3		1	5	9.26528	1.77375	1.50276	deep	CA3	deep	36.8228
612	ventral	A7	S03	L	7		CA3a	10	Path (108)	16.6982	10.0917	132.35	32.199	54.2387	148.129	58	68.8256	163.538	49	4.83141	2.22633	2.63357	7.52203	2.50836	2.49147	2.22998	2.1942	1.7733	2.23946	77.8852	0.685891	1.03613	2.26016	0.597122		AcD	1	3		1	9	16.5927	2.01784	1.57514	deep	CA3	deep	38.8788
613	ventral	A7	S03	L	7		CA3a	11	Path (120)	15.4519	11.7923	143.11	32.467	70.8801	160.456	58	93.2741	157.785	51			5.74088	5.86524	1.59472	2.52669	2.95278	2.08129	2.50151	2.3314	97.5882	0.735902	0.847868	2.44073	0.534429		nonAcD	0	3		0	7	12.7251	1.76904		deep	CA3	deep	37.5195
614	ventral	A7	S03	L	7		CA3a	12	Path (132)	11.8989	17.0431	159.274	35.2611	62.6621	123.886	63	49.3079	151.005	61			2.61747	2.67417	4.68328	3.7297	3.2342	3.28599	3.177	3.62203	53.1174	0.97791	1.09416	1.38604	0.595151		nonAcD	0	3		0	2	3.32206	0.983638		deep	CA3	deep	37.131
615	ventral	A7	S03	L	7		CA3a	13	Path (144)	16.6313	10.0607	131.415	33.6982	85.6724	159.018	67	105.396	176.276	64			10.1268	10.3462	2.25111	2.55186	1.60972	2.63682	2.06871	2.22364	87.9541	0.830535	0.914932	3.59365	0.585516		nonAcD	0	3		0	3	5.21849	2.33662		deep	CA3	deep	43.1105
616	ventral	A7	S03	L	7		CA3a	14	Path (156)	17.5783	11.4032	157.432	25.6418	45.6098	146.485	74	32.0501	163.743	74	2.58983	1.03334	2.2985	4.93812	2.23228	2.26978	1.5594	2.57928	2.18986	2.16612	65.7636	0.928517	1.23817	4.41287	0.733651		AcD	1	3		1	0	0	1.59698	0.951593	deep	CA3	deep	29.9315
617	ventral	A7	S03	L	7		CA3a	15	Path (168)	12.2205	13.6957	131.45	28.8627	45.4043	178.125	58	29.1738	190.657	65	2.75079	0.811433	4.00225	6.83973	1.74363	2.74104	1.28212	1.33235	1.22602	1.66503	103.437	0.719532	1.02805	1.19773	0.648958		AcD	1	3		1	-7	-14.3463	1.92275	1.01189	deep	CA3	deep	34.9454
618	ventral	A7	S03	L	7		CA3a	16	Path (180)	15.2099	12.532	149.705	34.6824	87.1106	179.563	79	103.752	202.368	77	3.07505	1.33786	2.56404	5.69464	2.18033	2.29067	2.68119	1.94432	1.54173	2.12765	104.192	0.603132	0.801329	1.04327	0.460295		AcD	1	3		1	2	3.37756	1.73952	1.12332	deep	CA3	deep	39.5209
619	ventral	A7	S03	L	7		CA3a	17	Path (192)	16.3845	15.1081	194.417	37.8733	43.3498	178.33	67	69.6474	176.07	60			3.63373	3.71245	2.30108	2.43862	2.06503	1.85031	1.8235	2.09571	107.994	0.814265	0.844057	2.74981	1.12105		nonAcD	0	3		0	7	10.8846	1.31169		deep	CA3	deep	40.704
620	ventral	A7	S03	L	7		CA3a	18	Path (204)	11.9037	10.8893	101.806	33.8209	31.4338	115.874	49	49.1024	131.899	40			3.12736	3.1951	2.70703	2.5167	1.81513	2.50175	2.15096	2.33831	47.5096	0.956698	1.21233	3.92847	0.58117		nonAcD	0	3		0	9	15.7757	1.16162		deep	CA3	deep	36.2311
621	ventral	A7	S03	L	7		CA3a	19	Path (216)	17.7951	11.1289	155.541	35.9912	177.097	146.896	67	182.645	177.303	67			2.17235	2.21941	2.63304	1.85348	2.15613	1.43855	1.82254	1.98075	112.16	0.610772	0.864642	1.8454	0.574608		nonAcD	0	3		0	0	0	0.797243		deep	CA3	deep	37.4004
622	ventral	A7	S03	L	7		CA3a	20	Path (228)	15.084	11.1965	132.645	32.2492	193.739	80.1253	43	204.011	101.903	40	3.37331	1.59011	2.26069	5.68298	2.7105	2.60641	2.22175	2.46016	1.55035	2.30983	49.669	0.860344	0.985041	1.9203	0.567316		AcD	1	3		1	3	5.45367	1.73747	1.21589	deep	CA3	deep	37.1279
623	ventral	A7	S03	L	4		CA3b	1	Path (0)	14.8305	10.8591	126.485	32.0475	56.2932	98.4103	19	46.0207	124.708	18	6.08099	2.61244	2.99945	9.14542	1.91416	0.934613	2.30031	1.47716	1.50078	1.62541	62.731	0.756887	0.965011	2.64958	0.634084		AcD	1	3		1	1	1.82688	2.21325	1.80517	deep	CA3	deep	40.3195
624	ventral	A7	S03	L	4		CA3b	2	Path (12)	14.8729	11.3885	133.031	28.3386	49.1024	88.3433	22	52.8005	112.997	23	4.78863	0.987621	2.70809	7.55539	1.574	1.8093	1.33366	1.5684	1.52903	1.56288	72.7057	0.798369	0.863243	1.4483	0.541783		AcD	1	3		1	-1	-2.06608	2.02226	1.56624	deep	CA3	deep	35.1329
625	ventral	A7	S03	L	4		CA3b	3	Path (24)	14.8315	10.2606	119.522	29.2516	54.6496	90.6032	24	55.4714	114.23	28	3.58072	1.45139	5.04196	8.7319	1.85261	1.68246	1.55281	2.14142	1.77869	1.8016	55.2667	0.808957	0.959719	1.09787	0.540679		AcD	1	3		1	-4	-8.03088	2.16698	1.27556	deep	CA3	deep	37.1781
626	ventral	A7	S03	L	4		CA3b	4	Path (36)	13.3995	12.3667	130.147	29.5184	48.4861	83.2071	19	51.1569	107.245	19			5.83565	5.96207	1.49746	1.49746	1.51061	2.22228	1.93002	1.73157	69.8885	0.803179	0.933122	2.64788	0.622901		nonAcD	0	3		0	0	0	1.78542		deep	CA3	deep	34.7282
627	ventral	A7	S03	L	4		CA3b	5	Path (48)	15.2429	10.785	129.115	33.0876	69.031	57.5259	18	62.2512	85.2615	20	3.5474	3.10003	3.85218	7.48303	3.4667	2.10244	2.17778	1.78746	2.2257	2.35202	36.214	0.611143	0.886001	1.96366	0.674131		AcD	1	3		1	-2	-3.54056	2.01264	1.26622	deep	CA3	deep	39.7104
628	ventral	A7	S03	L	4		CA3b	6	Path (61)	17.3644	9.36477	127.717	35.1312	64.3057	61.0185	28	52.1842	87.316	26	4.8112	2.02862	3.39701	8.2818	2.06171	2.82843	2.75639	2.34263	1.7237	2.34257	39.4597	0.724811	0.915362	1.78521	0.650006		AcD	1	3		1	2	3.33436	2.11406	1.57095	deep	CA3	deep	42.4925
629	ventral	A7	S03	L	4		CA3b	7	Path (74)	18.508	10.8655	157.943	28.0939	76.8381	93.8904	34	68.6201	114.435	38			5.58741	5.70845	3.88763	3.05854	2.01364	1.82391	1.82391	2.52152	51.0222	0.936376	1.08731	3.37805	0.558418		nonAcD	0	3		0	-4	-8.36415	1.74195		deep	CA3	deep	33.0856
630	ventral	A7	S03	L	4		CA3b	8	Path (86)	14.0994	10.0813	111.637	29.5004	64.7166	106.628	37	48.897	124.708	40	5.15491	1.01693	3.20756	8.43196	1.52903	1.60461	1.84078	1.91875	1.42545	1.66373	65.4788	0.663655	1.00621	1.19819	0.648736		AcD	1	3		1	-3	-5.96359	2.13203	1.63995	deep	CA3	deep	37.1281
631	ventral	A7	S03	L	4		CA3b	9	Path (98)hole in AD	18.4651	10.9254	158.445	34.4406	87.9324	102.725	40	82.3853	127.79	46	2.79894	2.32317	2.29297	5.14158	2.47394	3.30041	3.73924	3.84429	4.89319	3.65021	49.2454	0.894244	1.15886	2.41851	0.699194		AcD	1	3		1	-6	-10.2525	1.63736	1.02924	deep	CA3	deep	38.7429
632	ventral	A7	S03	L	4		CA3b	10	Path (110)	14.8967	10.3991	121.667	34.5653	97.1776	92.6577	26	91.0141	120.599	27			4.39173	6.86519	2.62122	2.58291	2.96026	2.18396	2.35173	2.54002	37.9854	0.729444	1.02532	3.70135	0.563232		nonAcD	0	3		1	-1	-1.69377	1.92646		deep	CA3	deep	40.552
633	ventral	A7	S03	L	4		CA3b	11	Path (123)	14.7132	12.1537	140.445	34.3758	70.6746	110.121	24	43.3498	118.133	28	4.00861	1.36256	3.71533	7.80442	2.29035	1.96643	1.91569	2.61068	1.68446	2.09352	64.1595	0.709145	0.772386	3.75439	0.609421		AcD	1	3		1	-4	-6.82756	2.05469	1.38844	deep	CA3	deep	41.2858
634	ventral	A7	S03	L	4		CA3b	12	Path (136)	11.8016	10.331	95.7577	30.1787	58.3477	102.314	24	33.4883	96.7667	25			5.71926	5.84315	2.09798	1.57994	1.47398	0.988272	1.54125	1.53629	66.2704	0.583117	0.796301	3.44577	0.634409		nonAcD	0	3		0	-1	-1.94005	1.76527		deep	CA3	deep	35.258
635	ventral	A7	S03	L	4		CA3b	13	Path (148)	15.7058	11.197	138.119	33.5675	57.115	75.6054	32	44.1716	102.108	31			2.9786	3.04313	2.90731	3.361	3.17659	2.90958	2.49623	2.97014	52.7081	0.739004	1.00361	2.51885	0.451525		nonAcD	0	3		0	1	1.74413	1.11289		deep	CA3	deep	35.8344
636	ventral	A7	S03	L	4		CA3b	14	Path (160)	22.6943	12.1389	216.364	35.2961	92.4523	74.5782	35	81.358	100.876	39			5.12185	5.2328	2.16698	2.29067	1.43906	1.74934	2.09581	1.94837	19.9739	0.599289	1.01074	3.5895	0.763233		nonAcD	0	3		0	-4	-6.64872	1.65495		supf	CA3	supf	39.6696
637	ventral	A7	S03	L	4		CA3b	15	Path (172)branched AD	16.8375	14.0015	185.157	37.2017	71.0855	38.6245	20	46.4316	55.2659	26	4.3409	2.32896	5.67397	10.1378	2.30057	2.02489	1.98601	2.05135	1.14441	1.90145	0	1.04004	1.10959	2.50434	0.746358		AcD	1	3		1	-6	-9.48426	2.31627	1.46808	supf	CA3	supf	46.3357
638	ventral	A7	S03	L	4		CA3b	16	Path (184)	14.983	10.1073	118.94	31.2496	68.6201	82.3853	56	42.3226	87.7269	56			4.31361	7.52136	3.19476	2.94498	1.47874	2.21937	2.08452	2.38447	43.4707	0.75686	0.798211	1.06391	0.496858		nonAcD	0	3		1	0	0	2.01775		deep	CA3	deep	37.9489
639	ventral	A7	S03	L	4		CA3b	17	Path (196)	14.1333	10.4431	115.92	29.3263	57.7313	64.1002	58	40.8845	81.7689	57			4.49457	4.59194	2.00938	1.9696	1.89223	2.34375	1.75028	1.99305	41.7497	0.585621	0.890225	2.96554	0.608947		nonAcD	0	3		0	1	1.99646	1.5243		deep	CA3	deep	33.1991
640	ventral	A7	S03	L	4		CA3b	18	Path (208)	17.4043	10.6	144.894	36.1176	112.175	118.544	27	97.3831	144.636	23	4.21698	1.41293	1.83544	6.09218	3.20676	2.80384	3.96024	3.08858	1.96255	3.00439	38.5026	0.750391	1.21062	2.55767	0.639618		AcD	1	3		1	4	6.49685	1.80701	1.43912	deep	CA3	deep	41.3148
641	ventral	A7	S03	L	4		CA3b	19	Path (220)branched AD	13.2494	12.9375	134.627	33.5461	113.614	114.435	40	101.903	140.322	42	4.8344	1.97431	4.81834	9.75712	3.60188	3.16248	3.54082	2.59446	2.45132	3.07019	34.8948	0.926527	1.12594	2.3112	0.659543		AcD	1	3		1	-2	-3.4921	2.278	1.57576	deep	CA3	deep	42.3851
642	ventral	A7	S03	L	4		CA3b	20	Path (232)	13.311	10.8086	112.998	29.7601	101.081	115.257	30	95.534	136.418	32			3.25025	3.32065	3.00591	2.66343	1.96003	2.58272	1.60892	2.3642	50.8217	0.634279	1.05584	3.00531	0.655311		nonAcD	0	3		0	-2	-3.93702	1.20016		deep	CA3	deep	32.3793
643	ventral	A7	S03	L	2		CA3c	1	Path (0)	18.8491	12.5758	186.173	29.2826	80.5362	78.8926	18	57.9368	88.9596	19	10.4637	1.78723	1.08835	11.5757	3.23909	3.03082	2.87813	1.84976	1.50361	2.50028	56.2824	0.533224	0.976035	1.15616	0.429441		AcD	1	3		1	-1	-1.99944	2.4489	2.34792	deep	CA3	deep	39.9919
644	ventral	A7	S03	L	2		CA3c	2	Path (12)	14.7104	10.5009	121.323	30.8111	92.6577	68.0038	22	76.2218	88.9596	24	3.42266	1.64691	2.23249	5.70351	1.43263	2.36769	1.39721	2.04484	2.06027	1.86053	47.895	0.702399	0.848961	2.20575	0.447951		AcD	1	3		1	-2	-3.80253	1.74108	1.23042	deep	CA3	deep	35.7403
645	ventral	A7	S03	L	2		CA3c	3	Path (24)	17.3904	14.1411	193.145	34.2772	75.8109	65.5384	25	63.6893	91.6305	28	8.5399	1.94795	2.57687	11.1726	2.31758	2.01364	1.67224	1.84405	2.38766	2.04703	61.8245	0.817731	0.950936	2.70683	0.571442		AcD	1	3		1	-3	-5.13011	2.41346	2.14475	deep	CA3	deep	44.4861
646	ventral	A7	S03	L	2		CA3c	4	Path (36)	17.6226	9.52635	131.852	37.4745	94.5068	97.1776	24	87.5215	129.228	22			3.66657	3.746	1.8519	1.90595	2.42058	2.26053	2.21395	2.13058	53.2693	0.655374	0.822024	2.50062	0.548475		nonAcD	0	3		0	2	3.12564	1.32069		deep	CA3	deep	40.3465
647	ventral	A7	S03	L	2		CA3c	5	Path (49)	13.6826	13.0219	139.936	26.8355	83.4125	110.737	32	70.6746	118.75	37			2.53142	4.46591	2.82598	1.40192	1.39011	2.34389	1.11262	1.8149	54.342	0.572667	0.724669	2.00709	0.482506		nonAcD	0	3		0	-5	-10.9736	1.49647		deep	CA3	deep	30.6377
648	ventral	A7	S03	L	2		CA3c	6	Path (61)	13.8637	9.91758	107.988	35.682	93.4795	105.396	35	77.249	129.844	40			3.98528	4.07162	2.7053	1.89105	1.50819	2.24694	1.76502	2.0233	60.5321	0.782563	0.985376	2.65403	0.485784		nonAcD	0	3		0	-5	-8.23087	1.40404		deep	CA3	deep	38.9107
649	ventral	A7	S03	L	2		CA3c	7	Path (74)	13.7389	13.0891	141.239	38.9816	91.2196	59.1695	34	60.1967	59.7858	30			2.14557	2.19205	2.297	2.36992	2.25293	2.20619	1.79401	2.18401	50.7428	1.1805	1.26211	0	0.550239		nonAcD	0	3		0	4	6.01768	0.784837		deep	CA3	deep	40.3006
650	ventral	A7	S03	L	2		CA3c	8	Path (86)	16.0433	12.0934	152.382	39.9933	91.8359	70.8801	39	86.0833	105.396	39			3.61697	3.69532	2.46553	2.01642	3.16139	1.61812	1.72083	2.19646	58.9318	0.592653	1.17224	2.0168	0.618485		nonAcD	0	3		0	0	0	1.30707		deep	CA3	deep	42.7623
651	ventral	A7	S03	L	2		CA3c	9	Path (100)	12.2558	12.399	119.349	29.2959	135.186	53.6223	41	114.024	59.1695	46	12.5859	2.25636	1.73585	14.3594	3.06266	2.62501	1.85348	1.65639	1.58624	2.15676	36.5012	0.811614	0.995365	2.00978	0.600358		AcD	1	3		1	-5	-10.042	2.6644	2.53258	deep	CA3	deep	42.7296
652	ventral	A7	S03	L	2		CA3c	10	Path (112)	16.2198	11.4015	145.243	35.1701	89.576	102.93	38	74.3727	122.242	47	6.78458	1.61099	1.41229	8.22746	1.92883	2.03287	2.14265	1.41526	1.95447	1.89482	52.4289	0.520044	0.668112	2.0349	0.604497		AcD	1	3		1	-9	-15.1557	2.10748	1.91465	deep	CA3	deep	42.4774
653	ventral	A7	S03	L	2		CA3c	11	Path (124)	13.7778	9.45469	102.309	43.4955	121.421	114.23	17	95.534	138.268	23	2.42574	1.43815	3.27361	5.77026	2.11772	1.09412	1.22506	1.7196	1.34896	1.50109	21.0908	0.699757	0.970506	2.85507	0.576577		AcD	1	3		1	-6	-8.10188	1.75272	0.886135	supf	CA3	supf	48.2211
654	ventral	A7	S03	L	2		CA3c	12	Path (136)	13.7203	13.0253	140.36	29.486	94.5068	118.339	55	74.1673	105.806	55			3.24824	5.61139	2.37979	2.56069	1.89886	2.06396	2.03737	2.18814	52.5354	0.719532	1.23997	1.54354	0.641419		nonAcD	0	3		1	0	0	1.7248		deep	CA3	deep	34.3532
655	ventral	A7	S03	L	2		CA3c	13	Path (149)	12.6524	8.2878	82.3575	33.2791	113.203	98.8212	55	92.6577	112.997	53			4.21203	4.30327	2.85214	2.43789	3.04769	2.14058	2.50339	2.59634	31.5399	0.648482	1.00708	3.58254	0.578718		nonAcD	0	3		0	2	3.52015	1.45938		deep	CA3	deep	36.7855
656	ventral	A7	S03	L	2		CA3c	14	Path (161)	13.7745	9.23328	99.8897	26.8293	93.2741	74.7836	64	74.1673	72.3182	62			3.74096	3.822	1.99426	2.15939	2.29827	1.33366	2.24328	2.00577	50.2389	0.656819	0.906473	2.42821	0.495487		nonAcD	0	3		0	2	4.36789	1.34077		deep	CA3	deep	30.0014
657	ventral	A7	S03	L	2		CA3c	15	Path (173)branched AD	13.3583	10.6223	111.444	38.6979	119.983	116.284	77	113.819	149.362	75			2.42276	2.47524	3.39614	2.77404	2.98609	2.99139	1.27063	2.68366	28.1278	0.816615	1.08717	1.61211	0.508786		nonAcD	0	3		0	2	3.02673	0.906338		supf	CA3	deep	40.3002
658	ventral	A7	S03	L	2		CA3c	16	Path (185)	14.6891	15.5339	179.212	41.7214	91.8359	98.6158	89	64.922	121.626	91	3.00305	1.1089	1.83157	4.8743	3.15023	2.44654	3.07508	2.13647	2.11135	2.58393	47.4746	0.71761	0.917561	3.23426	0.534275		AcD	1	3		1	-2	-2.80721	1.58398	1.09963	deep	CA3	deep	45.6077
659	ventral	A7	S03	L	2		CA3c	17	Path (197)branched AD	16.9568	13.1646	175.323	27.4583	98.6158	77.4545	87	85.467	96.1504	84			9.60829	9.81643	2.33713	1.18579	1.43562	1.92951	1.80446	1.7385	32.5616	0.773133	1.11721	2.24798	0.568369		nonAcD	0	3		0	3	6.4089	2.28406		deep	CA3	deep	36.4844
660	ventral	A7	S03	L	2		CA3c	18	Path (209)	17.2912	15.0017	203.731	42.2093	67.5929	71.7019	91	59.9913	108.066	93	6.27707	2.41214	2.97592	9.31746	1.96591	2.13818	1.70117	2.25527	1.77107	1.96632	72.7784	0.919247	1.35752	3.76527	0.604361		AcD	1	3		1	-2	-2.77474	2.23189	1.8369	deep	CA3	deep	50.4342
661	ventral	A7	S03	L	2		CA3c	19	Path (221)	22.2518	13.1212	229.312	29.2831	95.9449	117.517	94	73.5509	131.077	94			5.25783	5.37173	2.57792	1.70281	1.61952	2.30057	2.82716	2.20559	45.1694	0.873349	1.13082	2.96415	0.558566		nonAcD	0	3		0	0	0	1.68115		deep	CA3	deep	33.92
662	ventral	A7	S03	L	2		CA3c	20	Path (233)	14.3287	14.8815	167.471	40.6539	81.7689	132.309	90	63.073	157.169	95			2.53308	2.58795	2.66936	2.52513	2.16698	2.45789	2.60939	2.48575	55.6718	0.849207	1.02805	2.89122	0.574428		nonAcD	0	3		0	-5	-7.2185	0.950867		deep	CA3	deep	42.325
663	ventral	A7	S03	L			hilus	1	Path (0)	16.4407	13.4151	173.223	39.7375	80.7417	107.245	12	57.9368	133.748	10			5.25392	5.36774	1.93518	1.65284	1.65284	1.65284	1.65284	1.70931	63.8465	1.2711	1.17823	3.78211	0.527872		nonAcD	0	3		0	2	2.94749	1.68041		deep	hilus	deep	44.1488
664	ventral	A7	S03	L			hilus	2	Path (12)	15.0209	14.2634	168.27	31.8004	70.8801	107.45	10	65.5384	130.255	13			0.965011	0.985916	3.51072	3.7013	3.7013	3.7013	3.7013	3.66318	43.4967	1.8519	1.44021	3.46696	0.500124		nonAcD	0	3		0	-3	-5.53087	-0.014184		deep	hilus	deep	32.0911
665	ventral	A7	S03	L			hilus	3	Path (25)	20.258	14.6348	232.848	39.9474	116.284	74.3727	10	95.534	103.136	8	2.56833	1.98698	1.10738	3.6997	1.6862	1.3546	1.3546	1.3546	1.3546	1.42092	81.3426	1.70005	0.872993	4.66403	0.524704		AcD	1	3		1	2	2.93198	1.30825	0.943257	deep	hilus	deep	42.7216
666	ventral	A7	S03	L			hilus	4	Path (37)	18.2131	13.2069	188.92	42.8831	106.012	132.104	8	116.695	166.825	11	3.80435	3.07157	4.64589	8.55088	2.01531	1.47279	1.51168	1.42422	0.959376	1.47668	79.8539	0.930301	0.933132	2.60667	0.742204		AcD	1	3		1	-3	-4.0986	2.14603	1.33614	deep	hilus	deep	50.3434
667	ventral	A7	S03	L			hilus	5	Path (49)	20.2866	8.63529	137.587	38.0557	51.5678	73.5509	35	34.9264	98.4103	42	4.89567	2.11208	0.871648	5.7862	1.60461	1.27167	1.49305	1.49305	1.49305	1.47109	9.20514	1.12742	0.962445	2.49319	0.573171		AcD	1	3		1	-7	-10.8317	1.75548	1.58835	supf	hilus	supf	42.9123
668	ventral	A7	S03	L			hilus	6	Path (61)	18.6034	12.792	186.904	37.2583	95.3286	116.901	34	65.1275	128.406	32	10.7291	2.7458	1.36286	12.1214	1.12646	1.22518	1.35601	1.08349	1.01302	1.16083	89.6113	1.14607	1.01836	3.62205	0.649212		AcD	1	3		1	2	3.1438	2.49498	2.37296	deep	hilus	deep	48.3327
669	ventral	A7	S03	L			hilus	7	Path (73)	14.6333	11.9482	137.321	30.2246	99.4376	161.072	35	76.0163	175.659	35			8.19812	8.37572	1.10054	1.49177	1.27432	1.13205	1.37009	1.27375	102.171	0.958841	0.958583	3.26873	0.605311		nonAcD	0	3		0	0	0	2.12534		deep	hilus	deep	37.7818
670	ventral	A7	S03	L			hilus	8	Path (85)	12.3458	10.1841	98.7482	37.6805	85.0561	126.968	41	113.408	140.938	44	2.84421	2.31895	1.7196	4.60106	1.17124	1.18715	1.01692	0.974533	0.955089	1.06099	42.3481	0.773106	1.29251	2.76789	0.623298		AcD	1	3		1	-3	-4.66568	1.52629	1.04529	deep	hilus	deep	41.3851
671	ventral	A7	S03	L			hilus	9	Path (97)	13.9078	12.9179	141.104	41.2723	115.463	57.9368	44	95.3286	86.0833	41	2.90707	1.36233	0.689099	3.6111	1.94907	1.88438	1.35989	2.41403	1.58226	1.83793	64.9956	0.898475	1.02725	2.83032	0.567643		AcD	1	3		1	3	4.25886	1.28401	1.06715	deep	hilus	deep	43.9317
672	ventral	A7	S03	L			hilus	10	Path (109)	13.7313	11.7368	126.576	32.3584	112.997	95.3286	41	105.19	121.215	44	11.9791	1.64775	1.34434	13.3525	1.654	1.18245	1.18245	1.18245	1.18245	1.27676	69.5531	0.930567	1.11654	1.53798	0.662069		AcD	1	3		1	-3	-5.4352	2.5917	2.48316	deep	hilus	deep	44.7417
673	ventral	A7	S03	L			hilus	11	Path (131)	15.9188	12.0258	150.354	35.2963	119.777	164.565	55	111.559	192.301	51			0.739174	0.755187	1.9279	1.1911	1.57994	1.10638	0.883672	1.3378	108.407	1.00667	0.993338	2.19954	0.68877		nonAcD	0	3		0	4	6.64868	-0.28079		deep	hilus	deep	35.2871
674	ventral	A7	S03	L			hilus	12	Path (143)	15.0697	14.099	166.872	34.4817	99.8485	59.7858	62	81.7689	85.0561	61			8.07827	8.25327	1.49746	1.67696	2.21574	1.38297	1.54856	1.66434	47.5332	0.929946	0.822199	2.06127	0.605179		nonAcD	0	3		0	1	1.69787	2.11061		deep	hilus	deep	41.8289
675	ventral	A7	S03	L			hilus	13	Path (156)	14.6651	10.6	122.09	40.5531	126.351	186.137	55	102.725	204.011	56			2.0266	2.0705	1.89105	1.45678	1.95207	1.95207	1.95207	1.84081	126.146	0.990059	0.977405	2.35722	0.49805		nonAcD	0	3		0	-1	-1.44362	0.727788		deep	hilus	deep	41.7198
676	ventral	A7	S03	L			hilus	14	Path (168)	17.8052	11.6558	162.997	37.9116	136.829	149.773	27	120.804	178.741	25			3.22442	3.29427	2.09518	1.74632	1.74632	1.74632	1.74632	1.81609	131.174	0.97791	0.946814	2.13049	0.77781		nonAcD	0	3		0	2	3.08957	1.19218		deep	hilus	deep	40.3322
677	ventral	A7	S03	L			hilus	15	Path (180)	16.7071	9.90869	130.019	39.5297	160.456	57.9368	57	151.005	88.9596	52	8.6544	0.841057	2.04244	10.7411	1.69764	1.33191	0.968498	0.871648	0.582107	1.09036	90.6658	0.9096	0.956172	3.76492	0.546291		AcD	1	3		1	5	7.42495	2.37408	2.15807	deep	hilus	deep	49.2048
678	ventral	A7	S03	L			hilus	16	Path (192)	16.7194	11.6302	152.72	38.7437	192.917	51.5678	44	164.771	65.5384	39	8.48117	2.34675	3.09242	11.6406	1.43906	1.6508	1.6508	1.6508	1.6508	1.60846	120.374	0.881222	0.925681	3.3622	0.58117		AcD	1	3		1	5	7.57644	2.4545	2.13785	deep	hilus	deep	49.316
679	ventral	A7	S03	L			hilus	17	Path (204)	15.5117	11.281	137.435	29.4618	134.364	185.932	53	127.379	209.558	52			4.81796	4.92233	1.1485	1.19466	1.2122	1.76734	1.38297	1.34113	127.244	0.796143	1.0722	2.7125	0.635317		nonAcD	0	3		0	1	1.98727	1.59378		deep	hilus	deep	33.6551
680	ventral	A7	S03	L			hilus	18	Path (216)	15.7121	10.2066	125.953	29.2548	151.622	173.605	48	132.104	189.424	46			2.09848	2.14394	1.52711	1.52711	1.52711	1.52711	1.52711	1.52711	148.699	1.54109	1.19224	1.078	0.802763		nonAcD	0	3		0	2	4.00513	0.762646		deep	hilus	deep	30.733
681	ventral	A7	S03	L			hilus	19	Path (228)	15.4711	8.85119	107.551	37.5967	91.2196	58.3477	49	93.0686	90.3978	53			1.95354	1.99586	1.8686	1.8836	0.77631	1.16321	1.07521	1.35338	29.247	1.09627	1.27627	2.48305	0.714155		nonAcD	0	3		0	-4	-6.24022	0.691074		supf	hilus	deep	38.753
682	ventral	A7	S03	L			hilus	20	Path (240)	15.6601	10.7153	131.792	33.6493	170.729	155.525	40	148.129	171.345	36	7.33199	2.55402	3.62749	11.0381	0.739174	0.739174	0.739174	0.739174	0.739174	0.739174	154.175	1.10638	0.884501	2.52298	0.623735		AcD	1	3		1	4	6.9757	2.40135	1.99225	deep	hilus	deep	43.7398
683	ventral	A7	S03	L	14		Sub	1	Path (0)	16.3341	12.8036	164.254	30.6839	152.444	117.723	29	176.481	116.079	23			0.897005	2.95492	2.89868	2.39813	1.69418	1.74708	1.9011	2.12783	73.6245	0.867192	0.947945	4.54116	0.537199		nonAcD	0	3		0	6	11.524	1.08347		supf	Sub	supf	32.9255
684	ventral	A7	S03	L	14		Sub	2	Path (12)	17.7653	13.3894	186.819	31.8927	177.097	108.683	30	202.368	110.532	25			1.06267	1.08569	3.15993	2.46753	2.30674	2.00905	2.36323	2.4613	93.5826	0.68553	0.916642	1.34669	0.539802		nonAcD	0	3		0	5	9.21688	0.0822155		supf	Sub	supf	32.2791
685	ventral	A7	S03	L	14		Sub	3	Path (24)	18.4128	14.3691	207.796	30.2351	157.374	105.601	39	177.508	100.465	30			0.669683	0.684191	3.08217	2.58654	2.56863	2.77357	2.36769	2.67572	49.556	0.659373	0.869038	2.55836	0.458051		nonAcD	0	3		0	9	17.705	-0.379519		supf	Sub	supf	30.2637
686	ventral	A7	S03	L	14		Sub	4	Path (36)	16.6557	13.8344	180.973	49.1088	171.345	81.358	41	208.326	68.0038	34			1.26341	1.29078	2.1942	2.18517	1.88368	1.91906	2.3391	2.10424	66.118	0.681453	0.672849	1.81248	0.454755		nonAcD	0	3		0	7	8.37368	0.255247		supf	Sub	supf	49.3309
687	ventral	A7	S03	L	14		Sub	5	Path (48)	17.085	14.3388	192.406	29.0191	166.209	139.706	36	187.781	141.966	29			0.987975	1.00938	2.41622	1.90595	2.16515	2.0319	1.9279	2.08942	58.3984	1.28052	0.901447	1.63685	0.525877		nonAcD	0	3		0	7	14.2673	0.00933345		supf	Sub	supf	29.3918
688	ventral	A7	S03	L	14		Sub	6	Path (62)	17.3756	10.3364	141.058	31.2286	140.527	150.8	49	163.127	153.265	41			1.19907	1.22504	2.31188	2.00313	1.92523	1.73799	1.72275	1.9402	26.6868	0.812364	0.932359	2.26086	0.590807		nonAcD	0	3		0	8	15.1725	0.202975		supf	Sub	supf	31.7655
689	ventral	A7	S03	L	14		Sub	7	Path (74)	16.2619	11.4339	146.035	31.8581	165.798	157.374	45	188.397	162.305	37			1.36286	1.39238	2.06474	1.95245	1.75836	1.8675	1.51061	1.83073	33.4805	0.847698	1.02115	2.26885	0.559893		nonAcD	0	3		0	8	14.8657	0.331015		supf	Sub	supf	32.5454
690	ventral	A7	S03	L	14		Sub	8	Path (86)	17.2879	12.7152	172.646	35.8049	181.412	140.733	61	205.45	124.092	56			2.2842	2.33368	2.84885	2.7105	2.84226	2.22597	2.63682	2.65288	49.1302	0.936307	0.955395	2.41816	0.577113		nonAcD	0	3		0	5	8.20241	0.847447		supf	Sub	supf	37.33
691	ventral	A7	S03	L	14		Sub	9	Path (98)	19.5388	12.3478	189.486	28.4494	178.947	66.7711	36	199.491	63.6893	29			1.54007	1.57343	2.36769	1.92523	2.10836	2.26228	1.90041	2.11279	92.1327	0.846138	1.02099	1.42105	0.659817		nonAcD	0	3		0	7	14.5592	0.453258		supf	Sub	supf	29.3863
692	ventral	A7	S03	L	14		Sub	10	Path (110)	16.6347	11.5789	151.277	28.2022	141.966	74.7836	49	163.743	66.1547	46			1.44729	1.47864	1.23377	1.48241	1.74708	1.8519	1.4618	1.55539	35.4186	0.925038	0.892993	2.22249	0.603508		nonAcD	0	3		0	3	6.23916	0.391124		supf	Sub	supf	29.0516
693	ventral	A7	S03	L	14		Sub	1	Path (0)	15.4819	11.4906	139.719	24.9874	106.834	89.9869	21	125.735	84.2343	0			1.07248	1.09571	2.53596	2.03413	1.77562	2.19413	1.62711	2.03339	79.1204	0.897465	0.710887	3.73818	0.575842		nonAcD	0	3		0	21	59.1631	0.0914031		deep	Sub	deep	25.5301
694	ventral	A7	S03	L	14		Sub	2	Path (14)	13.2923	11.7095	122.244	24.9683	134.569	87.9324	18	154.498	98.8212	0			0.729997	0.74581	1.9011	1.54173	1.54173	1.54173	1.54173	1.6136	102.556	0.853511	0.883672	4.43997	0.625674		nonAcD	0	3		0	18	47.4367	-0.293284		deep	Sub	deep	25.1689
695	ventral	A7	S03	L	14		Sub	3	Path (26)branched AD	15.6764	11.5214	141.854	25.2937	49.5133	121.832	27	68.0038	112.586	0			1.25076	3.06451	1.7397	1.51149	1.72236	0.746523	0.399506	1.22392	0	0.54855	0.776086	2.89458	0.529431		nonAcD	0	3		0	27		1.11989		deep	Sub	deep	27.7569
696	ventral	A7	S03	L	14		Sub	4	Path (38)	17.8589	12.1045	169.782	27.3194	38.2136	106.628	26	55.6768	111.354	0			1.88578	1.92663	2.21574	1.34428	1.31552	1.24229	1.49305	1.52218	0	0.744754	0.867192	2.67334	0.565642		nonAcD	0	3		0	26	76.4877	0.655771		deep	Sub	deep	28.626
697	ventral	A7	S03	L	14		Sub	5	Path (50)	13.6952	12.1906	131.124	29.036	47.6643	92.6577	23	70.4692	97.1776	0			1.02725	1.0495	2.0673	1.77107	1.49746	1.76884	1.76884	1.7747	20.0553	0.768817	0.786998	2.03538	0.630367		nonAcD	0	3		0	23	54.0255	0.0483142		deep	Sub	deep	29.4476
698	ventral	A7	S03	L	14		Sub	6	Path (62)	13.6545	12.8194	137.478	21.0938	86.0833	88.5487	34	99.643	91.425	0	3.82114	1.33837	1.14397	4.98989	1.81092	1.86923	1.47279	1.63859	1.41555	1.64142	55.8943	1.16421	1.04535	6.53416	0.596163		AcD	1	3		1	34		1.60741	1.34055	deep	Sub	deep	25.5306
699	ventral	A7	S03	L	14		Sub	7	Path (74)	15.8222	11.4569	142.371	26.8486	44.5825	103.957	30	49.3079	84.4397	0			0.498638	0.50944	1.81739	1.65738	1.27323	1.66056	1.69671	1.62105	0	0.735958	0.741232	1.65391	0.469077		nonAcD	0	3		0	30		-0.674443		deep	Sub	deep	26.7779
700	ventral	A7	S03	L	14		Sub	8	Path (85)	18.4674	10.7239	155.543	30.2359	135.186	102.93	30	160.045	109.505	0			1.29633	1.32441	1.7143	1.72236	1.94585	1.97545	2.07048	1.88569	85.1307	0.639743	0.839617	2.20242	0.733714		nonAcD	0	3		0	30		0.280967		deep	Sub	deep	30.8911
701	ventral	A7	S03	L	14		Sub	9	Path (97)	15.8493	10.5845	131.756	26.0914	100.67	69.6474	31	120.188	78.2763	0			0	0.1	1.57994	1.61626	1.97595	1.97595	1.97595	1.82481	70.3318	0.87316	0.991723	2.49147	0.587433		nonAcD	0	3		0	31		-2.30259		deep	Sub	deep	25.5382
702	ventral	A7	S03	L	14		Sub	10	Path (109)	13.33	11.9279	124.877	26.9514	101.081	79.9199	38	112.997	95.534	0			0.505861	0.516819	1.70281	0.845705	1.54515	0.966226	1.78089	1.36816	90.0091	0.718729	0.960387	2.47956	0.737586		nonAcD	0	3		0	38		-0.660063		deep	Sub	deep	26.8858
703	medial	A1	S09	L	13		CA1d	1	Path (0)	15.3272	12.8289	154.433	35.8083	125.941	63.073	15	157.374	59.1695	17			4.44693	4.44693	1.54429	1.95447	1.97662	1.40192	1.70736	1.71693	20.2391	0.75803	0.953257	2.03248	0.63301		nonAcD	0	2		0	-2	-3.2018	1.49221		supf	CA1	supf	40.2552
704	medial	A1	S09	L	13		CA1d	2	Path (19)	14.307	12.6167	141.77	30.8025	142.377	69.4419	22	160.456	51.3624	26	4.20459	3.68157	3.08858	7.29318	2.39716	1.37137	1.78648	1.68098	1.66767	1.78073	53.0127	1.41784	0.952803	4.47879	0.627549		AcD	1	2		1	-4	-7.46148	1.98694	1.43618	deep	CA1	deep	38.0957
705	medial	A1	S09	L	13		CA1d	3	Path (31)	15.0533	12.8108	151.46	26.4923	157.374	62.6621	20	179.357	57.9368	21			2.73191	2.73191	2.13587	1.50295	1.06816	1.24574	1.33986	1.45852	64.2078	0.69993	0.729997	2.47605	0.636128		nonAcD	0	2		0	-1	-2.16325	1.005		deep	CA1	deep	29.2242
706	medial	A1	S09	L	13		CA1d	4	Path (44)	18.9618	12.6565	188.488	28.746	104.985	47.2534	22	127.379	47.2534	25			5.12904	5.12904	3.75086	2.82493	2.41403	1.49305	2.05706	2.50799	12.6663	0.861852	0.953745	4.33843	0.549489		nonAcD	0	2		0	-3	-5.99043	1.63492		supf	CA1	supf	33.875
707	medial	A1	S09	L	13		CA1d	5	Path (56)	15.5446	10.5563	128.879	27.5005	126.146	43.9662	31	144.226	28.7629	35			4.07489	4.07489	2.10662	2.09882	2.02836	1.553	1.47874	1.85311	40.3859	0.753257	1.05997	3.26904	0.646668		nonAcD	0	2		0	-4	-8.36344	1.40484		deep	CA1	deep	31.5754
708	medial	A1	S09	L	13		CA1d	6	Path (68)	14.894	11.8484	138.599	21.6315	108.272	55.8823	43	125.324	58.5531	47	2.0619	1.86485	2.86023	4.92213	1.54087	1.24641	1.72436	1.74766	1.52057	1.55598	30.7832	1.43018	0.858775	2.51241	0.627549		AcD	1	2		1	-4	-10.6562	1.59374	0.72363	deep	CA1	deep	26.5536
709	medial	A1	S09	L	13		CA1d	7	Path (80)	13.5324	12.8129	136.179	22.9083	96.7667	69.8528	42	113.203	60.8131	45	7.35613	1.27943	2.70863	10.0648	2.68485	2.12877	1.68098	1.9285	1.72878	2.03038	18.6071	0.743037	0.990059	2.91109	0.785719		AcD	1	2		1	-3	-7.52489	2.30904	1.99553	supf	CA1	supf	32.9731
710	medial	A1	S09	L	13		CA1d	8	Path (92)	16.4317	12.6605	163.39	29.5517	106.423	46.8425	77	133.542	50.746	78	6.96809	1.25234	1.92677	8.89486	2.39911	2.05135	1.06149	1.20626	1.20041	1.58372	89.9451	0.772386	0.917227	2.01401	0.791365		AcD	1	2		1	-1	-1.9392	2.18547	1.94134	deep	CA1	deep	38.4465
711	medial	A1	S09	L	13		CA1d	9	Path (104)	17.8798	11.3104	158.829	29.6084	98.4103	47.2534	36	122.037	40.4736	40	8.43712	1.02953	2.83004	11.2672	2.98609	2.56835	2.19387	2.29419	2.3649	2.48148	0	0.883695	1.02733	3.14581	0.594632		AcD	1	2		1	-4	-7.76421	2.42189	2.13264	supf	CA1	supf	40.8756
712	medial	A1	S09	L	13		CA1d	10	Path (116)	15.8704	14.446	180.063	24.8482	105.601	45.6098	27	125.53	42.528	31	7.65703	3.03381	2.08902	9.74605	2.62401	2.38268	2.00576	1.84976	2.61998	2.29644	0	0.768561	0.905285	3.12439	0.642062		AcD	1	2		1	-4	-9.26364	2.27686	2.03562	supf	CA1	supf	34.5942
713	medial	A1	S09	L	13		CA1d	11	Path (128)	16.3852	14.8725	191.392	28.1768	152.854	72.3182	42	176.276	74.7836	45			2.9627	2.9627	2.31487	2.26184	2.177	1.7918	1.79401	2.06791	82.6744	0.938352	0.954359	3.69322	0.626168		nonAcD	0	2		0	-3	-6.1119	1.0861		deep	CA1	deep	31.1395
714	medial	A1	S09	L	13		CA1d	12	Path (140)	15.0965	10.1088	119.857	26.997	138.884	43.9662	37	155.936	28.352	39			4.41941	4.41941	1.51013	1.80703	1.85031	1.61517	1.91018	1.73856	57.3471	0.910551	1.02925	3.11603	0.666722		nonAcD	0	2		0	-2	-4.2485	1.48601		deep	CA1	deep	31.4164
715	medial	A1	S09	L	13		CA1d	13	Path (152)	15.594	12.4801	152.85	28.8813	84.2343	55.2659	70	104.779	69.4419	72			3.70805	3.70805	1.5941	1.18384	1.18746	1.11499	1.60831	1.33774	45.1257	1.00489	0.943082	1.20607	0.635609		nonAcD	0	2		0	-2	-3.97086	1.31051		deep	CA1	deep	32.5893
716	medial	A1	S09	L	13		CA1d	14	Path (164)	14.237	10.0547	112.429	24.4183	86.6997	76.8381	59	105.19	63.6893	59	3.46041	1.24453	1.52057	4.98099	2.53133	1.66098	2.18986	1.5766	1.62711	1.91717	51.0343	0.804179	1.08741	3.23257	0.790349		AcD	1	2		1	0	0	1.60563	1.24139	deep	CA1	deep	29.3992
717	medial	A1	S09	L	13		CA1d	15	Path (176)	14.5574	11.1466	127.443	24.3238	77.8654	73.9618	57	98.2049	70.0583	59	7.64516	0.872993	3.44133	11.0865	2.44066	2.65126	1.44638	2.156	1.88875	2.11661	35.5099	1.03528	0.993928	3.43886	0.604225		AcD	1	2		1	-2	-4.71641	2.40573	2.03407	deep	CA1	deep	35.4103
718	medial	A1	S09	L	13		CA1d	16	Path (188)	14.7768	12.409	144.014	19.5119	95.7395	57.9368	54	110.326	58.5531	59	6.40365	0.695292	1.47107	7.87472	1.53229	2.30731	1.28816	1.84976	1.65798	1.7271	41.2214	0.911793	1.04089	4.30716	0.642062		AcD	1	2		1	-5	-14.8479	2.06366	1.85687	deep	CA1	deep	27.3866
719	medial	A1	S09	L	13		CA1d	17	Path (200)	15.0012	9.4165	110.944	21.1136	136.624	73.3455	25	155.731	74.9891	26			6.19269	6.19269	1.61081	1.54125	2.10244	1.91875	2.18986	1.87262	27.1077	1.00773	1.07983	1.26036	0.6644		nonAcD	0	2		0	-1	-2.7147	1.82337		supf	CA1	deep	27.3063
720	medial	A1	S09	L	13		CA1d	18	Path (212)	12.9805	12.9251	131.769	24.6486	125.941	36.7755	23	146.075	36.57	25	5.62574	2.08199	2.08002	7.70575	2.30674	1.91148	1.91148	1.91148	1.91148	1.99053	30.2136	1.10442	1.19656	3.67918	0.617418		AcD	1	2		1	-2	-4.65412	2.04197	1.72735	deep	CA1	deep	32.3544
721	medial	A1	S09	L	13		CA1d	19	Path (225)	13.6111	12.2954	131.439	28.5891	128.817	96.7667	29	150.389	99.2321	35			3.83126	5.64864	3.13479	2.87813	2.01364	2.54231	2.81183	2.67614	29.9439	1.35739	0.912716	2.2639	0.726203		nonAcD	0	2		0	-6	-12.1147	1.73142		supf	CA1	deep	34.2377
722	medial	A1	S09	L	13		CA1d	20	Path (237)	12.6107	12.8637	127.407	22.1785	109.094	110.943	32	124.502	106.012	31	8.68654	1.69141	3.14884	11.8354	3.25047	2.88774	2.97902	2.86527	2.62753	2.922	28.8996	1.2831	0.898842	3.10624	0.644912		AcD	1	2		1	1	2.58427	2.47109	2.16177	supf	CA1	deep	34.0138
723	medial	A1	S09	L	12		CA1m	1	Path (0)	14.0531	11.9238	131.606	31.4859	136.008	78.4817	17	160.456	72.9346	23			1.90889	1.90889	3.07885	2.87641	2.31999	2.42888	2.04194	2.54921	22.2417	0.676085	1.06163	3.31865	0.568622		nonAcD	0	2		0	-6	-10.9856	0.646523		supf	CA1	supf	33.3947
724	medial	A1	S09	L	12		CA1m	2	Path (12)	13.236	10.7958	112.228	23.2625	162.716	82.1798	17	177.919	81.7689	22	3.41714	1.93702	1.59332	5.01046	2.09597	1.95447	2.12146	1.36497	1.61975	1.83132	43.0411	0.847522	0.806178	1.96472	0.503942		AcD	1	2		1	-5	-12.4119	1.61153	1.2288	deep	CA1	deep	28.273
725	medial	A1	S09	L	12		CA1m	3	Path (24)	13.7014	12.5864	135.443	28.6045	128.2	100.054	18	148.951	110.326	22	2.85281	0.651491	1.19693	4.04974	3.30201	2.61545	2.64765	2.25132	1.94991	2.55327	20.7397	0.59529	0.851289	0.699812	0.483061		AcD	1	2		1	-4	-8.03848	1.39865	1.0483	supf	CA1	supf	32.6542
726	medial	A1	S09	L	12		CA1m	4	Path (36)	17.004	11.0699	147.838	29.9807	114.846	85.0561	19	134.364	100.465	19	3.02336	1.54125	3.20667	6.23002	2.12243	1.99073	2.16183	1.94485	1.58291	1.96055	0	0.817596	1.01951	6.84466	0.478086		AcD	1	2		1	0	0	1.82938	1.10637	supf	CA1	supf	36.2107
727	medial	A1	S09	L	12		CA1m	5	Path (48)	13.2396	11.4029	118.571	23.3313	121.215	77.6599	19	136.008	74.1673	27	2.41744	0.898842	4.36431	6.78175	3.27634	2.26257	1.92609	1.66631	1.3782	2.1019	8.70585	1.16623	1.09707	6.57253	0.541407		AcD	1	2		1	-8	-20.0528	1.91424	0.882711	supf	CA1	supf	30.1131
728	medial	A1	S09	L	12		CA1m	6	Path (60)	13.2047	11.5388	119.668	24.0829	128.611	78.8926	20	147.513	82.7962	22	3.00022	1.43044	3.38838	6.38861	2.85029	1.91875	2.29648	1.61081	1.82029	2.09932	18.6783	0.567058	0.945527	2.3495	0.636297		AcD	1	2		1	-2	-4.7637	1.85452	1.09869	supf	CA1	supf	30.4715
729	medial	A1	S09	L	12		CA1m	7	Path (72)	14.6947	10.2164	117.909	25.1872	153.265	100.259	25	175.659	95.3286	26			3.36734	3.36734	1.45929	1.57818	1.40776	1.56812	1.29542	1.46175	49.7633	0.774943	0.687092	2.42058	0.481565		nonAcD	0	2		0	-1	-2.2754	1.21412		deep	CA1	deep	28.5545
730	medial	A1	S09	L	12		CA1m	8	Path (84)	16.1512	12.3253	156.348	23.5718	104.163	89.3705	28	123.27	85.6724	29	5.31186	2.51833	2.31679	7.62865	1.98513	2.22175	2.36093	2.40472	2.25293	2.24509	0	0.619816	1.12126	1.99728	0.782563		AcD	1	2		1	-1	-2.43142	2.03191	1.66994	supf	CA1	supf	31.2005
731	medial	A1	S09	L	12		CA1m	9	Path (96)	14.9642	13.5142	158.83	23.1616	109.71	57.9368	27	129.433	53.8278	29	6.40546	2.12739	0.631384	7.03685	2.35173	2.35571	1.41182	1.62783	1.67819	1.88505	0	0.798369	1.01306	2.417	0.735397		AcD	1	2		1	-2	-4.95365	1.95116	1.85715	supf	CA1	supf	30.1984
732	medial	A1	S09	L	12		CA1m	10	Path (108)	15.3686	11.6946	141.16	28.2499	122.859	53.4169	27	145.664	49.1024	31	5.17093	2.02054	3.01345	8.18439	2.14523	1.96136	2.13564	1.53897	1.7325	1.90274	15.2918	0.833002	0.967931	2.1711	0.482126		AcD	1	2		1	-4	-8.14007	2.10223	1.64305	supf	CA1	supf	36.4342
733	medial	A1	S09	L	12		CA1m	11	Path (120)	15.3161	11.4924	138.244	20.7538	135.186	59.9913	24	150.594	55.0605	28			6.34177	6.34177	1.99661	1.88609	1.82286	1.60315	1.22745	1.70723	16.7438	0.609962	0.748646	1.63969	0.489713		nonAcD	0	2		0	-4	-11.1125	1.84716		supf	CA1	supf	27.0956
734	medial	A1	S09	L	12		CA1m	12	Path (132)	15.5199	11.5638	140.955	28.9649	127.79	77.6599	27	148.54	67.182	32			5.01569	6.76645	3.21743	2.67084	1.80647	1.93002	1.62422	2.2498	26.5074	0.658316	0.758791	1.68046	0.548175		nonAcD	0	2		0	-5	-9.94035	1.91198		supf	CA1	deep	35.7313
735	medial	A1	S09	L	12		CA1m	13	Path (144)	10.9024	11.1076	95.1119	25.3383	130.871	70.2637	31	150.8	69.4419	35			3.03381	3.03381	2.12408	1.85411	1.37009	1.78089	2.05135	1.83611	37.8558	0.808221	1.14882	2.14772	0.635642		nonAcD	0	2		0	-4	-9.08292	1.10982		deep	CA1	deep	28.3721
736	medial	A1	S09	L	12		CA1m	14	Path (156)	15.8782	11.8863	148.231	26.7911	92.0414	83.0016	34	112.997	78.2763	38	7.29417	1.30388	3.21816	10.5123	2.69096	2.21302	1.92516	1.77957	2.2672	2.17518	10.7641	0.720104	1.26758	4.27391	0.493027		AcD	1	2		1	-4	-8.58657	2.35255	1.98708	supf	CA1	supf	37.3034
737	medial	A1	S09	L	12		CA1m	15	Path (168)	14.4401	13.6117	154.373	21.4549	146.485	82.5907	38	160.662	73.14	42			2.87833	2.87833	2.70509	1.86452	1.8519	1.91783	2.29419	2.1267	61.0655	0.775177	0.859627	3.79403	0.586746		nonAcD	0	2		0	-4	-10.745	1.05721		deep	CA1	deep	24.3332
738	medial	A1	S09	L	12		CA1m	16	Path (180)	12.8919	11.219	113.596	26.5367	130.666	62.8675	32	148.54	67.3874	40	2.13343	1.60281	2.39665	4.53009	1.91906	2.05578	2.0033	2.0033	2.0033	1.99695	27.7478	0.585656	0.807453	2.25507	0.627385		AcD	1	2		1	-8	-17.5459	1.51074	0.757732	supf	CA1	deep	31.0667
739	medial	A1	S09	L	12		CA1m	17	Path (192)	15.5447	13.3301	162.745	31.1756	96.3558	81.358	33	120.393	73.7564	37	2.91235	1.77957	0.959376	3.87172	2.89276	2.89681	2.42173	2.16265	1.95207	2.4652	22.465	0.765498	0.97791	2.00317	0.56283		AcD	1	2		1	-4	-7.37167	1.3537	1.06896	supf	CA1	supf	35.0474
740	medial	A1	S09	L	12		CA1m	18	Path (204)	13.4899	13.125	139.058	24.0482	172.578	66.5656	16	192.301	58.7586	15			5.99165	5.99165	2.26519	2.12829	1.8749	2.21395	1.61812	2.02009	50.8786	0.571551	0.998764	1.55456	0.521982		nonAcD	0	2		0	1	2.38323	1.79037		deep	CA1	deep	30.0398
741	medial	A1	S09	L	12		CA1m	19	Path (228)	15.7331	9.37796	115.881	29.5525	113.408	107.861	14	133.748	117.312	16			4.09001	4.09001	3.13815	2.66541	2.21276	1.6895	1.99852	2.34087	25.8479	0.800889	1.02785	3.26928	0.454755		nonAcD	0	2		0	-2	-3.88052	1.40855		supf	CA1	deep	33.6425
742	medial	A1	S09	L	12		CA1m	20	Path (240)	16.6201	13.656	178.258	29.9772	86.4942	38.6245	31	113.614	42.3226	32			3.55486	3.55486	3.21816	2.23831	1.95657	1.22602	1.45315	2.01844	0	0.765665	0.931826	2.71742	0.464973		nonAcD	0	2		0	-1	-1.91167	1.26832		supf	CA1	supf	33.532
743	medial	A1	S09	L	11		CA1p	1	Path (0)	13.5629	9.91972	105.667	20.8312	95.1231	105.806	40	112.175	104.985	42	5.57886	0.722327	1.61549	7.19435	2.56629	2.20905	1.5684	1.72742	1.89848	1.99393	24.8541	0.696062	0.828442	2.82102	0.592896		AcD	1	2		1	-2	-5.50946	1.9733	1.71898	supf	CA1	supf	28.0255
744	medial	A1	S09	L	11		CA1p	2	Path (13)	11.7399	11.0915	102.269	18.7971	72.3182	110.737	33	87.1106	115.668	35	8.08956	1.12164	2.72151	10.8111	2.21812	1.85545	2.3244	1.91079	2.07048	2.07585	0	0.849859	0.726828	1.79438	0.488323		AcD	1	2		1	-2	-6.10779	2.38057	2.09057	supf	CA1	supf	29.6082
745	medial	A1	S09	L	11		CA1p	3	Path (25)	11.2235	9.0129	79.4478	23.0012	86.0833	131.282	30	100.465	141.555	35			5.55072	5.55072	1.098	1.51671	1.38297	1.29633	1.57223	1.37325	6.21369	0.741037	0.872405	2.03442	0.57054		nonAcD	0	2		0	-5	-12.5552	1.71393		supf	CA1	supf	28.5519
746	medial	A1	S09	L	11		CA1p	4	Path (37)	13.1443	9.59202	99.0234	29.8082	119.161	105.806	35	143.198	110.121	37			3.77865	5.29677	1.74651	1.8985	1.7004	1.77943	1.38892	1.70275	38.1965	0.659651	0.780875	2.44438	0.484296		nonAcD	0	2		0	-2	-3.84719	1.6671		deep	CA1	deep	35.1049
747	medial	A1	S09	L	11		CA1p	5	Path (49)	24.7311	11.9911	232.913	33.6121	167.647	133.953	22	173.194	161.483	23	10.3361	1.09627	0	10.4361	2.26519	2.41458	1.99852	2.66392	3.29761	2.52796	69.884	1.06372	0.936024	2.74878	0.598604		AcD	1	2		1	-1	-1.70487	2.33565	2.33565	deep	CA1	deep	43.9483
748	medial	A1	S09	L	11		CA1p	6	Path (61)	15.5926	9.38998	114.994	21.7827	134.364	134.159	19	150.184	147.102	19	5.10746	0.674101	7.26669	12.3741	1.69982	1.8322	1.36907	1.8985	1.36135	1.63219	60.2172	0.636646	0.743376	3.68528	0.537045		AcD	1	2		1	0	0	2.51561	1.6307	deep	CA1	deep	34.1568
749	medial	A1	S09	L	11		CA1p	7	Path (73)	14.6274	11.446	131.495	25.9746	168.879	132.104	18	171.961	152.238	21			4.19987	4.19987	1.98162	1.64239	1.38892	1.02532	0.608812	1.32941	47.5093	0.779184	0.857622	1.98869	0.558418		nonAcD	0	2		0	-3	-6.63231	1.43505		deep	CA1	deep	30.1745
750	medial	A1	S09	L	11		CA1p	8	Path (85)	15.6542	11.1404	136.969	23.6296	123.064	118.339	10	140.733	118.544	15			3.19623	3.19623	1.65249	1.69141	1.78089	1.58291	2.27262	1.79606	24.2305	0.721648	0.802563	1.32861	0.603644		nonAcD	0	2		0	-5	-12.2161	1.16197		supf	CA1	supf	26.8258
751	medial	A1	S09	L	11		CA1p	9	Path (97)	14.9845	11.5755	136.23	21.8584	87.316	161.689	29	87.316	179.768	31	3.76113	0.868996	1.14771	4.90884	2.15613	1.90403	1.60095	1.8235	1.7004	1.837	31.5437	0.683362	0.915042	3.0779	0.547083		AcD	1	2		1	-2	-5.24979	1.59104	1.32472	deep	CA1	deep	26.7672
752	medial	A1	S09	L	11		CA1p	10	Path (109)	19.5914	12.2859	189.044	25.0982	104.779	189.63	24	115.463	208.737	22			6.43139	6.43139	1.67189	2.20852	1.63106	1.99073	1.88919	1.87828	48.6629	0.729658	0.906604	3.41823	0.69937		nonAcD	0	2		0	2	4.57057	1.86119		deep	CA1	deep	31.5296
753	medial	A1	S09	L	11		CA1p	11	Path (121)	13.5937	10.5396	112.525	24.3411	60.4022	168.469	35	78.2763	179.563	37			4.01287	4.01287	1.19162	1.85368	1.42386	1.43309	1.46743	1.47393	32.0676	0.620249	0.850026	2.53818	0.605077		nonAcD	0	2		0	-2	-4.71306	1.38951		deep	CA1	deep	28.3539
754	medial	A1	S09	L	11		CA1p	12	Path (133)	13.8798	9.58012	104.435	29.1727	96.3558	176.892	16	109.915	194.561	18			3.67804	3.67804	1.79401	1.19846	1.27386	1.14441	1.21594	1.32533	25.2932	0.674101	0.8263	1.70524	0.615579		nonAcD	0	2		0	-2	-3.93113	1.30238		supf	CA1	deep	32.8507
755	medial	A1	S09	L	11		CA1p	13	Path (145)	12.6967	9.39025	93.6396	22.3628	107.039	171.756	17	120.393	185.521	19			2.00515	2.00515	2.14496	1.91416	1.245	1.4271	1.37009	1.62026	31.6185	0.759177	0.825446	3.49269	0.640133		nonAcD	0	2		0	-2	-5.13107	0.695718		deep	CA1	deep	24.3679
756	medial	A1	S09	L	11		CA1p	14	Path (157)	14.9086	11.3511	132.912	26.8177	125.324	176.07	8	134.364	196.41	11	5.20872	0.981127	0	5.30872	1.63232	1.92797	1.45999	1.27167	1.72581	1.60355	48.775	0.801301	0.738877	3.3114	0.530442		AcD	1	2		1	-3	-6.42291	1.65033	1.65033	deep	CA1	deep	32.0264
757	medial	A1	S09	L	11		CA1p	15	Path (169)	13.5765	10.2725	109.535	25.2104	76.0163	122.653	54	96.3558	131.899	53			5.20721	5.20721	2.41664	2.20533	2.14523	2.08452	1.60972	2.09229	38.8134	0.721934	0.930943	2.41206	0.681036		nonAcD	0	2		0	1	2.2733	1.65004		deep	CA1	deep	30.4176
758	medial	A1	S09	L	11		CA1p	16	Path (182)	15.096	10.9685	130.047	30.6593	132.926	92.6577	21	155.32	106.012	20	5.51859	0.955395	2.42792	7.94651	3.36353	1.7976	1.44506	1.45597	1.68098	1.94863	19.0864	0.677912	0.975822	1.44434	0.541174		AcD	1	2		1	1	1.86912	2.07273	1.70812	supf	CA1	supf	38.6058
759	medial	A1	S09	L	11		CA1p	17	Path (194)	17.1264	10.0393	135.039	23.0406	154.498	86.0833	11	172.578	89.9869	14	2.28599	1.06494	3.73015	6.01615	2.36183	1.72753	1.03301	1.8705	2.12332	1.82324	41.639	0.848961	0.886024	2.43206	0.616482		AcD	1	2		1	-3	-7.48145	1.79445	0.826801	deep	CA1	deep	29.0567
760	medial	A1	S09	L	11		CA1p	18	Path (206)	16.5461	9.46023	122.938	22.8558	160.456	90.3978	14	179.357	93.2741	17			5.63063	5.63063	1.50195	1.54087	1.55262	1.74934	2.13125	1.69521	30.4228	0.847601	1.01571	4.09665	0.621974		nonAcD	0	2		0	-3	-7.54229	1.72822		deep	CA1	deep	28.4864
761	medial	A1	S09	L	11		CA1p	19	Path (218)	16.2822	10.9992	140.657	18.6058	160.867	71.291	11	167.647	84.2343	14	4.99223	1.56166	1.2346	6.22683	2.65102	1.77595	2.15831	1.85601	1.67189	2.02263	20.5377	0.780693	0.886838	3.58372	0.571551		AcD	1	2		1	-3	-9.27889	1.82887	1.60788	supf	CA1	supf	24.8326
762	medial	A1	S09	L	11		CA1p	20	Path (230)	11.8521	12.1563	113.159	22.6674	125.53	98.2049	57	137.24	113.408	60			2.79064	2.79064	2.62401	2.1511	1.59802	1.92523	2.07048	2.07377	77.4091	0.651874	0.767568	3.09264	0.828318		nonAcD	0	2		0	-3	-7.60532	1.02627		deep	CA1	deep	25.4581
763	medial	A1	S09	L	10		CA2	1	Path (0)				30.2989	40.679	123.475	12	51.9787	146.075	12											0	0.686168	0.886735	1.58744	0.534429		nonAcD	0	2		0	0	0			supf	CA2	CA2	30.2989
764	medial	A1	S09	L	10		CA2	2	Path (1)				27.0891	42.7335	122.037	12	60.6076	138.473	12											0	0.745197	0.862617	3.04065	0.671896		nonAcD	0	2		0	0	0			supf	CA2	CA2	27.0891
765	medial	A1	S09	L	10		CA2	3	Path (2)				32.7576	33.8992	129.228	8	49.7188	152.649	11											0	1.01959	0.846506	2.58147	0.58217		nonAcD	0	2		0	-3	-5.25461			supf	CA2	CA2	32.7576
766	medial	A1	S09	L	10		CA2	4	Path (3)				29.312	38.6245	122.448	7	43.5553	145.047	11											0	0.8263	0.844019	1.48936	0.563232		nonAcD	0	2		0	-4	-7.84322			supf	CA2	CA2	29.312
767	medial	A1	S09	L	10		CA2	5	Path (4)				47.6809	48.0752	173.605	4	72.7291	207.299	8											52.1552	1.57683	1.7237	2.59685	0.58467		nonAcD	0	2		0	-4	-4.81226			deep	CA2	CA2	47.6809
768	medial	A1	S09	L	10		CA2	6	Path (5)				39.2741	55.2659	160.867	8	61.4294	193.533	8											40.1173	1.33567	1.58153	2.38081	0.607848		nonAcD	0	2		0	0	0			deep	CA2	CA2	39.2741
769	medial	A1	S09	L	10		CA2	7	Path (6)				40.7421	62.6621	157.169	12	78.6872	189.014	13											40.0531	0.857579	1.0485	1.34401	0.657871		nonAcD	0	2		0	-1	-1.40645			deep	CA2	CA2	40.7421
770	medial	A1	S09	L	10		CA2	8	Path (7)				37.3154	59.1695	185.932	13	81.9744	209.148	16											66.2569	1.49719	1.57087	2.48399	0.64312		nonAcD	0	2		0	-3	-4.61131			deep	CA2	CA2	37.3154
771	medial	A1	S09	L	10		CA2	9	Path (8)				40.1651	53.4169	161.894	15	55.0605	195.177	14											40.4858	1.15238	1.23344	1.57765	0.64203		nonAcD	0	2		0	1	1.42665			deep	CA2	CA2	40.1651
772	medial	A1	S09	L	10		CA2	10	Path (9)				27.3938	26.2975	131.077	14	40.4736	151.005	15											0	1.16347	0.798288	2.31163	0.502263		nonAcD	0	2		0	-1	-2.09203			supf	CA2	CA2	27.3938
773	medial	A1	S09	L	10		CA2	11	Path (10)				28.9306	39.6518	127.584	16	55.4714	145.664	15											0	0.839617	0.835417	2.56955	0.61003		nonAcD	0	2		0	1	1.98085			supf	CA2	CA2	28.9306
774	medial	A1	S09	L	10		CA2	12	Path (11)				36.691	64.5111	138.268	12	83.0016	164.771	14											19.3412	1.16447	0.794412	2.6704	0.599533		nonAcD	0	2		0	-2	-3.1247			supf	CA2	CA2	36.691
775	medial	A1	S09	L	10		CA2	13	Path (12)				28.186	50.1297	135.802	6	58.5531	158.812	8											12.4505	0.569121	0.799607	1.86964	0.7883		nonAcD	0	2		0	-2	-4.06896			supf	CA2	CA2	28.186
776	medial	A1	S09	L	10		CA2	14	Path (13)				30.0405	25.2703	113.819	4	28.5575	138.884	3											15.3394	0.987975	0.824647	1.57846	0.467307		nonAcD	0	2		0	1	1.90764			supf	CA2	CA2	30.0405
777	medial	A1	S09	L	10		CA2	15	Path (14)				31.969	29.5847	124.708	2	38.4191	149.362	4											0	0.594632	0.853682	1.45126	0.501642		nonAcD	0	2		0	-2	-3.5868			supf	CA2	CA2	31.969
778	medial	A1	S09	L	10		CA2	16	Path (15)				36.5964	83.4125	178.947	12	94.5068	207.709	12											62.5041	1.04822	1.09356	1.76174	0.72501		nonAcD	0	2		0	0	0			deep	CA2	CA2	36.5964
779	medial	A1	S09	L	10		CA2	17	Path (16)				31.517	33.6937	121.421	23	44.788	146.485	21											0	0.970633	0.894152	3.06124	1.00624		nonAcD	0	2		0	2	3.63831			supf	CA2	CA2	31.517
780	medial	A1	S09	L	10		CA2	18	Path (17)				24.3452	36.3646	121.832	24	42.9389	138.884	24											0	0.775236	0.56688	1.86206	0.732364		nonAcD	0	2		0	0	0			supf	CA2	CA2	24.3452
781	medial	A1	S09	L	10		CA2	19	Path (18)				28.6109	38.0082	133.337	19	48.2806	155.32	20											8.90926	0.94106	0.758598	2.3485	0.704743		nonAcD	0	2		0	-1	-2.003			supf	CA2	CA2	28.6109
782	medial	A1	S09	L	10		CA2	20	Path (19)				33.5423	40.4736	159.634	19	47.6643	186.959	17											34.8929	0.866928	0.823579	1.84627	0.823402		nonAcD	0	2		0	2	3.41836			deep	CA2	CA2	33.5423
783	medial	A1	S09	L	10		CA2	21	Path (20)				44.5881	60.1967	165.387	17	63.6893	202.368	12											46.4573	1.31841	0.894387	2.69292	0.694461		nonAcD	0	2		0	5	6.43855			deep	CA2	CA2	44.5881
784	medial	A1	S09	L	8		CA3a	1	Path (0)	17.8979	12.6149	177.327	34.1031	12.5324	136.418	62	30.8174	159.429	63			10.0769	10.0769	4.87537	4.87537	4.87537	4.87537	4.87537	4.87537	49.3222	0.817596	0.941838	2.56767	0.562793		nonAcD	0	2		0	-1	-1.68032	2.31025		deep	CA3	deep	44.18
785	medial	A1	S09	L	8		CA3a	2	Path (12)	22.0515	9.70762	168.128	31.3905	46.2261	118.955	59	67.7983	136.418	61			7.82278	7.82278	2.53711	3.94864	3.31454	3.73375	4.02976	3.51276	36.3891	1.23296	1.07521	3.33416	0.68553		nonAcD	0	2		0	-2	-3.653	2.05704		deep	CA3	deep	39.2132
786	medial	A1	S09	L	8		CA3a	3	Path (24)	15.2231	14.3714	171.827	25.6696	56.9095	117.928	49	76.2218	124.913	51			9.95305	9.95305	2.9389	3.33855	4.05795	4.16162	3.61622	3.62265	36.8138	1.00905	1.08959	3.24637	0.683965		nonAcD	0	2		0	-2	-4.46862	2.29788		deep	CA3	deep	35.6227
787	medial	A1	S09	L	8		CA3a	4	Path (36)	18.0081	13.4619	190.399	35.1792	68.6201	119.366	53	54.4441	145.047	50			8.1446	8.1446	3.83536	2.57746	2.57746	2.03442	2.25319	2.65558	44.8229	0.98816	1.04964	2.78786	0.726516		nonAcD	0	2		0	3	4.89199	2.09736		deep	CA3	deep	43.3238
788	medial	A1	S09	L	8		CA3a	5	Path (48)	16.1719	13.5625	172.262	25.87	71.7019	126.146	11	56.7041	141.966	9	13.226	1.17124	1.42061	14.6466	4.35158	4.79214	2.94741	3.10264	3.72545	3.78385	49.8718	0.805633	0.880868	2.17416	0.808295		AcD	1	2		1	2	4.43394	2.68421	2.58218	deep	CA3	deep	40.5166
789	medial	A1	S09	L	8		CA3a	6	Path (60)	17.507	12.6891	174.474	40.862	67.7983	106.012	14	85.2615	134.775	16			9.94109	9.94109	5.18989	5.09757	3.79178	3.76735	3.90151	4.34962	29.1441	0.986676	1.17159	2.40901	0.604054		nonAcD	0	2		0	-2	-2.80548	2.29668		supf	CA3	deep	50.803
790	medial	A1	S09	L	8		CA3a	7	Path (72)	21.7216	12.0163	204.999	27.684	127.584	106.012	31	149.156	116.284	33	3.88668	1.02953	5.31692	9.20361	4.10514	3.9509	3.58986	2.94338	2.68758	3.45537	44.333	0.826001	0.995365	1.43327	0.844971		AcD	1	2		1	-2	-4.14288	2.2196	1.35756	deep	CA3	deep	36.8876
791	medial	A1	S09	L	8		CA3a	8	Path (84)	19.2896	12.1789	184.511	33.0632	62.2512	111.148	21	83.4125	131.899	23	4.72645	3.84742	11.1814	15.9078	3.40583	3.36688	3.53767	3.03212	1.92523	3.05355	36.3374	0.934148	1.12154	2.89854	0.531646		AcD	1	2		1	-2	-3.46795	2.76681	1.55318	deep	CA3	deep	48.9711
792	medial	A1	S09	L	8		CA3a	9	Path (96)	23.1269	13.9646	253.651	40.3881	141.144	111.559	13	166.62	129.433	11			6.73769	6.73769	4.62578	2.65455	3.59944	3.35393	2.3748	3.3217	49.4628	1.03521	1.33246	3.74222	0.548475		nonAcD	0	2		0	2	2.83842	1.90772		deep	CA3	deep	47.1258
793	medial	A1	S09	L	8		CA3a	10	Path (108)	16.0977	13.2341	167.319	33.7944	159.634	119.777	12	189.219	118.75	15	6.07514	2.56698	5.48645	11.5616	4.00524	3.47615	3.4721	3.47615	3.14016	3.51396	67.4757	0.982704	0.982704	2.08338	0.667711		AcD	1	2		1	-3	-5.09296	2.44769	1.80421	deep	CA3	deep	45.356
794	medial	A1	S09	L	8		CA3a	11	Path (120)	20.5801	11.58	187.175	36.9995	152.238	90.3978	19	154.909	118.75	17	6.98142	3.04769	5.77268	12.7541	6.55599	4.90241	5.54608	3.04923	3.04923	4.62059	28.9803	1.12542	1.08092	2.57524	0.694712		AcD	1	2		1	2	3.09862	2.54585	1.94325	supf	CA3	deep	49.7536
795	medial	A1	S09	L	8		CA3a	12	Path (133)	18.3926	10.8438	156.644	39.7899	149.567	107.861	18	147.924	141.349	20			5.28658	5.28658	3.4336	2.32099	3.87233	3.96789	2.64753	3.24847	49.6825	0.988309	1.01027	5.03625	0.751614		nonAcD	0	2		0	-2	-2.88113	1.66517		deep	CA3	deep	45.0765
796	medial	A1	S09	L	8		CA3a	13	Path (145)	22.642	11.6552	207.264	26.8766	175.043	90.8087	28	190.246	108.683	28	3.28016	1.72083	2.23651	5.51667	2.52722	2.92044	3.12678	1.86962	3.33855	2.75652	40.0748	0.790621	1.05112	2.52421	0.559856		AcD	1	2		1	0	0	1.70778	1.18789	deep	CA3	deep	32.3933
797	medial	A1	S09	L	8		CA3a	14	Path (157)	20.7884	12.1168	197.833	37.8069	106.628	106.423	66	111.148	138.678	68	9.11051	1.33191	1.70964	10.8201	4.43253	3.46094	2.78285	3.04981	3.37675	3.42058	41.9945	0.908149	1.13062	3.11288	0.677624		AcD	1	2		1	-2	-3.03238	2.38141	2.20943	deep	CA3	deep	48.6271
798	medial	A1	S09	L	8		CA3a	15	Path (169)	16.6535	12.6654	165.658	35.2945	80.5362	117.723	71	106.217	136.213	70	8.48093	2.12408	3.7583	12.2392	3.41129	3.247	2.69727	2.5553	2.86813	2.9558	43.0411	1.23544	1.38405	3.10073	0.725263		AcD	1	2		1	1	1.62358	2.50465	2.13782	deep	CA3	deep	47.5337
799	medial	A1	S09	L	8		CA3a	16	Path (181)	17.7944	15.5118	216.787	38.5006	63.073	127.173	77	97.9994	133.748	77			4.8078	4.8078	5.69822	2.12146	2.73815	2.8029	2.50836	3.17382	66.42	0.826624	1.18871	2.22294	0.643601		nonAcD	0	2		0	0	0	1.57024		deep	CA3	deep	43.3084
800	medial	A1	S09	L	8		CA3a	17	Path (193)	14.6843	11.0342	127.257	35.7234	172.167	108.477	69	174.427	140.322	71	5.11552	3.19934	4.46546	9.58098	3.1026	2.46016	2.80572	2.77885	2.8767	2.8048	57.414	0.900308	1.16969	4.93082	0.60586		AcD	1	2		1	-2	-3.20942	2.25978	1.63228	deep	CA3	deep	45.3044
801	medial	A1	S09	L	8		CA3a	18	Path (205)	18.0595	10.6777	151.451	36.1502	167.852	90.3978	63	182.028	116.284	59	3.88355	1.7918	5.66129	9.54484	3.0343	3.57771	2.44174	1.97662	1.91079	2.58823	39.2277	1.0444	1.14933	2.42247	0.660386		AcD	1	2		1	4	6.35275	2.256	1.35675	deep	CA3	deep	45.6951
802	medial	A1	S09	L	8		CA3a	19	Path (217)	15.9383	11.6861	146.285	44.6374	174.632	89.3705	78	176.687	124.297	81			1.61731	1.61731	3.09957	2.27597	2.59559	2.19841	1.51671	2.33725	47.1052	1.03939	1.07202	4.2115	0.576577		nonAcD	0	2		0	-3	-3.85365	0.480763		deep	CA3	deep	46.2547
803	medial	A1	S09	L	8		CA3a	20	Path (229)	16.1889	13.8253	175.785	40.3722	78.0708	121.01	33	79.9199	151.416	34			6.7535	10.2066	4.28567	3.35637	4.04978	2.40472	3.34693	3.4887	43.411	0.984297	1.35119	2.11124	0.614003		nonAcD	0	2		1	-1	-1.41933	2.32304		deep	CA3	deep	50.5789
804	medial	A1	S09	L	5		CA3b	1	Path (0)	19.6462	11.8574	182.96	32.6782	168.058	169.496	27	150.8	174.838	23			6.07709	6.07709	2.3748	2.53711	3.14762	3.81452	3.20081	3.01497	82.3514	0.858809	1.07242	2.56134	0.650956		nonAcD	0	2		0	4	7.03096	1.80453		deep	CA3	deep	38.7553
805	medial	A1	S09	L	5		CA3b	2	Path (10)	17.3821	12.8249	175.084	34.7972	146.691	127.995	24	145.869	154.498	20	6.68281	2.56286	6.70356	13.3864	3.58246	3.28041	2.18127	2.62077	3.39424	3.01183	60.2679	1.02625	0.953322	3.09712	0.565752		AcD	1	2		1	4	6.60085	2.59424	1.89954	deep	CA3	deep	48.1836
806	medial	A1	S09	L	6		CA3b	3	Path (0)	17.3281	14.3172	194.848	27.1166	57.9368	90.6032	26	58.7586	112.175	31			8.94649	8.94649	3.06763	2.95392	3.24158	2.87181	3.05231	3.03745	66.1862	1.2996	0.916002	3.06545	1.04527		nonAcD	0	2		0	-5	-10.6255	2.19126		deep	CA3	deep	36.063
807	medial	A1	S09	L	6		CA3b	4	Path (12)	18.9273	14.6274	217.443	32.4711	86.4942	85.8779	25	81.1526	110.737	23			7.75177	7.75177	2.57632	2.50888	1.74632	3.21087	2.3295	2.47438	66.1377	1.21444	1.31896	2.33646	0.580567		nonAcD	0	2		0	2	3.53127	2.04792		deep	CA3	deep	40.2229
808	medial	A1	S09	L	6		CA3b	5	Path (24)	19.3969	12.5683	191.47	22.0432	29.7902	76.6327	27	17.6687	83.2071	25			8.4438	8.4438	2.66491	3.00591	2.65102	3.7212	3.75508	3.15962	67.9484	0.716316	1.06236	3.36463	0.582976		nonAcD	0	2		0	2	5.20566	2.13343		deep	CA3	deep	30.487
809	medial	A1	S09	L	6		CA3b	6	Path (36)	25.4633	12.7037	254.058	31.8131	82.1798	77.8654	30	79.9199	99.2321	33			6.8806	6.8806	5.42402	2.9236	2.57632	3.84635	2.90731	3.53552	46.4222	1.31207	1.26149	4.50213	0.58117		nonAcD	0	2		0	-3	-5.41107	1.92871		deep	CA3	deep	38.6937
810	medial	A1	S09	L	6		CA3b	7	Path (48)	18.6536	13.1192	192.203	34.84	86.6997	107.656	32	91.8359	132.104	34	7.42221	2.63549	5.8706	13.2928	3.81744	4.20451	2.58297	3.6122	3.13479	3.47038	62.1586	0.831621	0.980773	4.05686	0.512097		AcD	1	2		1	-2	-3.29089	2.58722	2.00448	deep	CA3	deep	48.1328
811	medial	A1	S09	L	6		CA3b	8	Path (60)	19.4188	13.8898	211.841	30.3237	33.6937	53.4169	9	31.8447	77.0436	15			7.95508	7.95508	3.61893	3.54694	2.7105	2.19841	3.42997	3.10095	47.9486	1.01998	1.21992	1.93399	0.527442		nonAcD	0	2		0	-6	-11.4122	2.07381		deep	CA3	deep	38.2787
812	medial	A1	S09	L	6		CA3b	9	Path (72)	17.6809	16.5157	229.347	34.4777	124.708	113.614	10	139.5	137.857	13	6.57242	3.4802	4.17832	10.7507	2.95551	3.26177	3.25313	2.63682	2.57928	2.9373	80.3703	1.20373	1.00862	2.65415	0.618018		AcD	1	2		1	-3	-4.99177	2.37497	1.88288	deep	CA3	deep	45.2285
813	medial	A1	S09	L	6		CA3b	10	Path (84)	23.0234	12.6014	227.865	39.1623	145.253	113.614	12	166.414	139.5	10			3.62749	3.62749	3.80116	2.95635	3.04601	2.59266	2.96882	3.073	67.3511	0.927105	1.00494	3.83934	0.470919		nonAcD	0	2		0	2	2.92734	1.28854		deep	CA3	deep	42.7898
814	medial	A1	S09	L	6		CA3b	11	Path (96)	18.8191	11.9887	177.199	26.6558	51.9787	120.393	47	56.4986	140.117	43	7.74109	0.977236	9.47284	17.2139	3.52759	3.16452	2.69102	3.1499	2.61948	3.0305	61.4225	1.22279	1.13049	1.8332	0.565569		AcD	1	2		1	4	8.63049	2.84572	2.04654	deep	CA3	deep	43.8697
815	medial	A1	S09	L	6		CA3b	12	Path (108)	20.9463	12.5682	206.761	24.6011	109.915	140.733	52	93.0686	151.622	48			11.3717	11.3717	3.10902	4.14832	3.21397	2.94915	2.69792	3.22368	59.7729	1.09242	0.989726	1.26758	0.899415		nonAcD	0	2		0	4	9.35752	2.43113		deep	CA3	deep	35.9728
816	medial	A1	S09	L	6	branched Apical dendrite	CA3b	13	Path (120)split apical dendrite	21.592	16.9499	287.442	33.7538	61.0185	78.2763	48	62.8675	107.656	48			7.81083	7.81083	4.86303	3.38455	4.97081	2.64925	2.91557	3.75664	27.5291	1.05144	0.979679	3.06793	0.634914		nonAcD	0	2		0	0	0	2.05551		supf	CA3	deep	41.5647
817	medial	A1	S09	L	6		CA3b	14	Path (132)	20.0828	12.3322	194.515	33.4842	116.695	119.777	42	87.1106	122.037	41	9.97135	4.21203	2.8905	12.8618	3.71979	4.6129	3.58802	3.89339	3.29721	3.82226	37.4079	0.993338	1.10616	4.73505	0.540459		AcD	1	2		1	1	1.71138	2.55427	2.29972	deep	CA3	deep	46.3461
818	medial	A1	S09	L	6		CA3b	15	Path (144)	17.6334	14.3977	199.397	27.251	44.788	85.6724	38	26.0921	95.9449	33	3.47177	2.66051	7.53937	11.0111	4.4404	3.4794	3.93886	3.49868	3.12425	3.69632	56.0192	0.800377	1.04082	2.33729	0.57371		AcD	1	2		1	5	10.5725	2.39891	1.24466	deep	CA3	deep	38.2621
819	medial	A1	S09	L	6		CA3b	16	Path (156)	19.466	14.3598	219.541	41.455	143.609	108.683	7	107.656	116.284	5			6.51292	11.1624	4.74873	5.54262	3.42745	3.97387	3.36218	4.21097	61.7109	1.39264	1.11477	4.70479	0.565132		nonAcD	0	2		1	2	2.76532	2.41256		deep	CA3	deep	52.6174
820	medial	A1	S09	L	6		CA3b	17	Path (168)	20.2451	14.2215	226.129	29.7147	29.7902	122.448	69	29.9956	147.102	66	9.7762	1.94244	3.48506	13.2613	3.64605	4.71217	2.77885	3.04769	2.48482	3.33391	54.0213	0.792611	1.23143	2.43206	0.712913		AcD	1	2		1	3	5.79447	2.58485	2.27995	deep	CA3	deep	42.9759
821	medial	A1	S09	L	6		CA3b	18	Path (180)	18.621	13.4346	196.48	28.418	38.83	134.98	62	14.5869	129.639	60	5.88409	1.22087	6.505	12.3891	2.69934	3.2912	2.20619	2.22998	3.02123	2.68959	68.924	0.847576	0.956172	1.96729	0.657415		AcD	1	2		1	2	4.03569	2.51682	1.77225	deep	CA3	deep	40.8071
822	medial	A1	S09	L	6		CA3b	19	Path (192)	15.0651	13.1068	155.081	36.7323	68.4147	138.268	64	61.8403	166.414	64			7.61502	7.61502	3.04365	2.0545	2.63304	2.49987	1.6411	2.37443	60.6515	1.12309	0.986806	1.78281	0.658824		nonAcD	0	2		0	0	0	2.03012		deep	CA3	deep	44.3473
823	medial	A1	S09	L	6		CA3b	20	Path (204)	16.4882	14.7782	191.374	31.5905	82.7962	143.815	62	102.519	164.976	61			11.4639	11.4639	4.09212	2.61898	3.1026	2.41785	3.19788	3.08589	64.1741	1.06294	1.20961	3.71998	1.15637		nonAcD	0	2		0	1	1.814	2.4392		deep	CA3	deep	43.0544
824	medial	A1	S09	L	2		CA3c	1	Path (0)	16.3062	13.1602	168.54	28.6624	32.2556	129.639	84	18.4905	148.54	79			3.735	3.735	2.89184	2.43579	2.67873	3.97652	3.97652	3.19188	66.9049	0.771104	0.938526	4.80091	0.627089		nonAcD	0	2		0	5	10.0463	1.31775		deep	CA3	deep	32.3974
825	medial	A1	S09	L	2		CA3c	2	Path (12)	21.4667	15.2974	257.913	25.7504	74.9891	144.431	81	58.1422	149.567	74	5.10372	2.94597	2.58291	7.68663	2.64215	1.81964	2.38219	2.35646	2.35646	2.31138	11.4251	0.983887	1.02899	3.37094	0.589585		AcD	1	2		1	7	15.7738	2.03948	1.62997	supf	CA3	supf	33.4371
826	medial	A1	S09	L	2		CA3c	3	Path (24)	22.4604	13.482	237.827	21.6729	30.8174	159.018	77	26.9139	176.481	74	5.04137	1.27063	10.635	15.6764	3.55441	3.65251	4.57471	4.57471	4.57471	4.18621	52.6577	0.855708	0.869091	1.01148	0.57371		AcD	1	2		1	3	7.95652	2.75216	1.61768	deep	CA3	deep	37.3493
827	medial	A1	S09	L	2		CA3c	4	Path (36)	14.6883	13.169	151.92	27.6044	66.3602	171.345	78	43.9662	171.345	75	8.82492	2.43579	6.78061	15.6055	3.19788	2.75342	2.18771	1.86357	2.05507	2.41153	19.0699	0.907563	1.0119	3.0413	0.682034		AcD	1	2		1	3	6.23912	2.74763	2.17758	supf	CA3	supf	43.21
828	medial	A1	S09	L	2		CA3c	5	Path (44)	17.5263	13.4605	185.285	26.755	73.14	155.525	77	57.9368	168.674	72			4.99304	4.99304	2.94796	2.3748	3.18152	3.18152	3.18152	2.97346	17.4096	0.993928	1.02604	2.90334	0.644081		nonAcD	0	2		0	5	10.7708	1.60804		supf	CA3	supf	31.748
829	medial	A1	S09	L	2		CA3c	6	Path (58)	16.8829	14.6873	194.751	27.6476	96.7667	118.955	65	77.8654	118.75	61	5.34193	1.52452	4.4233	9.76523	3.3068	2.44174	1.7143	2.32553	2.26519	2.41071	0	1.19362	1.20729	2.92487	0.56411		AcD	1	2		1	4	8.31864	2.27883	1.67559	supf	CA3	supf	37.4128
830	medial	A1	S09	L	2	branched Apical dendrite	CA3c	7	split apical dendrite	23.0583	12.8369	232.476	24.3048	99.2321	84.6452	64	89.7814	101.903	60	4.37502	3.57493	10.6336	15.0087	5.88328	6.27219	2.82903	2.28497	2.10467	3.87483	27.7458	0.883838	0.943859	2.71636	0.623298		AcD	1	2		1	4	9.47262	2.70863	1.47591	supf	CA3	deep	39.3135
831	medial	A1	S09	L	2		CA3c	8	Path (82)	20.6087	14.4232	233.455	29.2564	142.993	143.609	9	121.215	155.936	6	17.4406	2.46165	0	17.5406	3.40583	4.12565	3.44396	2.16515	2.1942	3.06696	43.7024	0.881149	0.958325	5.12299	0.618485		AcD	1	2		1	3	5.88555	2.8588	2.8588	deep	CA3	deep	46.697
832	medial	A1	S09	L	2		CA3c	9	Path (94)	17.7231	13.8048	192.159	25.9689	126.968	196.41	21	109.915	207.915	17			14.4887	14.4887	4.644	4.194	3.735	2.96026	2.3649	3.57963	45.3332	1.12953	1.03524	3.20068	0.6064		nonAcD	0	2		0	4	8.86057	2.67337		deep	CA3	deep	40.4576
833	medial	A1	S09	L	2		CA3c	10	Path (106)	24.7208	13.5055	262.218	29.4055	170.318	193.123	15	153.265	209.764	11			6.69192	6.69192	1.03237	2.74104	2.88362	2.88362	2.88362	2.48485	0	1.21172	1.52111	3.55462	0.712682		nonAcD	0	2		0	4	7.81813	1.9009		supf	CA3	supf	36.0974
834	medial	A1	S09	L	2		CA3c	11	Path(118)	19.7746	15.1131	234.721	34.3223	153.471	151.416	38	126.146	160.662	37			15.0638	15.0638	4.0263	2.25293	1.41036	1.42061	2.32269	2.28658	0	1.04004	1.05435	2.18324	0.604634		nonAcD	0	2		0	1	1.66958	2.71229		supf	CA3	supf	49.3861
835	medial	A1	S09	L	2		CA3c	12	Path (130)	19.036	12.9948	194.283	31.0904	83.6179	184.699	43	74.3727	208.326	39			9.18677	9.18677	3.41473	2.43579	3.05163	2.62351	3.56034	3.0172	53.9735	0.947424	0.949008	5.08831	0.643857		nonAcD	0	2		0	4	7.39201	2.21776		deep	CA3	deep	40.2771
836	medial	A1	S09	L	2		CA3c	13	Path (142)	17.0404	15.9225	213.099	35.4215	81.7689	130.871	52	57.115	127.584	54			7.12109	7.12109	4.29237	3.96286	3.16545	2.164	2.51297	3.21953	41.4097	2.23251	1.08943	2.46065	0.925157		nonAcD	0	2		0	-2	-3.23681	1.96306		deep	CA3	deep	42.5425
837	medial	A1	S09	L	2		CA3c	14	Path (159)	16.0368	13.018	163.966	36.5476	103.752	180.796	37	87.316	203.6	30			10.2028	10.2028	3.14016	3.29183	3.07832	4.07834	2.48482	3.21469	41.8566	0.858988	1.02628	2.39418	0.860416		nonAcD	0	2		0	7	11.0422	2.32266		deep	CA3	deep	46.7503
838	medial	A1	S09	L	2	branched Apical dendrite	CA3c	15	Path (172)split apical dendrite	24.196	11.9103	226.337	31.8502	149.773	22.8049	74	126.968	37.3918	70			5.98345	5.98345	3.76003	2.82073	2.03673	1.31105	1.79695	2.3451	15.1428	0.971567	1.27736	3.24362	0.608609		nonAcD	0	2		0	4	7.21471	1.789		supf	CA3	supf	37.8337
839	medial	A1	S09	L	3		CA3c	16	Path (0)	22.4273	15.4186	271.589	33.5856	143.404	9.03978	31	119.366	20.9558	28	13.8669	1.84905	5.35599	19.2229	3.90151	3.379	4.3658	4.66296	4.66296	4.19445	17.8661	1.03754	1.05301	6.37438	0.833925		AcD	1	2		1	3	5.12471	2.9561	2.6295	supf	CA3	supf	52.8085
840	medial	A1	S09	L	3		CA3c	17	Path (12)	17.3457	13.2362	180.32	27.2372	130.255	30.8174	61	111.354	43.3498	58			14.7239	14.7239	1.85545	1.70736	1.02339	1.54173	1.49569	1.52473	0	1.24994	1.42105	4.23653	0.688171		nonAcD	0	2		0	3	6.32359	2.68947		supf	CA3	supf	41.961
841	medial	A1	S09	L	3	branched Apical dendrite	CA3c	18	Path (24)tripple split apical denddrite	17.4463	10.5743	144.892	34.8596	171.139	12.5324	26	142.377	4.51989	25	12.7164	1.84118	3.29043	16.0068	0.947075	1.6444	1.78664	1.54856	1.41036	1.46741	0	0.720549	0.934809	3.68786	0.58541		AcD	1	2		1	1	1.64384	2.77302	2.54289	supf	CA3	supf	50.8665
842	medial	A1	S09	L	3		CA3c	19	Path (35)	18.9366	12.0679	179.483	33.4144	162.921	43.9662	15	153.06	69.2365	10			9.32819	9.32819	5.80392	4.6136	3.75878	2.83666	2.27391	3.85738	39.1393	0.838132	1.07261	4.95726	0.667495		nonAcD	0	2		0	5	8.60583	2.23304		deep	CA3	deep	42.7426
843	medial	A1	S09	L	3		CA3c	20	Path (47)	22.7588	13.3515	238.654	19.1818	145.664	53.006	17	131.488	42.7335	18	34.9155	3.18819	7.441	42.3565	3.63187	3.63042	3.63042	3.63042	3.63042	3.63071	0	0.949008	1.13985	1.54021	0.626563		AcD	1	2		1	-1	-2.98834	3.74612	3.55293	supf	CA3	supf	61.5383
844	medial	A1	S09	L	hilus		hilus	1	Path (0)	22.585	18.3882	326.175	32.9918	154.703	66.1547	73	136.418	87.7269	77	8.89694	4.68059	3.62878	12.5257	2.05507	1.37649	1.57846	1.60972	1.62242	1.64843	134.241	1.28771	1.32264	5.03117	0.916147		AcD	1	2		1	-4	-6.96381	2.52778	2.18571	deep	hilus	deep	45.5175
845	medial	A1	S09	L	hilus		hilus	2	Path (12)	24.0069	17.8992	337.489	45.2643	138.884	43.9662	68	149.773	78.4817	67			3.78449	3.78449	2.34755	1.49039	1.83328	1.72657	1.74632	1.82882	103.272	1.32482	1.44021	5.65635	0.585656		nonAcD	0	2		0	1	1.26591	1.33091		deep	hilus	deep	49.0488
846	medial	A1	S09	L	hilus		hilus	3	Path (24)	20.4297	15.7815	253.222	39.2736	169.29	134.159	24	201.546	144.842	27	3.81329	3.63042	2.37492	6.18821	1.65658	1.67867	1.67867	1.67867	1.67867	1.67425	59.8095	1.03397	1.54178	5.06493	0.65826		AcD	1	2		1	-3	-4.38093	1.82265	1.33849	deep	hilus	deep	45.4618
847	medial	A1	S09	L	hilus		hilus	4	Path (37)	21.9869	15.729	271.616	38.786	68.2092	30.612	41	49.5133	12.1215	50			2.47131	2.47131	1.63479	1.65658	1.65658	1.65658	1.65658	1.65222	45.7667	1.43263	1.47315	5.38891	0.662412		nonAcD	0	2		0	-9	-13.4173	0.904746		deep	hilus	deep	41.2573
848	medial	A1	S09	L	hilus		hilus	5	Path (44)	21.6868	15.6563	266.672	41.8482	116.079	167.647	47	99.2321	200.313	46			3.53021	3.53021	2.76595	2.53711	2.53711	2.53711	2.53711	2.58288	94.7973	1.51811	1.41829	4.41994	0.818403		nonAcD	0	2		0	1	1.36926	1.26136		deep	hilus	deep	45.3784
849	medial	A1	S09	L	hilus		hilus	6	Path (56)	22.1164	23.2036	403.051	38.3846	91.6305	108.477	58	69.031	117.723	66			2.82073	2.82073	2.99492	2.78391	2.20905	2.19627	1.9376	2.42435	154.955	1.51541	1.4134	4.04878	0.82092		nonAcD	0	2		0	-8	-12.0296	1.03699		deep	hilus	deep	41.2053
850	medial	A1	S09	L	hilus		hilus	7	Path (66)	21.5438	17.8712	302.388	35.932	67.5929	75.4	58	87.9324	97.1776	53	6.75158	5.55105	2.354	9.10558	1.52903	1.91079	1.84587	2.42173	2.56835	2.05515	147.488	1.47421	1.48441	4.09744	0.646189		AcD	1	2		1	5	7.99876	2.20889	1.90978	deep	hilus	deep	45.0376
851	medial	A1	S09	L	hilus		hilus	8	Path (79)	23.3997	14.6292	268.856	39.6877	153.265	143.815	70	170.112	174.838	70			3.93318	9.34972	2.21097	2.04549	2.09077	1.78073	1.92318	2.01023	72.4373	1.40226	1.40878	2.7389	0.719446		nonAcD	0	2		1	0	0	2.23535		deep	hilus	deep	49.0374
852	medial	A1	S09	L	Sub		Sub	1	Path (0)	17.1798	14.0012	188.917	27.7332	93.8904	120.804	18	114.23	108.683	15	7.8711	1.22219	1.76768	9.63877	2.47228	2.35472	2.24145	1.96494	2.06162	2.219	0	0.595809	0.690443	1.97499	0.514466		AcD	1	2		1	3	6.21005	2.26579	2.0632	supf	Sub	supf	37.3719
853	medial	A1	S09	L	Sub		Sub	2	Path (12)	19.032	10.7164	160.185	27.4206	70.0583	132.104	28	93.4795	124.708	27			6.1945	6.1945	2.80572	2.21752	2.16833	2.21752	2.57746	2.39731	0	0.825851	0.776086	3.0022	0.541174		nonAcD	0	2		0	1	2.08998	1.82366		supf	Sub	supf	33.6151
854	medial	A1	S09	L	Sub		Sub	3	Path (24)	19.1929	13.3228	200.829	32.6853	110.532	127.173	20	137.651	117.517	18			2.4692	5.59495	2.00978	2.05906	2.64016	1.95207	1.76768	2.08575	42.8397	0.638198	0.963948	2.67617	0.526699		nonAcD	0	2		1	2	3.5081	1.72186		supf	Sub	supf	38.2802
855	medial	A1	S09	L	Sub		Sub	4	Path (36)	18.17	16.1903	231.047	35.3761	150.8	128.817	16	181.617	126.351	12			3.71391	3.71391	2.73611	3.25745	2.834	2.89458	2.72603	2.88963	77.0864	1.01103	1.02853	3.71102	0.678921		nonAcD	0	2		0	4	6.49235	1.31209		supf	Sub	supf	39.0901
856	medial	A1	S09	L	Sub		Sub	5	Path (48)	15.8124	12.3702	153.626	28.9288	167.03	108.683	25	192.095	105.19	23	5.66478	1.19907	1.92459	7.58937	2.89503	1.7004	2.50888	3.33341	3.26303	2.74015	100.825	0.899494	1.0375	2.15331	0.661415		AcD	1	2		1	2	3.96432	2.02675	1.73427	supf	Sub	supf	36.5182
857	medial	A1	S09	L	Sub		Sub	6	Path (61)	16.9551	14.517	193.316	32.1661	167.852	123.475	24	195.999	122.242	24			3.76625	3.76625	3.21598	2.02228	1.55639	2.07296	1.83536	2.14059	95.9931	0.892444	1.20714	2.52658	0.883905		nonAcD	0	2		0	0	0	1.32608		supf	Sub	supf	35.9324
858	medial	A1	S09	L	Sub		Sub	7	Path (73)	17.8005	13.4149	187.547	23.7365	157.785	136.418	21	177.714	138.062	18	3.98365	0.955089	2.54519	6.52884	3.27074	1.96016	2.0545	2.42318	1.77165	2.29605	77.8492	0.843506	0.910868	2.77763	0.631837		AcD	1	2		1	3	7.26089	1.87623	1.3822	supf	Sub	supf	30.2654
859	medial	A1	S09	L	Sub		Sub	8	Path (85)	16.4195	11.6053	149.66	30.3366	79.509	148.951	31	105.396	147.102	27	2.94557	1.13463	3.26605	6.21162	1.82736	1.60315	1.77957	1.8376	1.56466	1.72247	0	0.977236	0.97821	2.58015	0.734191		AcD	1	2		1	4	7.57675	1.82642	1.0803	supf	Sub	supf	36.5482
860	medial	A1	S09	L	Sub		Sub	9	Path (97)	16.7741	12.2521	161.413	23.7991	141.76	111.765	33	163.127	113.614	32	3.70611	1.94449	4.20523	7.91134	2.08144	2.32283	2.1371	1.9881	1.95936	2.09777	69.2621	1.02725	0.863763	4.24735	0.642258		AcD	1	2		1	1	2.40819	2.0683	1.30998	supf	Sub	supf	31.7104
861	medial	A1	S09	L	Sub		Sub	10	Path (110)	18.2636	11.0944	159.141	24.1474	101.081	135.597	34	119.983	126.557	32	8.62005	1.15879	1.3482	9.96825	2.25819	2.00313	1.72275	1.72275	1.63232	1.86783	22.7507	1.04791	0.816262	4.70919	0.705181		AcD	1	2		1	2	4.75095	2.2994	2.15409	supf	Sub	supf	34.1156
862	medial	A1	S09	L	Sub		Sub	1	Path (0)	18.7633	14.6555	215.973	38.2484	103.547	132.104	17	131.077	141.144	12			1.82174	3.73045	3.36531	2.06793	2.12829	3.41473	3.75227	2.94571	73.7085	1.07875	1.24977	2.94002	0.630661		nonAcD	0	2		0	5	7.51146	1.31653		deep	Sub	deep	41.9789
863	medial	A1	S09	L	Sub		Sub	2	Path (12)	20.2136	18.4797	293.379	39.1175	54.2387	135.391	20	85.6724	145.869	16			1.098	1.098	3.58986	2.47074	2.72414	2.16759	2.86941	2.76435	29.4338	0.950226	0.982359	3.30739	0.674742		nonAcD	0	2		0	4	5.8691	0.0934923		deep	Sub	deep	40.2155
864	medial	A1	S09	L	Sub		Sub	3	Path (24)	19.4852	15.4299	236.134	31.2147	107.656	104.368	16	127.79	125.53	15			2.10464	2.10464	2.16759	1.49503	1.43929	2.02165	1.45002	1.71472	90.702	0.656159	0.830802	2.14216	0.625444		nonAcD	0	2		0	1	1.83585	0.744146		deep	Sub	deep	33.3193
865	medial	A1	S09	L	Sub		Sub	4	Path (36)	19.4078	18.1207	276.211	32.6166	62.4567	91.425	18	83.6179	110.737	17			2.67827	2.67827	2.50467	2.60939	2.40143	3.03212	2.14311	2.53815	48.6183	0.816666	0.777916	3.35015	0.637714		nonAcD	0	2		0	1	1.75692	0.985172		deep	Sub	deep	35.2949
866	medial	A1	S09	L	Sub		Sub	5	Path (48)	17.7665	16.9565	236.607	28.4551	100.67	109.299	24	108.683	129.228	20			1.10738	2.94274	2.73043	3.44549	2.96481	2.9132	3.15325	3.04144	82.7258	0.850629	1.08623	3.20938	0.606913		nonAcD	0	2		0	4	8.08096	1.07934		deep	Sub	deep	31.3979
867	medial	A1	S09	L	Sub		Sub	6	Path (60)	16.2928	16.9715	217.173	16.6228	54.855	71.291	41	67.182	69.2365	42	5.69895	1.36966	1.17586	6.87481	2.87561	2.47314	1.87684	1.69749	1.9011	2.16483	39.9165	0.779637	0.826422	2.8158	0.84692		AcD	1	2		1	-1	-3.44891	1.92786	1.74028	deep	Sub	deep	23.4976
868	medial	A1	S09	L	Sub		Sub	7	Path (72)	19.1768	11.5518	173.986	30.616	65.9493	75.8109	29	90.8087	86.0833	27			1.83849	1.83849	3.23252	2.32868	2.33747	2.92981	2.11994	2.58968	49.9991	0.779637	0.872741	3.14292	0.574966		nonAcD	0	2		0	2	3.74553	0.608946		deep	Sub	deep	32.4545
869	medial	A1	S09	L	Sub		Sub	8	Path (84)apical AcD	15.0977	15.9582	189.228	31.3603	36.57	117.517	39	24.4485	133.748	39	14.2828	3.63751	3.39838	17.6812	3.14361	3.69952	3.65973	2.60939	2.11149	3.04475	53.5125	1.13523	1.12559	3.54786	0.638682		AcD	1	2		1	0	0	2.8725	2.65906	deep	Sub	deep	49.0415
870	medial	A1	S09	L	Sub		Sub	9	Path (96)	15.0564	14.8999	176.195	29.1593	112.586	94.5068	33	123.886	115.668	29			1.64431	1.64431	1.65497	1.93336	2.67194	2.196	2.11662	2.11458	104.15	0.817624	0.871648	3.35837	0.668112		nonAcD	0	2		0	4	7.88456	0.49732		deep	Sub	deep	30.8036
871	medial	A1	S09	L	Sub		Sub	10	Path (108)	20.5761	13.4552	217.441	36.2555	73.3455	100.67	45	103.136	103.136	39			4.07992	4.07992	3.15367	2.84772	2.99007	3.43821	2.61998	3.00993	47.9051	1.32593	1.18183	2.90479	0.775649		nonAcD	0	2		0	6	9.52582	1.40608		deep	Sub	deep	40.3355
872	medial	A11	S07	L	CA1m		CA1m	1	Path (1)	12.3364	8.37745	81.1687	25.5155	121.215	107.039	15	148.745	99.0267	15	3.81163	0.744195	1.19466	4.7852	1.6436	1.48973	1.22033	0.911953	1.33567	1.32026	22.3968	0.801689	0.770864	3.5665	0.500783		AcD	1	2		1	0	0	1.56553	1.33806	supf	CA1	deep	37.1818
873	medial	A11	S07	L	CA1m		CA1m	2	Path (13)	9.84309	9.83826	76.0571	20.198	101.287	62.0458	16	121.421	53.2114	17			2.81031	2.29022	1.95297	1.16421	1.23697	1.44018	1.59288	1.47744	17.4326	0.592402	0.791316	3.08366	0.627385		nonAcD	0	2		0	-1	-2.31235	0.828647		supf	CA1	supf	27.5952
874	medial	A11	S07	L	CA1m		CA1m	3	Path (25)	10.007	10.0123	78.6914	23.9959	94.5068	76.2218	18	119.983	77.249	20	8.24853	0.705937	0.65865	8.78529	1.67923	1.64538	1.39721	1.8733	1.50819	1.62066	8.79991	0.836217	0.831196	4.23604	0.585516		AcD	1	2		1	-2	-3.89468	2.17308	2.11004	supf	CA1	supf	40.2256
875	medial	A11	S07	L	CA1m		CA1m	4	Path (37)	10.1418	11.8954	94.7511	25.2206	109.71	67.5929	23	136.624	64.1002	25			1.16736	0.951318	2.38987	1.91906	1.54087	1.69807	1.95447	1.90047	19.2571	0.861182	1.05488	3.50586	0.584811		nonAcD	0	2		0	-2	-3.70529	-0.0499071		supf	CA1	supf	32.1154
876	medial	A11	S07	L	CA1m		CA1m	5	Path (49)	10.2441	10.1883	81.9715	26.8288	124.297	102.314	26	142.171	81.7689	30	4.79125	1.2595	1.27392	5.82941	2.23621	1.72198	1.49177	1.769	1.47874	1.73954	30.9833	0.569508	0.801586	2.6964	0.625444		AcD	1	2		1	-4	-6.97876	1.76292	1.56679	deep	CA1	deep	40.0747
877	medial	A11	S07	L	CA1m		CA1m	6	Path (61)	13.76	10.5044	113.522	22.6517	91.425	168.058	31	114.846	164.565	31	8.79377	2.66811	0.667711	9.33791	1.87455	1.43263	1.6468	1.67224	1.54173	1.63359	0	0.882388	0.949944	4.93401	0.475492		AcD	1	2		1	0	0	2.23408	2.17404	supf	CA1	supf	39.2543
878	medial	A11	S07	L	CA1m		CA1m	7	Path (73)	12.8353	8.56749	86.3671	25.4711	109.094	115.874	32	131.077	99.8485	30	4.26644	1.50365	1.35922	5.37412	1.93344	1.95582	2.0545	1.89415	1.02853	1.77329	21.1	0.803153	0.804871	2.0602	0.531956		AcD	1	2		1	2	3.66879	1.68159	1.45078	supf	CA1	deep	37.8501
879	medial	A11	S07	L	CA1m		CA1m	8	Path (85)	11.8039	11.7247	108.697	24.2053	92.6577	142.171	34	115.463	151.005	36	3.18223	0.781827	2.20267	4.97725	3.51956	1.90833	1.53821	1.85031	1.73959	2.1112	0	0.803564	0.832474	2.43941	0.539458		AcD	1	2		1	-2	-3.86093	1.60488	1.15758	supf	CA1	supf	35.8098
880	medial	A11	S07	L	CA1m		CA1m	9	Path (97)	11.0798	9.78418	85.1428	29.1523	108.066	141.144	42	138.884	138.884	45	2.09303	0.859625	1.89474	3.63711	2.23857	2.12408	2.28599	1.74599	1.47239	1.9734	22.6033	0.622868	0.601059	2.17813	0.522693		AcD	1	2		1	-3	-4.81065	1.29119	0.738613	supf	CA1	deep	40.2357
881	medial	A11	S07	L	CA1m		CA1m	10	Path (109)	11.314	10.2426	91.0155	23.7037	100.67	57.3204	29	121.01	42.7335	31			8.73709	7.12014	2.04839	1.92883	1.82355	1.5428	1.77869	1.82445	19.4865	0.999197	0.926126	3.44264	0.574572		nonAcD	0	2		0	-2	-3.94277	1.96293		supf	CA1	supf	37.8238
882	medial	A11	S07	L	CA1m		CA1m	11	Path (121)	13.23	11.8048	122.662	27.313	102.108	41.7062	35	123.064	25.6812	40			1.51677	1.23606	3.16702	3.08217	2.38987	2.26053	1.69496	2.51891	21.4782	0.675353	0.920591	2.86621	0.599327		nonAcD	0	2		0	-5	-8.57964	0.211932		supf	CA1	deep	35.0324
883	medial	A11	S07	L	CA1m		CA1m	12	Path (133)	9.99456	10.1204	79.4423	27.3941	125.53	162.305	14	148.951	144.226	16	5.32176	0.500448	1.93344	6.89738	1.30118	1.07029	1.16874	1.17224	1.24453	1.1914	27.1017	0.837214	0.791131	3.28912	0.462974		AcD	1	2		1	-2	-3.41094	1.93114	1.6718	deep	CA1	deep	42.0789
884	medial	A11	S07	L	CA1m		CA1m	13	Path (145)	14.3271	8.39748	94.4921	20.9192	110.737	14.5869	39	125.941	21.5722	30	1.95412	0.922542	2.16265	3.71653	2.25267	2.2257	1.45678	2.01531	1.96136	1.98236	24.459	0.686522	1.04452	1.26472	0.558266		AcD	1	2		1	9	20.5244	1.31279	0.66994	deep	CA1	deep	30.2304
885	medial	A11	S07	L	CA1m		CA1m	14	Path (157)	12.3384	10.7271	103.952	22.9917	98.4103	32.2556	47	122.859	27.7357	48	3.90156	1.58049	1.61263	5.21574	2.09518	2.46563	1.0637	1.06204	1.23317	1.58394	16.502	0.629222	0.770864	3.10753	0.543341		AcD	1	2		1	-1	-2.03125	1.65168	1.36138	supf	CA1	supf	34.6133
886	medial	A11	S07	L	CA1m		CA1m	15	Path (169)	11.5965	7.73164	70.419	23.2584	143.609	84.6452	60	166.209	79.509	64			3.63897	2.96551	1.37649	1.02782	1.20285	1.23317	1.02953	1.17397	50.312	0.818506	0.904166	1.34758	0.623959		nonAcD	0	2		0	-4	-8.0567	1.08705		deep	CA1	deep	32.1792
887	medial	A11	S07	L	CA1m		CA1m	16	Path (181)	13.8938	8.73775	95.348	21.5497	105.806	134.364	56	125.735	122.242	56	2.8672	0.565456	0	2.9672	2.61674	2.20107	1.26879	1.16874	1.97654	1.84638	20.5916	0.876511	0.695292	2.07036	0.451759		AcD	1	2		1	0	0	1.05334	1.05334	supf	CA1	deep	29.9619
888	medial	A11	S07	L	CA1m		CA1m	17	Path (193)	15.0104	9.13167	107.655	30.6139	84.0288	86.4942	61	112.175	85.467	69			5.51809	4.49688	2.65786	2.20533	1.93518	1.95207	1.57548	2.06519	0	0.770864	0.928004	2.92757	0.519529		nonAcD	0	2		0	-8	-12.2957	1.50338		supf	CA1	supf	43.0842
889	medial	A11	S07	L	CA1m		CA1m	18	Path (205)	10.2507	11.1211	89.5348	22.3643	100.67	117.723	63	120.804	106.217	63	3.5452	0.952443	2.02228	5.19323	2.30337	1.96136	2.11662	1.91906	2.06843	2.07377	16.1016	0.739004	0.87672	3.68539	0.479382		AcD	1	2		1	0	0	1.64736	1.2656	supf	CA1	supf	33.8157
890	medial	A11	S07	L	CA1m		CA1m	19	Path (217)	12.9006	11.3756	115.259	34.2824	94.3013	150.389	75	123.475	137.24	80	5.47066	2.52273	2.63967	7.62181	2.65723	1.8494	1.85136	2.01069	2.10413	2.09456	10.432	0.875842	0.99599	3.93144	0.591225		AcD	1	2		1	-5	-6.82609	2.03101	1.6994	supf	CA1	supf	51.4204
891	medial	A11	S07	L	CA1m		CA1m	20	Path (229)	11.3484	10.6596	95.0093	22.5661	108.272	107.245	76	122.037	93.0686	80	2.75818	1.48131	3.59276	5.68604	3.39147	2.29521	1.69418	1.78582	1.42051	2.11744	19.7283	0.592896	0.963387	2.78425	0.61003		AcD	1	2		1	-4	-8.30558	1.73801	1.01457	supf	CA1	supf	34.6681
892	medial	A11	S07	L			CA1p	1	Path (0)	13.9081	7.28358	79.5614	25.4468	69.2365	189.835	25	93.8904	197.026	23			4.9793	4.05779	2.45061	2.834	1.33937	1.60972	1.30388	1.90751	29.9064	0.779184	0.846484	2.95595	0.630367		nonAcD	0	2		0	2	3.6723	1.40064		deep	CA1	deep	36.205
893	medial	A11	S07	L			CA1p	2	Path (12)	14.9585	7.59931	89.2797	21.9413	89.9869	118.544	39	103.547	117.928	26			1.47175	1.19937	1.72657	1.58559	1.98195	1.77405	1.50361	1.71435	8.34539	0.758057	0.81386	1.16724	0.597398		nonAcD	0	2		0	13	28.871	0.181801		supf	CA1	supf	28.3958
894	medial	A11	S07	L			CA1p	3	Path (24)	15.0781	5.31134	62.8984	24.6899	110.532	132.104	47	133.337	134.159	40			4.37621	3.56632	2.05221	1.27845	1.48547	1.19797	0.944596	1.39174	21.3498	0.737238	0.702005	2.53748	0.661322		nonAcD	0	2		0	7	13.3587	1.27154		supf	CA1	deep	34.673
895	medial	A11	S07	L			CA1p	4	Path (36)	12.8058	8.0435	80.8988	29.7649	124.092	110.532	55	150.184	118.544	48	4.1225	0.406776	1.45225	5.30599	1.86042	2.93486	2.13633	1.79401	1.91148	2.12742	18.6942	0.809625	0.948969	2.29763	0.578005		AcD	1	2		1	7	11.0492	1.66884	1.41646	supf	CA1	supf	43.0354
896	medial	A11	S07	L			CA1p	5	Path (48)	14.763	7.78873	90.3093	23.0102	94.5068	90.1923	71	111.354	105.396	73	4.57031	0.938026	2.21511	6.37548	1.44018	1.39721	1.75469	1.70005	1.08821	1.47607	0	0.729658	0.751394	1.75974	0.512097		AcD	1	2		1	-2	-4.06179	1.85246	1.51958	supf	CA1	supf	36.059
897	medial	A11	S07	L			CA1p	6	Path (60)	14.191	7.85037	87.4968	26.2559	166.825	133.748	73	183.672	152.649	75	2.79715	0.714707	0.509038	3.21198	1.73588	1.60972	1.13049	1.60972	1.22602	1.46237	71.1267	0.931826	0.976073	2.1395	0.62865		AcD	1	2		1	-2	-3.55899	1.16689	1.0286	deep	CA1	deep	36.1599
898	medial	A11	S07	L			CA1p	7	Path (72)	17.2177	10.8022	146.075	33.4233	162.921	93.2741	71	187.165	118.75	68	1.90118	1.03379	5.33681	6.25032	3.72687	2.8029	2.04678	2.73043	2.29067	2.71953	48.9217	0.897465	0.844458	3.16653	0.631184		AcD	1	2		1	3	4.19474	1.83263	0.642475	deep	CA1	deep	48.6833
899	medial	A11	S07	L			CA1p	8	Path (84)	13.0314	6.85937	70.2046	25.0604	73.9618	191.273	67	88.5487	210.175	63			2.27365	2.82058	1.76269	1.62386	1.26277	1.94244	1.19257	1.55687	20.0709	0.631837	0.721391	2.74636	0.612895		nonAcD	0	2		0	4	7.47393	1.03694		supf	CA1	supf	34.2126
900	medial	A11	S07	L			CA1p	9	Path (96)	15.0669	9.08218	107.474	37.8958	88.1378	113.819	103	115.874	128.2	90	3.48419	1.10505	0.850199	4.17705	2.28144	1.9011	2.4595	2.51046	1.5655	2.1436	15.4412	1.04017	0.728414	2.97528	0.768817		AcD	1	2		1	13	16.2339	1.42961	1.24824	supf	CA1	supf	51.6273
901	medial	A11	S07	L			CA1p	10	Path (108)	11.2826	9.59656	85.0382	20.2037	120.599	48.2806	102	129.022	55.8823	112	3.83148	1.90897	1.9709	5.43763	3.18364	3.49604	1.66834	1.89485	2.81558	2.61169	28.0787	0.926819	1.04493	2.59894	0.753363		AcD	1	2		1	-10	-23.7883	1.69334	1.34325	deep	CA1	deep	31.4643
902	medial	A11	S07	L			CA1p	11	Path (120)	13.2879	7.78809	81.2789	23.3809	108.683	15.8196	106	130.46	24.8594	104			3.38388	2.75764	1.98261	1.63151	1.51758	1.0992	1.0992	1.46602	13.2423	0.824827	0.859798	2.80598	0.706349		nonAcD	0	2		0	2	3.99729	1.01437		supf	CA1	supf	32.0745
903	medial	A11	S07	L			CA1p	12	Path (132)	14.1616	7.32029	81.4197	27.9656	56.0877	149.773	112	81.5635	162.921	109			1.52711	1.2445	2.80243	1.58226	1.75686	1.45002	1.67696	1.85371	0	0.740759	0.973602	2.40925	0.649974		nonAcD	0	2		0	3	5.01529	0.21873		supf	CA1	supf	35.8436
904	medial	A11	S07	L			CA1p	13	Path (144)	10.5989	8.10618	67.479	25.0321	102.108	154.087	118	120.804	147.102	118	7.23782	0.905503	1.13251	8.16074	1.90403	1.62386	1.71618	1.19797	1.13049	1.51451	15.3872	0.761875	0.841927	1.17065	0.593591		AcD	1	2		1	0	0	2.09933	1.97932	supf	CA1	supf	40.7308
905	medial	A11	S07	L			CA1p	14	Path (156)	10.846	6.8159	58.0606	33.0048	104.985	156.963	126	126.968	176.481	117			2.62149	3.23782	1.38297	1.79199	1.31777	1.17854	1.18579	1.37141	26.3262	0.768561	0.625938	3.26142	0.690592		nonAcD	0	2		0	9	12.8396	1.1749		deep	CA1	deep	44.4731
906	medial	A11	S07	L			CA1p	15	Path (169)	12.6531	8.07385	80.2356	24.6219	89.9869	86.4942	121	114.641	82.5907	117			1.42554	1.16172	2.62413	1.62524	1.71776	1.70446	1.23937	1.78219	0	1.34069	1.03584	1.99091	0.687482		nonAcD	0	2		0	4	7.60782	0.149899		supf	CA1	supf	31.6389
907	medial	A11	S07	L			CA1p	16	Path (181)	12.8065	8.42354	84.7257	30.6427	89.3705	11.7106	124	117.312	9.86158	117			1.34282	1.0943	1.91569	1.65497	1.85601	1.52903	1.28896	1.64893	0	0.976223	0.91394	1.75358	0.732652		nonAcD	0	2		0	7	10.7289	0.0901193		supf	CA1	supf	38.9443
908	medial	A11	S07	L			CA1p	17	Path (193)	11.1688	8.53973	74.9102	22.4962	99.8485	64.1002	99	122.653	64.5111	97	5.5223	0.474481	2.12848	7.25687	1.63232	3.11622	1.70195	1.38297	1.38297	1.84329	0	0.893732	0.926126	3.81886	0.659373		AcD	1	2		1	2	4.15477	1.98195	1.70879	supf	CA1	supf	36.5098
909	medial	A11	S07	L			CA1p	18	Path (204)	12.4519	9.44355	92.3549	25.28	102.108	33.0774	47	119.161	39.6518	34			1.97866	2.65323	2.79211	1.95207	1.53477	1.34243	1.43366	1.81101	7.26914	0.804176	0.907765	1.3005	0.641066		nonAcD	0	2		0	13	24.776	0.975778		supf	CA1	supf	34.2767
910	medial	A11	S07	L			CA1p	19	Path (218)	9.71702	8.16895	62.3432	32.2538	31.4338	177.919	45	57.9368	191.273	36			2.8726	2.34098	2.2842	1.45678	1.39721	1.13979	1.04815	1.46522	0	0.608947	0.726884	2.15257	0.680824		nonAcD	0	2		0	9	13.1438	0.850568		supf	CA1	supf	42.4511
911	medial	A11	S07	L			CA3a	1	Path (0)	15.2295	11.252	134.588	34.0214	77.6599	160.662	38	106.834	173.399	29	2.34963	1.86982	4.3488	5.89361	2.71833	3.72227	3.5171	2.39428	2.65151	3.0007	37.7803	0.973348	1.24888	2.04305	0.632833		AcD	1	2		1	9	12.4497	1.77387	0.854257	deep	CA3	deep	48.9795
912	medial	A11	S07	L			CA3a	2	Path (12)	15.0905	9.02325	106.944	42.0839	110.532	139.295	46	126.762	179.152	42			7.88108	6.42255	3.56219	2.85466	2.36992	2.72995	2.83239	2.86982	33.4271	1.04001	1.23106	1.68831	0.622802		nonAcD	0	2		0	4	4.44247	1.85982		deep	CA3	deep	59.5219
913	medial	A11	S07	L			CA3a	3	Path (24)	15.2822	9.78883	117.492	45.2992	162.716	114.641	46	179.974	151.827	33			2.80005	3.54124	3.20081	2.7105	2.43717	1.88857	3.06763	2.66094	33.7426	0.989726	1.25826	1.97513	0.587246		nonAcD	0	2		0	13	13.525	1.26448		deep	CA3	deep	59.9319
914	medial	A11	S07	L			CA3a	4	Path (36)	22.1528	6.94443	120.824	35.6137	151.622	130.05	65	159.84	164.771	66			8.44552	6.88254	3.46568	3.38282	2.67895	1.85316	1.8264	2.6414	37.7884	0.983217	1.07279	2.10991	0.607626		nonAcD	0	2		0	-1	-1.31119	1.92899		deep	CA3	deep	52.1469
915	medial	A11	S07	L			CA3a	5	Path (49)	15.6606	8.73135	107.394	36.4587	83.8234	130.255	100	72.7291	160.662	93	6.41176	1.62543	4.99776	10.4846	3.26868	2.9236	3.19976	2.85281	2.1942	2.88781	32.8943	1.19445	1.29842	2.92611	0.74312		AcD	1	2		1	7	9.00182	2.34991	1.85813	deep	CA3	deep	57.6038
916	medial	A11	S07	L			CA3a	6	Path (61)	17.689	12.7078	176.548	35.0945	127.173	96.1504	115	123.27	123.681	126			5.27415	6.94702	5.65103	5.10016	3.5481	4.89265	4.92356	4.8231	25.425	0.999222	1.07128	2.20619	0.74112		nonAcD	0	2		1	-11	-14.7992	1.93831		deep	CA3	deep	51.5889
917	medial	A11	S07	L			CA3a	7	Path (73)	14.3643	11.9692	135.033	30.2734	185.315	79.9199	135	189.219	106.834	125			6.30733	5.14006	3.98911	3.09285	1.97328	1.97328	1.97328	2.60036	51.1328	1.32628	1.01245	2.45521	0.661315		nonAcD	0	2		0	10	15.6161	1.63706		deep	CA3	deep	43.4557
918	medial	A11	S07	L			CA3a	8	Path (0)	18.0534	10.6904	151.58	31.3449	46.8425	179.974	114	72.9346	200.313	111	2.89333	2.41886	5.71927	7.55415	3.96641	3.24591	2.18771	1.79434	2.46016	2.73091	39.3054	1.3663	1.35801	3.00549	0.574608		AcD	1	2		1	3	4.47342	2.0221	1.06241	deep	CA3	deep	47.7329
919	medial	A11	S07	L			CA3a	9	Path (12)	11.6358	8.81185	80.5295	33.953	84.6452	123.475	134	91.6305	149.156	122			1.27063	1.03548	2.38268	2.38268	2.38268	2.38268	2.38268	2.38268	30.9045	0.903517	1.14968	2.20421	0.647782		nonAcD	0	2		0	12	16.7395	0.0348676		deep	CA3	deep	42.9342
920	medial	A11	S07	L			CA3a	10	Path (24)	16.621	9.08791	118.635	39.6172	112.381	171.756	59	123.886	209.353	53			6.94816	5.66229	3.56145	3.04923	3.19934	2.15749	3.03072	2.99965	43.4314	1.03538	0.880224	1.7562	0.788887		nonAcD	0	2		0	6	7.08959	1.73383		deep	CA3	deep	55.5622
921	medial	A11	S07	L			CA3b	1	Path (0)	16.8296	14.8636	196.466	44.7006	55.2659	54.4441	94	19.5177	59.1695	85	6.57406	1.59276	2.55824	8.65885	4.30097	4.39681	4.3884	5.07192	4.79627	4.59087	43.726	0.803492	1.07807	2.40561	0.62814		AcD	1	2		1	9	9.44369	2.15858	1.88313	deep	CA3	deep	65.4771
922	medial	A11	S07	L			CA3b	2	Path (13)	19.0795	12.0063	179.914	38.0865	78.6872	39.8572	86	60.1967	71.7019	91	4.14963	2.2687	3.96566	7.38138	6.0565	4.28895	2.8669	2.70075	3.45484	3.87359	16.3805	1.52829	1.45999	3.10957	0.624751		AcD	1	2		1	-5	-6.14151	1.99896	1.42302	supf	CA3	supf	55.7934
923	medial	A11	S07	L			CA3b	3	Path (25)	15.7372	8.49448	104.992	35.107	118.133	133.131	88	133.953	161.072	79			5.05861	4.12243	4.35885	3.2342	2.23942	3.06328	1.99455	2.97806	53.5719	1.07869	1.32995	1.56534	0.646954		nonAcD	0	2		0	9	12.0588	1.41644		deep	CA3	deep	48.1383
924	medial	A11	S07	L			CA3b	4	Path (37)	16.0578	8.65803	109.193	35.1381	160.251	148.54	96	161.072	173.81	83	8.57844	1.311	1.6582	9.92976	1.2674	1.29078	1.97595	1.52558	2.40862	1.69367	58.5162	0.957617	1.12897	1.49354	0.599258		AcD	1	2		1	13	17.5477	2.29554	2.14925	deep	CA3	deep	55.3026
925	medial	A11	S07	L			CA3b	5	Path (49)two ADs	18.9788	12.9206	192.593	45.6632	183.056	85.6724	132	145.253	103.752	120			6.5059	5.30187	3.6409	2.57541	3.29432	3.30036	3.30036	3.22227	40.483	1.12126	1.34342	3.53294	0.58217		nonAcD	0	2		0	12	12.3662	1.66806		deep	CA3	deep	62.539
926	medial	A11	S07	L			CA3b	6	Path (61)	16.294	11.355	145.312	32.5823	38.83	21.3667	101	45.4043	55.4714	99	11.8831	1.90535	1.63724	13.2173	2.938	3.19934	2.09915	2.09915	2.09915	2.48696	46.0445	1.01245	1.05435	3.8301	1.24514		AcD	1	2		1	2	2.86731	2.58153	2.47511	deep	CA3	deep	56.2005
927	medial	A11	S07	L			CA3b	7	Path (73)	14.0183	13.1205	144.456	32.2825	93.2741	128.611	69	61.4294	127.173	67			8.32214	6.78199	3.41473	3.64818	3.98017	2.73429	2.76595	3.30866	60.8109	1.12646	1.04017	4.64533	0.647464		nonAcD	0	2		0	2	2.89396	1.91427		deep	CA3	deep	47.9358
928	medial	A11	S07	L			CA3b	8	Path (85)	19.0129	11.4615	171.151	38.3167	157.374	132.309	69	165.798	169.701	69			7.91915	6.45358	4.51054	6.93829	5.51303	6.07815	2.89868	5.18774	24.6904	1.35728	1.67248	1.80692	0.642832		nonAcD	0	2		0	0	0	1.86463		deep	CA3	deep	54.9374
929	medial	A11	S07	L			CA3b	9	Path (97)	16.7572	10.6143	139.695	32.7749	51.9787	110.326	47	64.1002	141.144	43			3.70524	3.01952	3.86175	3.66261	3.68236	3.56219	3.85902	3.72559	57.5321	0.999341	0.982788	3.52228	0.875471		nonAcD	0	2		0	4	5.70797	1.1051		deep	CA3	deep	43.9232
930	medial	A11	S07	L			CA3b	10	Path (109)	15.2318	12.1195	144.986	27.9986	51.5678	118.955	45	26.0921	120.599	49			4.19571	3.41922	3.36962	3.45505	4.13012	3.75789	2.75304	3.49315	57.8382	1.00535	1.14346	3.40692	0.61003		nonAcD	0	2		0	-4	-6.68582	1.22941		deep	CA3	deep	38.5526
931	medial	A11	S07	L			CA3b	11	Path (121)	16.9867	11.7305	156.499	42.048	83.6179	101.287	51	60.4022	131.077	48	3.13881	1.42559	3.08109	5.64969	4.57814	3.96759	4.04833	2.41373	3.37623	3.6768	36.5845	1.07892	1.36968	4.34963	0.679582		AcD	1	2		1	3	3.33323	1.7316	1.14384	deep	CA3	deep	58.5296
932	medial	A11	S07	L			CA3b	12	Path (133)	20.076	11.7579	185.394	37.2951	85.8779	139.911	40	96.9722	175.659	39			3.37551	2.75082	3.70585	2.57336	3.35253	3.25349	2.7118	3.11941	35.2108	1.13218	1.15028	2.82623	0.58962		nonAcD	0	2		0	1	1.25207	1.0119		deep	CA3	deep	49.1401
933	medial	A11	S07	L			CA3b	13	Path (145)	19.0215	10.3825	155.108	32.3986	10.2725	90.8087	42	20.3395	119.572	36			4.38625	3.5745	4.41092	3.5433	3.04904	3.42844	1.9376	3.27386	22.2492	1.08782	1.10437	2.66036	0.777159		nonAcD	0	2		0	6	8.68024	1.27383		supf	CA3	deep	44.1424
934	medial	A11	S07	L			CA3b	14	Path (157)	20.3878	13.7742	220.559	27.6657	150.389	184.699	31	134.98	190.657	48			4.46352	3.63747	4.64539	5.27234	4.23327	4.07417	6.78003	5.00104	15.6298	1.3507	1.51606	3.83848	0.728923		nonAcD	0	2		0	-17	-30.0503	1.29129		supf	CA3	supf	38.4119
935	medial	A11	S07	L			CA3b	15	Path (169)	14.3606	11.7208	132.196	38.4686	123.475	147.924	55	88.1378	136.829	62			5.74268	4.6799	3.69587	2.63148	4.17157	2.4867	2.43332	3.08379	42.0124	1.08417	1.23116	3.50304	0.683965		nonAcD	0	2		0	-7	-8.52788	1.54328		deep	CA3	deep	52.9473
936	medial	A11	S07	L			CA3b	16	Path (0)	15.4786	13.7194	166.785	35.2396	131.488	128.611	25	125.941	162.1	31			7.97931	6.5026	3.80097	3.80097	2.7053	3.05691	2.43139	3.15911	28.6113	0.834891	1.08417	2.75602	0.737984		nonAcD	0	2		0	-6	-7.97569	1.8722		deep	CA3	deep	51.2216
937	medial	A11	S07	L			CA3b	17	Path (12)	15.2645	10.1643	121.857	33.3058	194.15	117.106	28	210.175	147.513	32			5.71556	7.15133	5.61144	2.85881	1.9011	2.56812	2.67972	3.12384	17.293	1.26242	1.04001	1.89941	0.617685		nonAcD	0	2		1	-4	-5.61669	1.9673		supf	CA3	supf	49.6447
938	medial	A11	S07	L			CA3b	18	Path (24)	12.8672	12.6506	127.845	31.957	141.144	132.104	34	162.511	153.471	25			7.00942	5.71221	2.85881	2.94159	3.7013	2.93486	2.72995	3.0333	40.1451	1.07685	1.09334	2.82624	0.619816		nonAcD	0	2		0	9	13.2681	1.74261		deep	CA3	deep	46.2237
939	medial	A11	S07	L			CA3b	19	Path (36)	14.7472	9.51486	110.205	31.9251	29.7902	112.792	34	24.8594	146.485	35			2.81008	2.29003	5.58652	4.35959	4.0967	2.79903	3.30462	4.02929	39.3822	1.12953	0.872993	5.18206	0.937275		nonAcD	0	2		0	-1	-1.46272	0.828565		deep	CA3	deep	41.9851
940	medial	A11	S07	L			CA3b	20	Path (48)	15.1461	11.4462	136.161	24.3393	177.919	153.06	48	157.169	165.181	52			5.76892	6.66733	3.77745	3.5659	3.03265	2.46753	3.52705	3.27412	52.8627	1.30101	1.09334	2.87116	0.834891		nonAcD	0	2		1	-4	-7.69669	1.89722		deep	CA3	deep	38.048
941	medial	A11	S07	L			CA3b	21	Path (60)	13.9615	11.5552	126.707	30.0538	41.9117	104.574	56	15.6142	97.794	64			3.88953	3.16971	4.28991	3.63042	3.22562	3.70379	4.21672	3.81329	48.5304	1.26139	1.21992	4.77741	0.990683		nonAcD	0	2		0	-8	-12.5286	1.15364		deep	CA3	deep	40.7684
942	medial	A11	S07	L			CA3b	22	Path (73)	16.4197	10.0216	129.239	25.7874	88.9596	71.9073	53	85.0561	98.8212	51			9.08854	7.40656	5.06787	4.15736	4.53556	3.11768	2.84947	3.94559	0	0.943762	1.05793	2.61015	0.699194		nonAcD	0	2		0	2	3.62373	2.00237		supf	CA3	supf	40.7322
943	medial	A11	S07	L			CA3b	23	Path (85)	23.2951	12.3062	225.154	34.9793	71.9073	94.5068	55	62.0458	115.874	67			3.47293	2.8302	5.46258	3.87308	4.71217	4.42048	4.55426	4.60451	20.0008	1.81166	1.67524	2.74519	0.802306		nonAcD	0	2		0	-12	-16.2346	1.04035		supf	CA3	supf	46.3959
944	medial	A11	S07	L			CA3b	24	Path (97)	15.5639	8.69478	106.284	42.873	158.402	132.515	61	157.991	168.058	55			4.45029	3.62669	3.90489	3.02569	3.26177	3.38507	2.23228	3.16194	44.2022	0.898801	0.945527	2.41427	0.598004		nonAcD	0	2		0	6	6.54874	1.28832		deep	CA3	deep	57.0595
945	medial	A11	S07	L			CA3b	25	Path (109)	13.4166	10.8775	114.621	29.3148	195.793	135.391	69	173.605	142.377	77	6.40288	1.99669	2.31417	8.28877	3.99689	3.52838	3.44481	2.87813	2.99492	3.36862	42.9459	0.897005	1.20291	3.59399	0.890549		AcD	1	2		1	-8	-12.8498	2.1149	1.85675	deep	CA3	deep	46.1431
946	medial	A11	S07	L			CA3b	26	Path (121)	20.3871	9.28632	148.693	35.5516	83.8234	97.5885	88	77.4545	127.79	89			4.53011	3.69174	2.94663	3.35786	3.01171	3.08271	2.3649	2.95276	40.4996	1.098	1.03013	2.8535	0.830535		nonAcD	0	2		0	-1	-1.31348	1.3061		deep	CA3	deep	48.1553
947	medial	A11	S07	L			CA3b	27	Path (133)	17.8582	10.3403	145.032	42.4466	40.8845	86.0833	87	44.1716	126.762	83	8.10492	2.32129	1.27063	9.14041	3.56774	2.87813	4.34156	3.25372	3.2525	3.45873	49.2206	1.25943	1.39768	3.32965	0.963986		AcD	1	2		1	4	4.40442	2.2127	2.09247	deep	CA3	deep	63.3022
948	medial	A11	S07	L			CA3b	28	Path (149)branched AD	14.5906	10.4941	120.256	35.9918	173.81	119.777	92	184.494	145.664	77	1.6618	1.60427	3.86894	4.81473	3.69818	3.15993	3.34487	4.55021	2.95434	3.54151	38.4306	1.1301	1.08525	1.61844	0.658292		AcD	1	2		1	15	19.8545	1.57168	0.507903	deep	CA3	deep	50.0735
949	medial	A11	S07	L			CA3b	29	Path (161)	16.4707	10.3665	134.101	32.4927	98.8212	129.639	48	109.915	158.196	48			4.90564	3.99777	3.61374	3.14277	3.49633	3.63993	3.18488	3.41553	51.2477	0.979006	1.3441	2.71304	0.826225		nonAcD	0	2		0	0	0	1.38574		deep	CA3	deep	44.7773
950	medial	A11	S07	L		branched Apical dendrite	CA3c	1	Path (0)two AD	12.1179	16.2494	154.651	23.9284	66.1547	27.9411	37	52.1842	35.5428	51			5.04411	4.11062	2.57043	1.39201	1.45751	1.95451	2.24251	1.92339	22.7253	1.06855	1.19956	2.48541	0.696345		nonAcD	0	2		0	-14	-28.4766	1.41357		supf	CA3	deep	34.4066
951	medial	A11	S07	L			CA3c	2	Path (12)	12.7896	13.7855	138.474	40.3749	101.492	40.4736	68	76.0163	35.1319	81			8.10891	6.60822	3.14078	2.7233	3.44827	1.95582	2.80502	2.81464	0	0.821486	0.942266	4.77658	0.687928		nonAcD	0	2		0	-13	-15.2121	1.88831		supf	CA3	supf	57.6528
952	medial	A11	S07	L			CA3c	3	Path (25)	14.9307	10.6275	124.624	32.8196	148.745	35.9537	79	121.626	31.2283	91			9.40384	7.6635	2.50467	1.59182	2.64154	2.24956	2.17382	2.23228	0	1.38565	1.22154	2.69215	0.732167		nonAcD	0	2		0	-12	-17.3356	2.03647		supf	CA3	supf	49.6766
953	medial	A11	S07	L			CA3c	4	Path (37)	14.2733	9.65029	108.182	35.1644	150.594	160.456	114	120.599	168.469	122			3.03038	2.46956	3.91164	3.63477	3.33341	2.85871	2.69727	3.28716	0	1.36165	1.23116	4.12201	0.693445		nonAcD	0	2		0	-8	-10.6844	0.904039		supf	CA3	supf	46.1804
954	medial	A11	S07	L			CA3c	5	Path (49)	14.4083	10.1433	114.784	27.0933	132.515	65.9493	125	110.737	82.1798	131	9.23531	2.43527	4.74471	13.1019	4.26802	4.22297	3.34448	2.15783	1.49305	3.09727	12.3618	0.993716	1.09695	2.6331	0.633043		AcD	1	2		1	-6	-10.3973	2.57276	2.22303	supf	CA3	supf	49.3234
955	medial	A11	S07	L			CA3c	6	Path (61)	15.274	10.005	120.021	30.7477	140.733	189.424	117	110.121	195.793	117	8.34619	1.24324	5.11198	12.5121	3.49533	2.93061	3.88201	2.41664	2.22175	2.98927	10.6188	1.03595	1.04286	4.74472	0.608406		AcD	1	2		1	0	0	2.5267	2.12181	supf	CA3	supf	53.0839
956	medial	A11	S07	L			CA3c	7	Path (73)	17.4989	8.48346	116.593	35.5692	132.309	162.511	126	101.903	172.988	132	5.21644	1.58492	1.27473	6.25526	2.39201	3.28737	3.41902	2.56172	3.70205	3.07243	32.4962	1.22462	1.46583	3.32161	0.705908		AcD	1	2		1	-6	-7.90131	1.83342	1.65182	deep	CA3	deep	51.3226
957	medial	A11	S07	L			CA3c	8	Path (0)	13.9918	11.5331	126.738	35.6899	12.7379	37.3918	42	12.1215	71.7019	48			5.01588	4.08761	4.29456	4.47243	4.38413	3.72479	2.53411	3.882	29.2901	1.21221	1.28591	2.20337	0.873328		nonAcD	0	2		0	-6	-7.87442	1.40796		deep	CA3	deep	48.8107
958	medial	A11	S07	L			CA3c	9	Path (12)	18.8592	9.36066	138.65	31.7568	67.7983	149.156	55	62.0458	182.234	54	4.42922	1.57784	2.98267	6.8599	3.34842	2.6602	3.3904	3.75587	3.96165	3.42331	16.0857	1.13856	1.09755	3.31327	0.698604		AcD	1	2		1	1	1.47047	1.92569	1.48822	supf	CA3	supf	47.3864
959	medial	A11	S07	L			CA3c	10	Path (25)	11.3351	10.639	94.714	28.5883	71.9073	183.466	42	64.7166	209.148	49	4.4008	1.4286	5.51672	8.89656	3.93778	3.15692	3.15097	3.1519	3.02026	3.28357	29.526	0.777095	1.06235	2.63799	0.783124		AcD	1	2		1	-7	-11.5101	2.18566	1.48179	deep	CA3	deep	45.9975
960	medial	A11	S07	L			CA3c	11	Path (37)	16.1776	10.6137	134.856	38.0518	105.806	57.115	105	110.121	92.0414	112			5.99271	4.88366	4.55941	3.66657	3.57698	3.04211	2.74537	3.51809	48.3882	0.996689	1.01074	3.10809	0.710564		nonAcD	0	2		0	-7	-8.62199	1.58589		deep	CA3	deep	52.6859
961	medial	A11	S07	L			CA3c	12	Path (50)	13.9776	9.27619	101.834	30.3017	102.108	44.5825	116	72.3182	36.3646	115	3.56183	1.90621	4.85565	7.51886	2.55008	3.26181	2.05578	2.38987	3.12678	2.67686	0	0.921754	1.08607	2.39004	0.626168		AcD	1	2		1	1	1.5411	2.01741	1.27028	supf	CA3	supf	46.4094
962	medial	A11	S07	L			CA3c	13	Path (62)	12.5407	11.8203	116.423	38.4211	128.406	47.8697	135	96.5613	63.4839	126	2.34548	2.28072	5.44465	6.78251	3.49415	2.51885	3.03516	2.69493	2.88088	2.9248	44.5335	1.10437	1.14108	3.79026	0.648577		AcD	1	2		1	9	11.005	1.91435	0.852491	deep	CA3	deep	55.4691
963	medial	A11	S07	L			hilus	1	Path (0)	17.2732	15.3761	208.596	42.2503	110.532	165.181	17	95.9449	203.395	13	8.77212	2.97545	1.0771	9.64988	1.72373	1.74672	1.74672	1.74672	1.74672	1.74212	51.1775	1.58882	1.39195	4.28598	0.715222		AcD	1	2		1	4	4.42493	2.26695	2.17158	deep	hilus	deep	63.6865
964	medial	A11	S07	L			hilus	2	Path (12)	18.3924	13.7293	198.325	39.9743	138.062	82.5907	45	176.892	86.4942	43			3.02431	2.46461	1.74672	1.77001	1.77001	1.77001	1.77001	1.76535	41.8773	1.2605	1.19797	2.4293	0.678276		nonAcD	0	2		0	2	2.33676	0.902033		deep	hilus	deep	52.0766
965	medial	A11	S07	L			hilus	3	Path (24)	22.3782	12.005	210.997	33.8778	153.882	118.544	39	182.028	138.884	36			2.27463	1.85367	1.77001	1.79361	1.79361	1.79361	1.79361	1.78889	39.083	1.10616	1.01571	4.0159	0.639714		nonAcD	0	2		0	3	4.13836	0.617169		deep	hilus	deep	43.8459
966	medial	A11	S07	L			hilus	4	Path (37)	18.4951	16.2293	235.747	31.552	95.1231	138.884	56	76.4272	164.565	55			3.5202	2.86872	1.79361	1.81752	1.81752	1.81752	1.81752	1.81274	88.7771	1.51851	1.19036	3.94195	0.757622		nonAcD	0	2		0	1	1.48001	1.05387		deep	hilus	deep	42.2375
967	medial	A11	S07	L			hilus	5	Path (49)	19.1906	12.8991	194.419	30.1768	191.89	167.03	58	192.506	194.15	52			3.19052	2.60006	1.81752	1.84176	1.84176	1.84176	1.84176	1.83691	57.2196	1.38946	1.17756	4.593	0.719124		nonAcD	0	2		0	6	9.32484	0.955534		deep	hilus	deep	40.2203
968	medial	A11	S07	L			hilus	6	Path (61)	19.3326	12.6799	192.529	37.4034	136.418	47.0479	103	141.349	85.6724	99			2.16533	1.7646	1.84176	1.86631	1.86631	1.86631	1.86631	1.8614	57.2534	0.914481	1.02484	2.07247	0.689152		nonAcD	0	2		0	4	4.99971	0.567922		deep	hilus	deep	48.0628
969	medial	A3	S07	L	13		CA1d	1	Path (0)	21.5226	10.5452	178.253	28.3459	109.299	117.312	19	131.077	115.668	20			3.8824	4.59409	1.40766	1.06645	1.53133	1.47079	1.39721	1.37469	68.2812	0.401974	0.617299	2.25685	0.402703		nonAcD	0	2		0	-1	-2.39254	1.52477		deep	CA1	deep	27.8371
970	medial	A3	S07	L	13		CA1d	2	Path (12)	21.1325	10.5846	175.677	33.9462	66.1547	102.93	14	89.3705	99.0267	15			2.05854	4.67108	2.16027	1.67932	2.02149	1.86113	1.78073	1.90059	18.4584	0.654185	0.728992	2.887	0.502226		nonAcD	0	2		0	-1	-1.99765	1.54139		supf	CA1	supf	32.6349
971	medial	A3	S07	L	13		CA1d	3	Path (25)	26.7487	11.4002	239.499	19.4193	63.4839	106.628	19	74.5782	99.0267	21	7.34062	2.06803	1.93272	9.62763	1.68098	1.69176	1.88048	1.58882	1.41015	1.65044	0	0.470822	0.801666	0.805087	0.584564		AcD	1	2		1	-2	-7.00002	2.26464	1.99342	supf	CA1	supf	24.5471
972	medial	A3	S07	L	13		CA1d	4	Path (37)	21.0927	11.9563	198.07	26.0403	77.4545	100.67	21	97.5885	102.725	21			4.62021	6.48597	2.63126	2.30947	1.85316	1.82286	1.31061	1.98547	26.3791	0.610232	0.924612	1.45558	0.644848		nonAcD	0	2		0	0	0	1.86964		supf	CA1	supf	27.4874
973	medial	A3	S07	L	13		CA1d	5	Path (49)	19.4119	11.2022	170.789	30.9986	104.574	97.794	16	124.708	86.6997	17			2.12877	2.519	1.22363	1.48547	1.58624	1.27063	0.805951	1.27438	63.8622	0.535778	0.79251	1.39325	0.513053		nonAcD	0	2		0	-1	-2.18769	0.923861		deep	CA1	deep	28.3253
974	medial	A3	S07	L	13		CA1d	6	Path (60)	22.2663	11.3087	197.766	31.1464	66.1547	117.312	14	87.1106	117.106	16	9.97052	2.82796	2.8137	13.3	2.36602	1.24229	1.84405	1.38297	1.51061	1.66919	0	0.564986	0.721934	2.38438	0.622901		AcD	1	2		1	-2	-4.35775	2.58776	2.29963	supf	CA1	supf	37.561
975	medial	A3	S07	L	13		CA1d	7	Path (72)	17.8299	11.4702	160.623	32.4291	109.71	119.572	17	132.72	124.092	19	2.90289	1.87256	1.7428	4.96517	1.06414	0.944286	0.937275	0.990974	1.16277	1.01989	69.9736	0.789984	0.907563	1.96018	0.580886		AcD	1	2		1	-2	-4.18508	1.60245	1.06571	deep	CA1	deep	31.6013
976	medial	A3	S07	L	13		CA1d	8	Path (84)	17.0491	12.6529	169.427	25.7301	110.121	110.532	26	129.022	109.094	24	9.99466	1.82358	2.70434	13.1947	1.66631	1.32576	1.3698	1.46405	1.30772	1.42673	59.0714	0.623959	0.746523	1.09213	0.493361		AcD	1	2		1	2	5.27747	2.57982	2.30205	deep	CA1	deep	32.8948
977	medial	A3	S07	L	13		CA1d	9	Path (96)	18.4037	12.812	185.188	30.8115	102.314	119.366	27	125.324	118.955	26			2.97946	3.52563	1.46383	1.57181	1.05574	1.25943	1.59554	1.38927	63.124	0.590807	0.7345	2.18719	0.589674		nonAcD	0	2		0	1	2.20098	1.26006		deep	CA1	deep	29.0178
978	medial	A3	S07	L	13		CA1d	10	Path (109)	16.2126	10.5841	134.771	27.8928	106.423	106.012	23	125.53	110.121	24	14.6901	1.78465	3.39545	18.7079	1.17124	1.42051	1.31774	1.29938	1.63859	1.36949	47.1099	0.659918	0.786742	0.926126	0.520203		AcD	1	2		1	-1	-2.43142	2.92895	2.68717	deep	CA1	deep	39.3816
979	medial	A3	S07	L	13		CA1d	11	Path (121)	20.5513	12.634	203.926	31.1295	65.9493	82.7962	24	86.9051	77.249	27			4.76881	5.64299	2.31732	1.76269	1.16421	1.7976	1.63681	1.73573	0	0.490564	0.868996	1.8321	0.792848		nonAcD	0	2		0	-3	-6.54812	1.73041		supf	CA1	supf	31.0759
980	medial	A3	S07	L	13		CA1d	12	Path (133)	18.5952	12.4682	182.094	31.297	77.249	108.066	14	99.643	113.819	16			3.97422	4.70274	1.98158	1.82254	1.8758	1.47079	1.30523	1.69119	28.0735	0.619314	0.695239	2.44788	0.398524		nonAcD	0	2		0	-2	-4.33675	1.54815		supf	CA1	supf	30.4228
981	medial	A3	S07	L	13		CA1d	13	Path (145)	16.8964	11.2898	149.82	31.1289	80.7417	83.0016	22	101.492	87.5215	24			4.21742	7.69101	1.97595	2.32664	2.10968	2.13537	1.78648	2.06682	45.3031	0.515404	0.687928	1.51674	0.576605		nonAcD	0	2		1	-2	-4.3602	2.04005		deep	CA1	deep	32.8062
982	medial	A3	S07	L	13		CA1d	14	Path (156)	15.876	10.8495	135.282	25.3719	93.685	116.284	23	110.326	120.393	23	3.94178	2.84505	4.68117	9.48106	1.31477	1.47639	1.20291	1.07248	1.15822	1.24495	41.6622	0.547062	0.722847	1.49312	0.502263		AcD	1	2		1	0	0	2.2493	1.37163	deep	CA1	deep	29.4538
983	medial	A3	S07	L	13		CA1d	15	Path (168)	18.5378	12.1523	176.932	33.2435	79.509	75.8109	28	100.876	73.7564	31			4.65228	8.40545	1.89223	1.61812	1.88105	1.58746	1.531	1.70197	14.8708	0.696388	0.664152	0	0.464002		nonAcD	0	2		1	-3	-6.13007	2.12888		supf	CA1	supf	35.1969
984	medial	A3	S07	L	13		CA1d	16	Path (180)	17.8414	11.3403	158.907	31.2975	119.572	90.3978	31	141.966	94.5068	30			2.76276	3.2692	1.15822	1.38678	1.80318	1.63575	1.56845	1.51048	71.9364	0.574859	0.669683	3.67306	0.478923		nonAcD	0	2		0	1	2.16678	1.18455		deep	CA1	deep	29.2119
985	medial	A3	S07	L	13		CA1d	17	Path (192)	20.6684	11.9453	193.907	27.9703	58.5531	96.7667	24	76.8381	87.9324	25			6.91816	8.18634	1.76024	1.17152	1.36473	1.078	1.38202	1.3513	0	0.654996	0.752	3.0704	0.495404		nonAcD	0	2		0	-1	-2.42468	2.10247		supf	CA1	supf	30.5554
986	medial	A3	S07	L	13		CA1d	18	Path (204)	17.5588	11.4983	158.568	19.8531	101.287	81.1526	33	114.641	80.1253	36			4.20096	4.97104	1.31307	1.0431	1.56961	1.09586	1.17935	1.2402	56.419	0.571442	0.851579	1.3493	0.560077		nonAcD	0	2		0	-3	-10.3005	1.60363		deep	CA1	deep	20.9785
987	medial	A3	S07	L	13		CA1d	19	Path (216)	17.1326	15.0137	202.024	25.7209	97.1776	95.1231	38	117.723	94.7122	38			4.87489	5.76852	1.71755	1.54125	1.17224	1.69037	1.12997	1.45028	42.9841	0.64203	0.621145	3.32693	0.521469		nonAcD	0	2		0	0	0	1.75241		deep	CA1	deep	26.6112
988	medial	A3	S07	L	13		CA1d	20	Path (228)	17.1364	10.6576	143.439	32.9934	64.3057	114.435	33	81.9744	127.995	37			0.616349	0.729333	1.40891	1.25905	1.53897	1.27937	1.08281	1.31382	24.1697	0.408585	0.647938	2.67559	0.481565		nonAcD	0	2		0	-4	-8.24815	-0.315625		supf	CA1	supf	28.4986
989	medial	A3	S07	L	12		CA1m	1	Path (1)	19.8669	14.7569	230.257	26.2012	86.0833	93.2741	19	95.3286	109.094	22	4.77242	2.02288	0.850026	5.77826	3.60774	1.9922	2.0159	1.96106	2.16265	2.34791	68.408	0.792484	0.794412	4.94658	0.456609		AcD	1	2		1	-3	-7.78682	1.7541	1.56285	deep	CA1	deep	27.0254
990	medial	A3	S07	L	12		CA1m	2	Path (13)	21.5595	18.5535	314.163	28.909	41.0899	78.8926	21	56.9095	73.3455	26			2.38465	2.82179	4.11939	3.78164	2.66843	2.06871	1.86829	2.90129	15.0773	0.557018	0.738579	1.02299	0.490638		nonAcD	0	2		0	-5	-11.8097	1.03737		supf	CA1	supf	26.8152
991	medial	A3	S07	L	12		CA1m	3	Path (25)	16.7995	13.4615	177.616	45.3607	49.9242	78.2763	19	78.4817	90.1923	17	5.83874	1.12962	4.15228	10.7522	2.14386	2.78769	2.32843	2.72581	1.94907	2.38697	21.4392	0.831064	0.769484	2.76962	0.522574		AcD	1	2		1	2	2.99068	2.37511	1.76452	supf	CA1	supf	47.4201
992	medial	A3	S07	L	12		CA1m	4	Path (37)	13.3658	12.5588	131.836	32.2134	70.6746	87.9324	17	91.6305	99.4376	15	4.60168	0.682397	1.28104	6.11755	2.51046	2.37436	2.02149	1.64119	1.76734	2.06297	46.8217	0.581918	0.781579	3.61423	0.493839		AcD	1	2		1	2	4.21315	1.81116	1.52642	deep	CA1	deep	32.3929
993	medial	A3	S07	L	12		CA1m	5	Path (49)	18.2532	14.5881	209.134	33.7628	88.1378	64.1002	13	112.381	70.6746	15	2.43964	1.26944	2.99417	5.98268	1.96852	2.06871	1.96733	1.67189	1.91079	1.91745	51.0882	0.546291	0.707412	2.60711	0.401244		AcD	1	2		1	-2	-4.01948	1.78887	0.891851	deep	CA1	deep	33.5884
994	medial	A3	S07	L	12		CA1m	6	Path (61)	18.8733	13.049	193.427	34.7712	78.8926	76.0163	26	100.876	72.9346	31			4.1855	4.95275	2.76022	2.25527	1.88422	1.60972	2.13564	2.12901	67.6446	0.644912	0.938408	1.87838	0.596811		nonAcD	0	2		0	-5	-9.79695	1.59994		deep	CA1	deep	33.5701
995	medial	A3	S07	L	12		CA1m	7	Path (73)	19.2842	16.6458	252.113	37.7551	66.1547	98.6158	28	89.7814	109.505	26	4.46995	3.53609	0.958841	5.60456	2.51833	1.95582	2.41185	2.37492	2.89686	2.43155	52.6251	0.633527	0.85454	2.82448	0.392952		AcD	1	2		1	2	3.59386	1.72358	1.49738	deep	CA1	deep	36.6426
996	medial	A3	S07	L	12		CA1m	8	Path (85)	16.415	14.4402	186.167	31.3142	42.1171	109.915	29	64.1002	114.641	31	7.16805	3.62918	2.41983	10.0315	3.16656	3.04288	2.32086	2.09322	1.72062	2.46883	37.6427	0.678921	0.905462	1.26349	0.385218		AcD	1	2		1	-2	-4.33435	2.30573	1.96963	deep	CA1	deep	34.9406
997	medial	A3	S07	L	12		CA1m	9	Path (97)	17.9394	12.5276	176.508	29.4291	36.57	80.9471	25	57.5259	74.9891	24	6.51343	2.15782	1.70234	8.52783	2.15939	2.04362	1.47079	1.53782	1.92028	1.82638	9.31767	0.517023	0.722961	3.49785	0.490008		AcD	1	2		1	1	2.30442	2.14333	1.87387	supf	CA1	supf	32.0769
998	medial	A3	S07	L	12		CA1m	10	Path (109)	16.0196	19.1659	241.141	41.184	42.1171	75.1945	24	54.0332	102.93	22			2.66714	3.15606	2.73419	2.3748	2.32943	2.45992	2.20347	2.42036	21.0582	0.885742	0.934143	3.13834	0.744754		nonAcD	0	2		0	2	3.29429	1.14932		supf	CA1	supf	37.4712
999	medial	A3	S07	L	12		CA1m	11	Path (121)	23.8156	19.3048	361.091	45.3261	108.683	94.5068	33	125.53	119.366	31			6.20172	7.33857	2.97769	2.59571	3.12678	3.40079	2.97237	3.01467	100.966	0.821976	0.990725	4.77014	0.529937		nonAcD	0	2		0	2	2.99296	1.99314		deep	CA1	deep	44.5062
1000	medial	A3	S07	L	12		CA1m	12	Path (133)	22.1578	13.2501	230.588	38.2584	36.3646	64.922	35	52.1842	84.4397	37			4.56697	5.40415	2.9268	2.0545	0.947075	0.981127	1.13205	1.60831	0	0.643455	0.938769	3.45755	0.534082		nonAcD	0	2		0	-2	-3.54652	1.68717		supf	CA1	supf	36.8986
1001	medial	A3	S07	L	12		CA1m	13	Path (145)	16.8884	11.8848	157.642	32.3243	34.5155	114.23	38	53.6223	118.544	35	8.84872	1.51877	2.57268	11.893	1.8376	1.70419	2.15966	1.87205	1.90403	1.8955	22.8172	0.609252	0.627089	1.43643	0.47942		AcD	1	2		1	3	6.30509	2.47595	2.18027	supf	CA1	supf	37.3674
1002	medial	A3	S07	L	12		CA1m	14	Path (157)	18.8866	12.5698	186.454	35.4751	57.3204	49.3079	39	79.7144	61.4294	38			6.42098	7.59802	2.77785	2.62351	2.59431	1.81521	2.33628	2.42943	28.7953	0.660039	0.875214	1.61873	0.509191		nonAcD	0	2		0	1	1.91152	2.02789		supf	CA1	supf	36.4005
1003	medial	A3	S07	L	12		CA1m	15	Path (169)	19.1057	11.5039	172.623	35.9756	86.9051	54.6496	18	113.203	59.9913	17	5.59452	0.972444	0	5.69452	2.6602	1.85545	1.58497	1.87209	1.81829	1.9582	52.3419	0.804723	1.25943	1.97449	0.521785		AcD	1	2		1	1	1.88492	1.72179	1.72179	deep	CA1	deep	35.1303
1004	medial	A3	S07	L	12		CA1m	16	Path (181)	14.6585	10.6841	123.004	40.4901	95.3286	59.5804	30	122.037	74.5782	29			1.88604	2.23177	1.91416	2.00978	1.63681	1.79401	1.73588	1.81813	72.7206	0.802717	0.912114	4.59118	0.6064		nonAcD	0	2		0	1	1.67469	0.802795		deep	CA1	deep	36.1036
1005	medial	A3	S07	L	12		CA1m	17	Path (193)	17.3352	12.9184	175.885	41.1068	51.1569	47.4588	33	79.3035	49.1024	35	3.03904	1.95554	2.42888	5.91316	2.94338	2.21663	2.20619	1.8675	1.79493	2.20573	12.3545	0.616349	0.863582	2.97262	0.661415		AcD	1	2		1	-2	-3.30049	1.77718	1.11154	supf	CA1	supf	39.7359
1006	medial	A3	S07	L	12		CA1m	18	Path (205)	21.8539	13.2059	226.666	27.9526	42.528	55.4714	36	62.2512	59.1695	36	5.75179	1.93823	5.28579	12.0065	2.45491	2.36143	2.22043	1.95657	2.32843	2.26435	0	0.555437	0.832518	3.4794	0.590179		AcD	1	2		1	0	0	2.48545	1.74951	supf	CA1	supf	33.7689
1007	medial	A3	S07	L	12		CA1m	19	Path (217)	18.289	10.879	156.268	25.7509	94.9177	48.4861	23	109.505	60.8131	24	13.8376	1.5139	1.78746	15.9527	2.834	1.99426	2.2307	1.7607	1.59619	2.08317	50.2418	0.682668	0.977873	2.50649	0.67973		AcD	1	2		1	-1	-2.6338	2.76963	2.62739	deep	CA1	deep	35.2431
1008	medial	A3	S07	L	12		CA1m	20	Path (229)	17.7951	15.3862	215.042	38.34	51.5678	61.8403	24	78.8926	62.6621	24	5.11144	2.69379	4.03659	9.88798	2.56286	3.39147	2.43332	1.94485	2.46016	2.55853	13.6153	0.732927	1.0019	3.4243	0.446456		AcD	1	2		1	0	0	2.29132	1.63148	supf	CA1	supf	40.7568
1009	medial	A3	S07	L	11		CA1p	1	Path (0)	23.3136	16.0877	294.572	28.3399	136.213	90.1923	15	153.06	99.643	11			5.27797	6.24549	2.29827	2.68245	2.52669	2.04792	2.34699	2.38046	105.094	0.593699	0.720346	5.93605	0.490302		nonAcD	0	2		0	4	9.61443	1.83186		deep	CA1	deep	29.2276
1010	medial	A3	S07	L	11		CA1p	2	Path (12)	16.8187	13.4408	177.546	28.2479	107.861	59.5804	17	126.351	69.6474	16	5.90155	0.911666	4.17406	10.8408	1.59967	2.94965	2.27231	2.33868	1.86485	2.20503	42.9153	0.59612	0.737748	1.04452	0.364659		AcD	1	2		1	1	2.40084	2.38331	1.77521	deep	CA1	deep	33.0333
1011	medial	A3	S07	L	11		CA1p	3	Path (24)	17.6017	12.3921	171.314	27.4149	94.5068	44.1716	19	115.052	45.4043	18	7.59904	1.92987	5.03353	13.5553	2.85015	3.05423	2.19841	2.83611	2.02409	2.5926	27.2903	0.777519	1.1853	3.71557	0.651019		AcD	1	2		1	1	2.47383	2.60678	2.02802	supf	CA1	supf	34.6233
1012	medial	A3	S07	L	11		CA1p	4	Path (36)	21.913	15.9848	275.106	22.9728	83.0016	33.4883	19	96.9722	41.5008	20	7.38571	1.529	2.84773	10.7555	2.63104	1.65957	2.47725	2.25319	2.00978	2.20617	0	0.569121	0.857964	2.38074	0.510484		AcD	1	2		1	-1	-2.95257	2.37541	1.99955	supf	CA1	supf	28.5033
1013	medial	A3	S07	L	11		CA1p	5	Path (49)	24.0431	14.3114	270.248	25.1608	79.7144	33.0774	24	87.316	48.4861	23	13.7857	3.52262	3.31757	17.7115	2.9417	1.70059	1.89572	2.39111	1.60317	2.10646	0	0.890939	0.875518	0	0.491016		AcD	1	2		1	1	2.69562	2.87421	2.62363	supf	CA1	supf	36.2307
1014	medial	A3	S07	L	11		CA1p	6	Path (61)	23.9076	14.9171	280.097	33.9437	129.433	67.182	13	149.773	85.8779	13			4.03904	6.5641	3.19237	2.97902	2.71612	2.50806	1.7976	2.63863	65.3467	0.717811	0.762909	3.76335	0.53693		nonAcD	0	2		0	0	0	1.88162		deep	CA1	deep	34.2326
1015	medial	A3	S07	L	11		CA1p	7	Path (73)	17.022	12.0484	161.076	21.3872	84.8506	61.8403	13	93.4795	71.291	17	7.67066	1.06356	5.45549	14.1262	2.53763	1.55281	2.23654	1.80874	1.81843	1.99083	26.5967	0.609421	0.891474	2.66101	0.443744		AcD	1	2		1	-4	-12.7861	2.64803	2.0374	supf	CA1	supf	30.0119
1016	medial	A3	S07	L	11		CA1p	8	Path (85)	18.6466	13.4683	197.243	26.7207	126.968	53.8278	37	146.28	60.1967	37			5.67108	6.71066	3.05703	1.97361	1.63595	1.9472	1.32002	1.98676	65.7777	0.477223	0.669793	3.08076	0.520678		nonAcD	0	2		0	0	0	1.9037		deep	CA1	deep	28.2524
1017	medial	A3	S07	L	11		CA1p	9	Path (97)	20.1147	11.2832	178.253	21.7405	107.861	21.9831	36	123.681	26.9139	36	9.25439	1.16908	2.87193	12.6528	2.58361	2.55085	2.55085	2.55085	2.55085	2.55741	21.0558	0.533039	0.660823	1.96056	0.566298		AcD	1	2		1	0	0	2.53788	2.2251	supf	CA1	supf	29.0653
1018	medial	A3	S07	L	11		CA1p	10	Path (109)	14.3513	11.2803	127.146	31.9532	111.97	27.3248	36	132.926	36.1591	36			2.66928	3.15859	2.67873	2.11662	1.89848	2.08199	2.51367	2.2579	37.6163	0.508502	0.708214	1.66346	0.468022		nonAcD	0	2		0	0	0	1.15013		deep	CA1	deep	29.6725
1019	medial	A3	S07	L	11		CA1p	11	Path (121)	17.9668	12.2155	172.374	28.0801	83.4125	89.1651	33	100.465	97.5885	32	7.48233	3.1041	4.57891	12.9006	1.43406	2.08733	2.29444	2.39054	1.98631	2.03854	60.6624	0.53693	0.739174	2.71985	0.417665		AcD	1	2		1	1	2.41519	2.55727	2.01254	deep	CA1	deep	34.6322
1020	medial	A3	S07	L	11		CA1p	12	Path (133)	13.8366	11.9936	130.337	30.4864	62.4567	78.6872	26	81.5635	86.0833	22			4.44312	6.63403	1.85989	2.06171	1.70852	1.61628	1.62848	1.77498	39.6013	0.464973	0.676816	1.48181	0.503287		nonAcD	0	2		0	4	8.93174	1.89221		deep	CA1	deep	31.37
1021	medial	A3	S07	L	11		CA1p	13	Path (146)	17.7534	14.9411	208.331	38.3573	91.6305	61.224	14	118.339	60.4022	16	8.54809	2.52886	3.07277	12.1841	1.54621	1.72753	2.38227	1.85989	1.94313	1.89181	35.1144	0.45189	0.736853	2.28811	0.51113		AcD	1	2		1	-2	-3.53737	2.50013	2.14571	supf	CA1	deep	42.7118
1022	medial	A3	S07	L	11		CA1p	14	Path (159)	16.511	13.4236	174.073	32.9433	71.4964	91.0141	17	90.8087	106.012	16			2.69934	3.19416	2.36769	2.36769	2.36769	2.36769	2.36769	2.36769	51.7802	0.631967	0.890086	3.07365	0.534429		nonAcD	0	2		0	1	2.05849	1.16132		deep	CA1	deep	30.5392
1023	medial	A3	S07	L	11		CA1p	15	Path (171) Apical AcD	23.3461	19.8346	363.688	30.3033	32.8719	60.1967	17	47.8697	76.2218	15	11.9732	2.00682	0	12.0732	1.59905	1.80318	2.35778	1.48951	2.25644	1.90119	38.4872	0.684243	0.684671	0	0.476661		AcD	1	2		1	2	4.47925	2.48267	2.48267	deep	CA1	deep	35.7272
1024	medial	A3	S07	L	11		CA1p	16	Path (191)	14.1966	13.9629	155.686	22.3295	60.8131	113.819	21	72.9346	124.297	23	3.0858	1.39715	3.57771	7.31935	2.15504	2.25501	2.18771	2.13948	1.39721	2.02689	73.9572	0.629989	0.662035	3.48131	0.520004		AcD	1	2		1	-2	-6.08401	1.99052	1.12681	deep	CA1	deep	25.0558
1025	medial	A3	S07	L	11		CA1p	17	Path (204)	23.6973	14.8705	276.767	26.4618	80.1253	146.485	34	89.1651	161.894	31			7.41787	8.77765	3.69508	2.42173	2.93221	2.80217	2.63104	2.89644	116.029	0.581383	0.815555	3.27594	0.391691		nonAcD	0	2		0	3	7.70967	2.17221		deep	CA1	deep	29.7803
1026	medial	A3	S07	L	11		CA1p	18	Path (216)	14.9128	10.0094	117.235	24.9101	62.2512	87.9324	37	78.8926	90.3978	37	2.92461	2.73162	6.07737	10.116	1.77165	1.45999	1.28714	1.81997	2.01677	1.6711	42.9433	0.494738	0.687092	1.92972	0.554158		AcD	1	2		1	0	0	2.31412	1.07316	deep	CA1	deep	29.6001
1027	medial	A3	S07	L	11		CA1p	19	Path (235)	20.4596	16.1763	259.936	38.8386	155.936	52.3896	35	172.578	72.3182	33			5.3684	6.35249	2.23228	1.85411	3.37049	3.33833	3.10562	2.78017	93.0136	0.600754	0.693603	1.3514	0.642832		nonAcD	0	2		0	2	3.49348	1.84885		deep	CA1	deep	38.1903
1028	medial	A3	S07	L	11		CA1p	20	Path (247)	20.0567	11.0115	173.459	39.4646	76.4272	58.7586	48	103.547	58.7586	51	4.14894	1.20334	2.98609	7.68242	2.29527	1.7918	1.3782	1.80939	1.40286	1.7355	22.9669	0.497024	0.829114	1.97746	0.661291		AcD	1	2		1	-3	-5.16087	2.03894	1.42285	supf	CA1	supf	39.8433
1029	medial	A3	S07	L	7		CA3a	1	Path (0)	20.4751	10.6927	171.951	31.8636	194.355	86.0833	9	207.299	97.5885	9			11.0447	13.0693	3.08174	2.56812	3.39614	2.87629	2.0545	2.79536	30.1129	0.764228	0.935554	4.2083	0.436496		nonAcD	0	2		0	0	0	2.57027		supf	CA3	deep	37.9722
1030	medial	A3	S07	L	7		CA3a	2	Path (12)	23.0882	15.4781	280.671	31.8603	175.248	96.9722	34	170.523	115.257	28			7.94892	9.40605	3.17414	2.89276	3.58475	3.07069	3.48542	3.24155	54.2725	0.708214	1.04964	1.65325	0.658667		nonAcD	0	2		0	6	12.8761	2.24135		deep	CA3	deep	34.8736
1031	medial	A3	S07	L	7		CA3a	3	Path (24)	26.2932	11.0677	228.555	34.2517	177.714	122.859	71	182.645	145.047	70			3.04254	3.60028	2.48458	3.04211	2.10836	1.84976	2.3649	2.36994	66.4918	0.688261	0.933927	1.92425	0.565569		nonAcD	0	2		0	1	1.97983	1.28101		deep	CA3	deep	31.9881
1032	medial	A3	S07	L	8		CA3a	4	Path (0)	27.3944	16.54	355.866	40.6625	121.832	105.19	9	126.146	133.542	9			1.9774	2.33988	2.84864	2.45037	2.03514	2.78022	2.41458	2.50579	38.3488	1.22143	1.09198	1.78295	0.616883		nonAcD	0	2		0	0	0	0.8501		deep	CA3	deep	36.3407
1033	medial	A3	S07	L	8		CA3a	5	Path (12)	32.0391	10.4643	263.317	34.5718	40.679	145.664	14	59.9913	164.565	13	4.32201	2.12326	7.26365	12.9172	4.05875	2.91557	2.70703	2.75342	1.9279	2.87253	44.3293	0.750977	0.957617	2.71785	0.699223		AcD	1	2		1	1	1.96149	2.55856	1.46372	deep	CA3	deep	40.1322
1034	medial	A3	S07	L	8		CA3a	6	Path (24)	22.7309	15.6945	280.191	37.0476	12.9433	154.087	11	14.5869	180.59	8	18.8996	2.39916	0	18.9996	5.36031	3.66657	3.66657	3.66657	3.66657	4.00532	40.4096	1.00362	1.15822	3.71894	0.662069		AcD	1	2		1	3	5.49857	2.93914	2.93914	deep	CA3	deep	47.2802
1035	medial	A3	S07	L	8		CA3a	7	Path (35)	25.0958	15.3595	302.738	36.4827	32.461	157.991	20	52.8005	177.097	20	4.61471	2.93312	7.05312	12.9608	3.26505	3.52347	3.28237	2.55008	3.24397	3.17299	54.8747	0.604634	0.83858	2.94733	0.506024		AcD	1	2		1	0	0	2.56193	1.52925	deep	CA3	deep	41.7839
1036	medial	A3	S07	L	8		CA3a	8	Path (47)	22.4098	15.0784	265.388	39.9274	58.5531	109.094	21	70.8801	135.597	20	6.99604	4.53599	4.67145	12.5238	2.74104	2.84355	3.5659	3.19315	3.56774	3.18228	0	0.643985	1.18968	2.30881	0.422424		AcD	1	2		1	1	1.6983	2.52763	1.94534	supf	CA3	supf	44.3257
1037	medial	A3	S07	L	8		CA3a	9	Path (59)	21.846	15.2592	261.814	26.8733	88.7542	133.337	36	100.67	149.978	36			9.35572	11.0707	1.62711	2.52484	3.14762	2.53318	2.26435	2.41942	40.7936	0.734079	0.714011	2.34898	0.508502		nonAcD	0	2		0	0	0	2.40431		deep	CA3	deep	32.0659
1038	medial	A3	S07	L	8		CA3a	10	Path (72)	20.3308	14.7609	235.698	31.9868	126.762	115.668	32	125.324	136.418	28			3.89821	6.49768	2.79043	2.92741	3.00176	2.49776	1.74599	2.59267	54.1881	0.727309	1.0019	2.47184	0.611143		nonAcD	0	2		0	4	8.5096	1.87144		deep	CA3	deep	32.5227
1039	medial	A3	S07	L	8		CA3a	11	Path (84)	20.5141	12.6506	203.823	33.588	153.882	76.0163	35	172.578	89.7814	34			7.17024	8.48463	2.79903	2.56286	2.67983	2.44174	1.94696	2.48608	0	0.611634	0.957847	2.8137	0.676847		nonAcD	0	2		0	1	2.01896	2.13826		supf	CA3	supf	35.555
1040	medial	A3	S07	L	8		CA3a	12	Path (97)	14.6911	14.069	162.332	36.3902	79.9199	158.812	39	102.519	170.523	43	12.9159	1.34262	2.16759	15.4809	1.93344	1.7733	2.78117	3.44473	2.06027	2.39858	73.7671	0.627221	1.2003	3.17747	0.558418		AcD	1	2		1	-4	-7.4736	2.73961	2.55846	deep	CA3	deep	43.8355
1041	medial	A3	S07	L	8		CA3a	13	Path (109)	16.561	15.3343	199.453	35.994	134.98	132.926	47	130.05	155.525	44			7.97189	9.43324	2.52228	3.14016	2.64925	2.64215	3.76751	2.94427	65.0993	0.582673	0.971897	1.86666	0.593329		nonAcD	0	2		0	3	5.66005	2.24424		deep	CA3	deep	38.3899
1042	medial	A3	S07	L	8		CA3a	14	Path (121)	21.7995	13.4004	229.432	37.9996	90.3978	154.087	80	101.492	175.865	78			6.03885	7.14584	3.61893	3.29325	2.99492	2.7483	2.53711	3.0385	55.6577	0.805633	0.999955	3.24946	0.461413		nonAcD	0	2		0	2	3.57071	1.96653		deep	CA3	deep	38.1518
1043	medial	A3	S07	L	8		CA3a	15	Path (144)	18.9118	13.2004	196.07	42.7036	111.354	162.921	78	112.175	189.424	77	20.3202	2.05729	2.27517	23.0124	2.49612	2.43332	1.97832	2.65455	2.43332	2.39913	73.7136	0.698043	0.815532	2.91778	0.513664		AcD	1	2		1	1	1.58786	3.13603	3.01161	deep	CA3	deep	55.5356
1044	medial	A3	S07	L	8		CA3a	16	Path (156)	21.5268	14.3095	241.933	49.1837	83.4125	179.563	91	99.2321	205.655	96			5.14451	8.66972	3.46268	2.99183	3.00722	2.39208	1.72657	2.71608	67.9973	0.890965	1.06236	3.42129	0.447997		nonAcD	0	2		1	-5	-6.90914	2.15984		deep	CA3	deep	48.8911
1045	medial	A3	S07	L	8		CA3a	17	Path (168)	20.8557	17.9581	294.154	45.4274	128.406	93.2741	26	139.089	122.448	23			2.14441	2.53751	4.40534	4.01445	3.08269	4.04833	3.09787	3.72974	38.9137	0.523953	0.837104	3.88292	0.51121		nonAcD	0	2		0	3	4.48197	0.931181		deep	CA3	deep	40.5344
1046	medial	A3	S07	L	8		CA3a	18	Path (180)	18.1084	10.623	151.084	31.5947	152.649	145.047	94	163.949	163.743	91			4.17157	7.44221	2.78096	2.65941	2.3743	2.65941	3.20575	2.73596	50.6093	0.664369	0.828691	1.135	0.610772		nonAcD	0	2		1	3	6.4513	2.00717		deep	CA3	deep	32.9895
1047	medial	A3	S07	L	8		CA3a	19	Path (192)	23.9651	13.1361	247.25	43.1315	164.771	129.228	98	187.781	149.978	97	13.041	2.89983	4.21142	18.0244	2.47157	2.22807	1.60972	2.10244	1.85601	2.05356	29.2848	0.790401	0.826699	0	0.524075		AcD	1	2		1	1	1.57211	2.89173	2.5681	supf	CA3	supf	51.682
1048	medial	A3	S07	L	8		CA3a	20	Path (204)	25.3038	14.4288	286.752	42.7494	95.3286	180.796	111	96.1504	210.175	111	4.41819	4.21743	7.80303	13.6516	3.83414	3.06457	3.70348	2.66689	2.61898	3.17761	24.2113	0.758927	1.05293	2.80878	0.643184		AcD	1	2		1	0	0	2.61386	1.48573	supf	CA3	supf	47.6637
1049	medial	A3	S07	L	6		CA3b	1	Path (0)	20.5358	13.1785	212.553	30.8372	86.2888	135.391	10	72.1128	134.98	14	17.1029	3.16044	4.46116	22.3818	4.28807	4.15051	3.00283	3.19976	3.65576	3.65939	30.4095	1.01721	0.956469	1.86058	0.473973		AcD	1	2		1	-4	-8.82933	3.10825	2.83925	supf	CA3	deep	44.9746
1050	medial	A3	S07	L	6		CA3b	2	Path (14)	19.8354	14.8899	231.966	47.9864	77.8654	138.884	6	101.492	165.592	3			7.20587	8.5268	3.58492	2.01415	3.50688	3.24934	3.59944	3.19095	46.8216	0.91385	1.1028	2.69949	0.518774		nonAcD	0	2		0	3	4.2425	2.14321		deep	CA3	deep	47.7585
1051	medial	A3	S07	L	6		CA3b	3	Path (26)	19.5947	14.4083	221.738	32.2956	44.9934	112.792	20	52.8005	133.337	16	4.07619	2.61061	5.81917	10.9621	2.64154	3.10944	2.48458	2.0319	1.70195	2.39388	34.1001	0.855226	1.16421	1.71911	0.674895		AcD	1	2		1	4	8.42763	2.39444	1.40516	supf	CA3	deep	36.5565
1052	medial	A3	S07	L	6		CA3b	4	Path (38)	18.3847	15.5932	225.156	31.2584	73.5509	137.035	42	60.8131	153.882	42			11.7054	13.8512	2.54646	3.29761	3.37783	2.75304	2.21812	2.83861	39.2502	1.08349	1.08119	0	0.549489		nonAcD	0	2		0	0	0	2.62837		deep	CA3	deep	38.1215
1053	medial	A3	S07	L	6		CA3b	5	Path (50)	23.0815	15.5321	281.569	33.0353	122.448	186.343	49	106.217	200.108	47	7.20415	2.31275	5.91985	14.2092	3.03038	3.57329	2.96393	2.48458	3.26628	3.06369	54.5725	0.876553	1.24613	2.28411	0.439825		AcD	1	2		1	2	4.10815	2.65389	1.97466	deep	CA3	deep	39.9256
1054	medial	A3	S07	L	6		CA3b	6	Path (75)	26.9212	15.0057	317.279	48.5704	107.861	157.991	12	106.834	183.672	4			8.18146	9.68123	2.48511	2.72995	2.06474	2.01364	1.92523	2.24373	50.5215	0.92079	1.32183	2.89424	0.694966		nonAcD	0	2		0	8	11.239	2.27019		deep	CA3	deep	49.2276
1055	medial	A3	S07	L	6		CA3b	7	Path (87)	19.4503	13.8998	212.336	31.5923	143.198	187.37	16	143.404	209.969	18			6.08129	7.19606	2.82073	1.95207	2.45061	2.77547	2.43332	2.48644	57.2876	0.714703	1.32962	4.22902	0.642832		nonAcD	0	2		0	-2	-4.29613	1.97353		deep	CA3	deep	32.7795
1056	medial	A3	S07	L	6		CA3b	8	Path (99)	18.4525	18.9254	274.278	32.8771	136.213	157.374	22	150.8	177.714	21			9.73585	11.5205	2.27507	2.68119	2.58093	1.87455	2.13633	2.30961	37.2057	0.596285	0.745541	2.25879	0.759563		nonAcD	0	2		0	1	2.06263	2.44413		deep	CA3	deep	37.5198
1057	medial	A3	S07	L	6		CA3b	9	Path (111)	22.1491	11.276	196.156	43.5757	15.8196	65.3329	14	11.2997	77.4545	16			6.47614	7.6633	3.9977	3.96024	3.23746	2.58093	1.88857	3.13298	53.3696	0.703806	0.885396	2.6105	0.56151		nonAcD	0	2		0	-2	-3.1133	2.03644		deep	CA3	deep	43.3013
1058	medial	A3	S07	L	6		CA3b	10	Path (123)	20.8251	13.5118	220.999	48.0849	116.284	166.209	6	130.05	198.875	4			6.52808	7.72475	2.39428	2.81558	2.79677	2.21097	1.8519	2.4139	57.6176	0.8646	1.05973	3.0292	0.563232		nonAcD	0	2		0	2	2.8211	2.04443		deep	CA3	deep	47.1639
1059	medial	A3	S07	L	6		CA3b	11	Path (135)	20.5146	18.5984	299.66	49.9021	132.926	166.414	7	115.052	188.603	6	5.9927	3.2509	2.27507	8.68481	2.2307	1.51594	1.92516	1.96136	1.82543	1.89172	36.3256	0.838998	1.07128	4.33278	0.661415		AcD	1	2		1	1	1.35876	2.16158	1.79054	deep	CA3	deep	49.5109
1060	medial	A3	S07	L	6		CA3b	12	Path (147)	20.1028	13.3705	211.103	41.2333	131.282	151.827	12	100.876	151.211	10	12.5698	1.98912	4.5486	17.9522	4.48473	3.42997	2.75342	2.14441	3.4802	3.25855	32.0876	1.01838	1.08782	3.85169	0.744865		AcD	1	2		1	2	3.29035	2.88771	2.5313	supf	CA3	deep	50.0169
1061	medial	A3	S07	L	6		CA3b	13	Path (159)	21.2139	12.9421	215.632	36.8236	34.3101	101.081	29	42.1171	123.681	26			6.12441	7.24709	2.56452	2.71639	2.28837	2.66936	1.6895	2.38563	30.5298	0.661789	0.859883	3.41649	0.451114		nonAcD	0	2		0	3	5.53213	1.9806		supf	CA3	deep	37.2435
1062	medial	A3	S07	L	6		CA3b	14	Path (171)	17.43	13.7921	188.807	29.5412	41.0899	126.762	36	28.352	138.678	31	5.65084	2.55813	4.8501	11.39	3.23723	2.80238	2.31479	1.98778	2.84226	2.63689	44.2016	0.775744	0.896188	2.62613	0.739673		AcD	1	2		1	5	11.5534	2.43274	1.7318	deep	CA3	deep	34.5904
1063	medial	A3	S07	L	6		CA3b	15	Path (183)	20.3311	16.5102	263.635	42.9108	100.67	148.54	35	105.601	178.536	36			8.42406	14.6718	4.07353	2.94024	3.81329	2.66689	2.73043	3.24488	49.2224	0.982117	0.966121	0	0.713693		nonAcD	0	2		1	-1	-1.58019	2.68593		deep	CA3	deep	48.6622
1064	medial	A3	S07	L	6		CA3b	16	Path (195)	18.5815	16.527	241.193	29.6401	23.2158	94.3013	40	8.62888	108.272	40	5.22498	3.25386	3.47023	9.33134	4.06798	2.61898	2.34873	2.13948	1.92028	2.61909	66.8583	1.18053	1.10906	3.0707	0.599705		AcD	1	2		1	0	0	2.23338	1.65345	deep	CA3	deep	32.9342
1065	medial	A3	S07	L	6		CA3b	17	Path (207)	18.9473	19.9426	296.769	36.413	6.36893	89.576	36	3.28719	114.846	35			3.4794	6.94779	3.40235	2.72414	3.34211	2.47394	2.55008	2.89852	57.504	0.847522	1.0908	2.33705	0.641059		nonAcD	0	2		1	1	1.86227	1.93842		deep	CA3	deep	36.6436
1066	medial	A3	S07	L	6		CA3b	18	Path (219)	18.6395	16.399	240.071	34.3593	18.6959	121.01	43	18.0796	142.787	44	7.87095	1.27669	1.33196	9.44707	3.2705	2.69897	1.49305	2.47567	2.49478	2.48659	58.8269	0.578718	1.10664	1.72742	0.482591		AcD	1	2		1	-1	-1.97362	2.24571	2.06318	deep	CA3	deep	37.0201
1067	medial	A3	S07	L	6		CA3b	19	Path (231)branched AD	20.0623	13.8266	217.864	32.2222	35.3373	55.6768	45	32.461	74.9891	42	7.16713	4.47037	3.1854	10.9365	3.78447	2.84355	2.43579	2.31644	1.39721	2.55549	0	0.787711	0.811501	3.4162	0.425788		AcD	1	2		1	3	6.32515	2.3921	1.96951	supf	CA3	supf	36.4727
1068	medial	A3	S07	L	6		CA3b	20	Path (243)	17.345	14.6043	198.951	37.5267	62.4567	133.953	70	58.1422	159.634	69	11.9876	2.68586	2.82903	15.3352	2.80906	3.27468	3.59944	3.97822	3.06457	3.3452	28.4164	0.788533	0.989346	1.36937	0.521833		AcD	1	2		1	1	1.80698	2.73015	2.48387	supf	CA3	supf	44.6728
1069	medial	A3	S07	L	2		CA3c	1	Path (0)	25.3632	9.9966	199.134	26.6205	99.2321	160.045	64	83.8234	155.936	59	7.30345	3.36261	6.22842	14.6736	2.87813	2.11586	2.37659	2.01364	2.50151	2.37714	0	0.705181	0.846138	2.76118	0.606098		AcD	1	2		1	5	12.8416	2.68605	1.98835	supf	CA3	supf	34.8971
1070	medial	A3	S07	L	2		CA3c	2	Path (12)	22.3809	15.2038	267.251	40.2535	99.8485	171.345	12	71.9073	162.511	14			10.7592	12.7315	3.37783	3.56774	1.88368	1.72657	1.61281	2.43373	0	0.91404	1.13902	7.01879	0.528323		nonAcD	0	2		0	-2	-3.37053	2.54408		supf	CA3	supf	44.7768
1071	medial	A3	S07	L	2		CA3c	3	Path (24)	24.3962	13.5334	259.31	26.521	80.9471	157.374	14	64.7166	163.743	17	11.6384	1.87483	6.9858	19.9048	3.63558	3.53751	3.83521	3.51489	3.95916	3.69647	26.5186	0.953322	0.938418	2.48783	0.595548		AcD	1	2		1	-3	-7.69235	2.99096	2.45431	supf	CA3	supf	39.2337
1072	medial	A3	S07	L	2		CA3c	4	Path (36)	26.4265	11.8361	245.661	43.2815	74.1673	132.515	19	47.4588	115.463	21			5.84832	6.92039	3.15116	3.1616	2.42276	2.83658	2.29067	2.77255	53.9266	0.931196	1.04787	0	0.565023		nonAcD	0	2		0	-2	-3.13449	1.93447		deep	CA3	deep	42.4249
1073	medial	A3	S07	L	3		CA3c	5	Path (0)apical AcD	22.4062	12.6226	222.13	33.085	59.3749	61.8403	7	52.5951	84.4397	4			7.91781	13.4463	2.87492	3.52647	1.654	1.40286	2.22998	2.33764	81.1308	0.790621	0.740759	0	0.602521		nonAcD	0	2		1	3	6.15956	2.59871		deep	CA3	deep	39.3229
1074	medial	A3	S07	L	3		CA3c	6	Path (12)	21.1915	14.796	246.261	27.1321	76.6327	83.6179	15	59.5804	79.3035	18			7.38086	8.73386	1.74666	1.95207	1.84078	1.74934	1.61844	1.78146	39.7445	0.732026	0.878901	2.17677	0.486674		nonAcD	0	2		0	-3	-7.51807	2.16721		deep	CA3	deep	30.3098
1075	medial	A3	S07	L	3		CA3c	7	Path (24)	19.9412	13.6257	213.403	43.4066	84.2343	67.5929	30	57.5259	50.746	32			5.3331	6.31072	2.82913	2.64404	2.55008	2.18698	2.16759	2.47556	42.9175	0.704453	1.01635	1.20151	0.363414		nonAcD	0	2		0	-2	-3.12544	1.84225		deep	CA3	deep	42.0154
1076	medial	A3	S07	L	3		CA3c	8	Path (36)	25.4751	15.7242	314.611	49.4757	60.1967	101.903	2	56.7041	135.802	0			7.03429	8.32376	2.84226	3.23143	4.00992	2.85214	2.12243	3.01164	68.697	0.732001	0.896188	2.53162	0.655782		nonAcD	0	2		0	2	2.74174	2.11911		deep	CA3	deep	48.8455
1077	medial	A3	S07	L	3		CA3c	9	Path (48)	24.0416	14.5737	275.184	44.4875	60.4022	132.104	8	30.4065	143.609	7			3.37188	3.98999	5.10934	4.11027	1.85348	2.51856	2.33697	3.18573	68.2239	0.698814	0.978772	2.57247	0.408989		nonAcD	0	2		0	1	1.52418	1.38379		deep	CA3	deep	40.9676
1078	medial	A3	S07	L	3		CA3c	10	Path (60)	23.1474	16.9777	308.653	33.078	101.287	167.441	16	87.9324	146.691	16			8.76651	10.3735	2.98079	3.41473	2.88088	2.44174	1.77405	2.69844	31.7065	0.788417	0.836119	3.33853	0.55386		nonAcD	0	2		0	0	0	2.33926		supf	CA3	deep	36.7202
1079	medial	A3	S07	L	3		CA3c	11	Path (72)	22.5174	11.3043	199.918	37.152	100.67	180.385	14	90.1923	199.286	6			7.74739	9.16758	2.87124	2.3649	3.23583	2.82913	2.50415	2.76105	36.6001	0.726374	1.1431	1.6358	0.685687		nonAcD	0	2		0	8	14.762	2.21567		deep	CA3	deep	39.144
1080	medial	A3	S07	L	3		CA3c	12	Path (84)	28.0934	17.0933	377.155	30.2429	90.3978	140.322	26	74.9891	152.854	24			5.24802	6.21004	4.0967	3.42861	2.56652	2.50175	2.6386	3.04644	40.9767	0.750049	0.889993	2.5769	0.46978		nonAcD	0	2		0	2	4.48821	1.82617		deep	CA3	deep	30.8058
1081	medial	A3	S07	L	3		CA3c	13	Path (96)	24.7088	9.84618	191.078	33.1432	99.4376	157.785	52	94.3013	178.947	50			7.65835	9.06221	2.70227	2.85281	2.87124	2.09644	1.67696	2.43994	42.9285	0.606676	0.816666	0.544932	0.572307		nonAcD	0	2		0	2	4.09475	2.20411		deep	CA3	deep	35.6671
1082	medial	A3	S07	L	3		CA3c	14	Path (108)	19.0599	16.7986	251.469	32.9517	152.444	86.4942	87	136.624	102.519	83			12.8795	15.2404	1.90664	1.99455	0.763557	1.88087	1.6444	1.63801	0	0.672849	0.614372	0	0.459399		nonAcD	0	2		0	4	8.25866	2.72395		supf	CA3	supf	40.7264
1083	medial	A3	S07	L	3		CA3c	15	Path (120) 2 AiS	28.4906	15.5059	346.968	30.4675	115.463	116.079	120	93.2741	113.408	119	9.66024	1.52578	7.33625	18.3413	2.78391	2.08902	1.80216	1.62711	1.47597	1.95563	0	0.578148	1.54249	7.42231	0.655562		AcD	1	2		1	1	2.22584	2.90916	2.26802	supf	CA3	supf	41.2476
1084	medial	A3	S07	L	3		CA3c	16	Path (132) 2. AiS	28.2321	15.4658	342.93	33.9896	93.2741	99.0267	121	116.901	108.066	121	8.56159	1.17992	9.25727	19.5158	2.68485	2.12408	1.80216	1.69487	1.51633	1.96446	0	0.727986	1.41896	4.57128	0.726777		AcD	1	2		1	0	0	2.97123	2.14729	supf	CA3	supf	45.2167
1085	medial	A3	S07	L	3		CA3c	17	Path (144)	21.562	17.7066	299.857	19.5111	86.2888	110.532	103	77.6599	118.544	98			5.31638	6.29094	2.98393	3.13119	3.76751	2.56652	2.30057	2.94994	40.2365	0.788417	1.06886	0.969103	0.581383		nonAcD	0	2		0	5	17.6524	1.83911		deep	CA3	deep	21.8049
1086	medial	A3	S07	L	3		CA3c	18	Path (156)	31.1419	10.2716	251.232	35.8436	109.094	148.129	99	95.9449	166.209	95	9.42349	5.91077	7.23189	17.9811	2.0673	2.3649	2.00905	1.35698	1.78664	1.91697	0	0.86371	0.966226	3.08174	0.5799		AcD	1	2		1	4	7.58823	2.88932	2.24321	supf	CA3	supf	45.4865
1087	medial	A3	S07	L	3		CA3c	19	Path (168)	22.602	9.45827	167.899	33.6568	159.018	183.672	77	144.02	200.519	73			7.19868	8.51829	2.62077	2.91074	2.58291	2.29035	1.30388	2.34173	0	0.617536	0.895861	2.62144	0.360967		nonAcD	0	2		0	4	8.08447	2.14222		supf	CA3	supf	35.6415
1088	medial	A3	S07	L	3		CA3c	20	Path (180)	21.3734	11.7923	197.953	41.4266	126.557	17.8741	75	99.4376	17.8741	74			11.9095	14.0927	2.93126	2.46593	1.72275	2.66392	2.71201	2.49917	0	0.87316	1.04641	1.8846	0.39811		nonAcD	0	2		0	1	1.63682	2.64566		supf	CA3	supf	46.9185
1089	medial	A3	S07	L	3		CA3c	21	Path (192)	23.1763	12.9137	235.063	37.318	88.3433	12.7379	74	71.291	7.60163	83			1.24871	3.86038	4.43088	2.82073	2.00905	2.16698	1.52711	2.59095	58.7004	0.776405	1.01343	2.36675	0.726601		nonAcD	0	2		1	-9	-16.5816	1.35077		deep	CA3	deep	34.7993
1090	medial	A3	S07	L	1		hilus	1	Path (0)	25.6572	16.4612	331.711	42.5429	124.708	65.3329	102	129.228	85.0561	96	12.0341	7.82521	1.50117	13.8104	2.76701	3.59944	1.79956	2.16833	2.86854	2.64058	57.019	1.22006	1.4874	2.68119	0.670299		AcD	1	2		1	6	9.6069	2.62542	2.48774	deep	hilus	deep	47.6233
1091	medial	A3	S07	L	1		hilus	2	Path (12) apical AcD	14.5959	10.2107	117.052	20.2915	66.1547	49.9242	68	71.7019	58.5531	61	8.76446	1.01377	4.72005	14.3497	1.17377	0.978922	0.941838	0.920591	1.05886	1.0148	109.728	0.499671	0.580567	1.39374	0.458411		AcD	1	2		1	7	24.0924	2.66373	2.1707	deep	hilus	deep	29.2748
1092	medial	A3	S07	L	1		hilus	3	Path (24)	24.1586	14.2842	271.031	33.992	160.662	81.5635	73	140.117	66.3602	72			4.01927	4.75605	3.72944	2.59431	1.93224	3.17139	2.983	2.88208	37.2176	0.806406	1.17159	3.25992	0.669957		nonAcD	0	2		0	1	1.99495	1.55942		deep	hilus	deep	32.7454
1093	medial	A3	S07	L	1		hilus	4	Path (36)	16.218	13.7616	175.29	29.9819	102.108	196.821	73	80.1253	190.657	73			8.33295	9.86048	2.41894	2.07048	1.69574	1.54429	1.33937	1.81376	50.5215	0.802489	0.859798	0	0.500948		nonAcD	0	2		0	0	0	2.28853		deep	hilus	deep	33.6702
1094	medial	A3	S07	L	1		hilus	5	Path (48)	19.8609	13.0009	202.797	35.0627	162.921	120.188	46	140.938	115.668	52			7.57007	13.1586	1.68109	1.06878	1.05324	0.799836	1.55281	1.23115	103.974	0.732026	0.96313	2.02092	0.514025		nonAcD	0	2		1	-6	-11.6827	2.57708		deep	hilus	deep	40.7511
1095	medial	A3	S07	L	1		hilus	6	Path (60)	24.199	13.7573	261.468	57.4552	192.301	87.316	29	150.184	96.7667	29			4.94148	5.84731	2.80243	1.76884	2.59875	2.60078	1.69574	2.29331	55.3917	0.881347	0.973479	2.20984	0.626728		nonAcD	0	2		0	0	0	1.76598		deep	hilus	deep	53.496
1096	medial	A3	S07	L	1		hilus	7	Path (72)	26.4872	15.4248	320.883	51.618	195.793	56.0877	28	169.29	81.358	31			2.95392	3.49541	2.10077	2.26435	1.87455	2.04907	1.50195	1.95814	63.7461	0.840882	1.00838	5.93403	0.631053		nonAcD	0	2		0	-3	-3.94353	1.25145		deep	hilus	deep	46.5755
1097	medial	A3	S07	L	Sub		Sub	1	Path (0)	21.0071	13.8575	228.634	34.4254	100.054	92.4523	12	123.27	85.2615	9			5.01704	5.93673	1.43263	1.53229	1.71911	1.18968	1.72275	1.51929	59.0961	0.708214	0.982956	1.67628	0.617685		nonAcD	0	2		0	3	5.91884	1.78116		supf	Sub	supf	34.1095
1098	medial	A3	S07	L	Sub		Sub	2	Path (12)	18.5955	11.097	162.071	32.6822	84.0288	83.2071	16	106.628	79.7144	15			3.45295	4.08592	1.94786	1.51594	1.769	1.80801	1.78352	1.76487	50.1824	0.475102	0.757595	2.50154	0.682185		nonAcD	0	2		0	1	2.07494	1.40755		supf	Sub	supf	31.0722
1099	medial	A3	S07	L	Sub		Sub	3	Path (22)	18.6063	15.5449	227.164	30.0765	46.637	104.574	15	63.6893	93.685	13	4.62802	1.55726	2.55824	7.65522	2.28577	1.86042	1.77498	1.77275	2.08081	1.95495	0	0.800866	0.731125	2.14207	0.517023		AcD	1	2		1	2	4.51309	2.03539	1.53213	supf	Sub	supf	31.8865
1100	medial	A3	S07	L	Sub		Sub	4	Path (34)	19.7523	12.7401	197.643	34.3331	108.683	84.0288	22	129.639	83.0016	16			3.22692	7.01004	2.61406	2.18894	2.71055	2.0033	1.78554	2.26048	72.2143	0.787396	0.976919	2.73686	0.575432		nonAcD	0	2		1	6	11.9345	1.94734		supf	Sub	supf	34.9385
1101	medial	A3	S07	L	Sub		Sub	5	Path (46)	19.8592	15.1576	236.419	32.2458	123.27	104.574	13	141.966	95.9449	13	2.52794	1.40612	3.20768	6.32363	2.07048	1.96591	2.05594	1.7623	1.83796	1.93852	91.4616	0.74348	0.762788	4.04116	0.523992		AcD	1	2		1	0	0	1.84429	0.927406	supf	Sub	supf	32.5945
1102	medial	A3	S07	L	Sub		Sub	6	Path (58)	18.6332	13.863	202.877	27.9452	111.97	116.901	11	129.433	107.656	9			5.40614	6.39715	2.13633	1.77368	2.23367	1.55959	2.15554	1.97176	66.8902	0.613701	0.724669	4.30773	0.443512		nonAcD	0	2		0	2	4.85808	1.85585		supf	Sub	supf	29.0223
1103	medial	A3	S07	L	Sub		Sub	7	Path (70)	21.8417	12.1914	209.137	30.7866	177.919	79.3035	23	195.177	73.3455	18	3.34431	1.09868	2.23065	5.98387	1.61081	1.53992	1.45275	1.26659	0.980679	1.37015	143.944	0.515426	0.717351	2.21186	0.358906		AcD	1	2		1	5	11.08	1.78907	1.20726	supf	Sub	supf	31.0742
1104	medial	A3	S07	L	Sub		Sub	8	Path (82)	19.3569	12.504	190.097	32.013	32.461	107.039	29	44.3771	91.6305	23			2.68626	3.17869	1.82626	1.56676	2.08081	2.08271	1.75311	1.86193	0	0.780171	1.10492	3.09723	0.472143		nonAcD	0	2		0	6	12.8136	1.15647		supf	Sub	supf	29.74
1105	medial	A3	S07	L	Sub		Sub	9	Path (94)	19.0021	14.5518	217.174	33.1262	110.532	88.5487	38	131.693	81.7689	35	3.89025	2.00659	3.4642	7.98948	2.51885	2.72414	2.43579	2.94741	2.98167	2.72157	70.7392	0.752929	0.86099	4.54256	0.546065		AcD	1	2		1	3	6.15185	2.07813	1.35847	supf	Sub	supf	34.7463
1106	medial	A3	S07	L	Sub		Sub	10	Path (106)	21.1047	13.8681	229.872	29.6739	126.557	101.081	45	145.458	98.4103	45	5.17504	2.13502	5.68804	11.9058	1.9011	2.36323	2.14496	1.88368	1.61281	1.98115	77.4004	0.805633	0.999222	2.24081	0.591225		AcD	1	2		1	0	0	2.47702	1.64385	supf	Sub	supf	35.1384
1107	medial	A3	S07	L	Sub		Sub	1	Path (0)	23.0243	13.0524	236.029	35.1125	120.599	145.253	24	144.226	145.047	20			2.05786	2.43509	3.06763	2.52785	2.3249	2.50691	2.78318	2.6421	109.001	0.662754	0.963815	1.92047	0.436496		nonAcD	0	2		0	4	7.7472	0.889985		deep	Sub	deep	31.7309
1108	medial	A3	S07	L	Sub		Sub	2	Path (13)	20.8216	13.7214	224.389	13.9013	137.24	125.53	35	137.651	120.188	28			2.52935	2.99301	2.45037	2.02344	1.94161	3.15367	1.63877	2.24157	147.039	0.671214	0.957847	1.43007	0.62932		nonAcD	0	2		0	7	36.5737	1.09628		deep	Sub	deep	14.2771
1109	medial	A3	S07	L	Sub		Sub	3	Path (25)	18.4777	13.7777	199.947	32.8671	111.97	160.662	47	131.488	159.223	44			4.90527	5.80446	1.54505	2.05135	1.80151	2.03442	1.66978	1.82042	90.8703	0.728753	0.753667	3.68445	0.52572		nonAcD	0	2		0	3	6.20054	1.75863		deep	Sub	deep	32.6808
1110	medial	A3	S07	L	Sub		Sub	4	Path (37)	17.2507	14.1206	191.315	25.824	72.7291	180.59	40	90.1923	173.81	39			5.04153	5.9657	1.73267	1.58226	1.20592	1.54515	1.63414	1.54003	44.3527	0.659373	0.780171	2.42623	0.610735		nonAcD	0	2		0	1	2.62634	1.78603		deep	Sub	deep	26.865
1111	medial	A3	S07	L	Sub		Sub	5	Path (49)	13.6884	15.2605	164.062	27.1657	123.27	123.681	18	139.295	121.832	15			2.77712	3.2862	2.27649	2.1307	1.74599	1.86452	1.62675	1.92889	136.028	0.63752	0.809874	2.57495	0.617985		nonAcD	0	2		0	3	7.50872	1.18973		deep	Sub	deep	25.7345
1112	medial	A3	S07	L	Sub		Sub	6	Path (61)	20.846	12.3452	202.12	33.1247	126.351	164.565	17	147.307	169.29	13			2.60939	3.08772	2.28837	2.09077	1.88857	1.52711	2.15966	1.9909	103.788	0.776962	0.919247	2.49732	0.525406		nonAcD	0	2		0	4	8.21522	1.12743		deep	Sub	deep	30.6026
1113	medial	A3	S07	L	Sub		Sub	7	Path (73)	18.4473	17.6328	255.472	25.0937	127.79	168.674	32	144.636	167.441	33			2.75328	3.258	2.5745	2.03673	1.95447	1.61263	1.40557	1.91678	102.445	0.572703	0.552742	0	0.663282		nonAcD	0	2		0	-1	-2.70283	1.18111		deep	Sub	deep	23.9596
1114	medial	A3	S07	L	Sub		Sub	8	Path (85)	18.9572	11.7711	175.259	25.1443	118.133	135.186	43	132.926	139.911	44	5.06793	1.24927	3.76744	9.52599	2.03874	2.00189	1.88609	1.94907	2.22043	2.01924	114.197	0.623563	0.982117	1.11831	0.42742		AcD	1	2		1	-1	-2.69738	2.25402	1.62293	deep	Sub	deep	29.2994
1115	medial	A3	S07	L	Sub		Sub	9	Path (97)	15.303	12.9001	155.045	31.465	135.391	122.859	61	154.087	127.584	62			3.08949	5.38906	1.95329	1.77962	1.8705	2.05144	3.3052	2.19201	144.564	0.536239	0.837104	3.17996	0.417665		nonAcD	0	2		0	-1	-2.15524	1.68437		deep	Sub	deep	31.1448
1116	medial	A3	S07	L	Sub		Sub	10	Path (109)	15.5274	15.3396	187.069	23.9953	146.896	142.787	67	160.662	149.567	67	6.52618	3.91863	2.97599	10.0477	2.47264	2.5167	1.96113	1.78163	2.29348	2.20512	141.814	0.638682	0.649815	2.82274	0.490302		AcD	1	2		1	0	0	2.30734	1.87582	deep	Sub	deep	28.7693
1117	medial	A7	S07	L	13		CA1d	1	Path (0)	15.0082	13.5711	159.968	31.0817	101.287	92.6577	10	127.995	93.8904	10			1.58624	1.6206	1.65284	1.68098	1.5198	1.57846	1.37052	1.56052	40.6793	0.844849	0.815757	1.75766	0.602216		nonAcD	0	2		0	0	0	0.482797		deep	CA1	deep	32.0089
1118	medial	A7	S07	L	13		CA1d	2	Path (12)	14.0276	12.509	137.815	34.5968	156.347	87.316	10	178.33	88.3433	5			2.18517	2.2325	1.80427	1.75168	1.51168	1.59619	1.20431	1.57363	97.8858	0.755961	0.778208	1.58959	0.537331		nonAcD	0	2		0	5	8.49091	0.803123		deep	CA1	deep	36.0484
1119	medial	A7	S07	L	13		CA1d	3	Path (24)	13.2349	13.068	135.837	31.2131	84.4397	102.93	14	110.121	100.465	13			2.70982	2.76853	1.1911	1.5198	1.67923	1.55451	1.50702	1.49033	25.713	0.75803	0.836513	2.7844	0.545251		nonAcD	0	2		0	1	1.87573	1.01832		supf	CA1	deep	33.2611
1120	medial	A7	S07	L	13		CA1d	4	Path (48)	12.5188	10.2317	100.601	28.7152	112.997	103.341	19	136.213	109.71	16	3.8803	0.730474	2.31071	6.24106	1.14287	1.40557	1.24123	1.4483	1.37009	1.32161	48.2077	0.676207	0.855154	1.58633	0.565829		AcD	1	2		1	3	6.12729	1.83115	1.35591	deep	CA1	deep	34.215
1121	medial	A7	S07	L	13		CA1d	5	Path (60)	12.6574	12.8718	127.959	25.8788	158.402	122.242	15	179.563	126.146	12			1.44638	3.10697	1.4483	1.47398	1.86452	1.38499	1.38499	1.51135	91.557	0.64043	0.694712	1.62126	0.508218		nonAcD	0	2		0	3	6.80186	1.13365		deep	CA1	deep	28.3712
1122	medial	A7	S07	L	13		CA1d	6	Path (73)no AD, AIS apical instead	19.7228	12.4331	192.592	33.2832	59.5804	105.601	26	30.2011	110.532	27			4.31444	4.4079	2.06737	2.08029	2.08029	2.08029	2.08029	2.07771	30.7172	1.18579	0.912044	3.24593	0.570215		nonAcD	0	2		0	-1	-1.75903	1.4834		deep	CA1	deep	36.892
1123	medial	A7	S07	L	13		CA1d	7	Path (85)	12.427	9.96282	97.2383	30.715	104.779	118.133	22	128.611	109.094	19			1.37137	3.55902	1.20626	0.998305	1.30388	1.07521	1.13463	1.14366	36.4299	0.753752	0.857494	2.37146	0.496503		nonAcD	0	2		1	3	5.72695	1.26948		deep	CA1	deep	33.5473
1124	medial	A7	S07	L	13		CA1d	8	Path (97)	15.2589	11.6161	139.211	31.0265	110.121	100.876	22	133.953	107.861	20			0.86099	2.44907	1.6508	1.95599	1.59244	1.23296	1.23537	1.53351	62.6836	0.664307	0.684832	1.75162	0.555437		nonAcD	0	2		0	2	3.77609	0.89571		deep	CA1	deep	32.7658
1125	medial	A7	S07	L	13		CA1d	9	Path (109)	12.997	9.06239	92.5071	32.0101	139.089	112.175	20	164.36	116.49	18			2.8081	2.86893	1.23317	1.24641	1.03237	0.890281	0.892911	1.05903	81.0017	0.779043	0.890651	1.22775	0.623298		nonAcD	0	2		0	2	3.65989	1.05394		deep	CA1	deep	34.1395
1126	medial	A7	S07	L	13		CA1d	10	Path (133)	16.6308	11.2669	147.165	26.398	93.4795	99.643	15	116.284	97.5885	13			1.51168	1.54443	1.2711	1.38499	1.67784	1.54429	1.61263	1.49817	38.7273	0.884873	0.89986	2.82448	0.723189		nonAcD	0	2		0	2	4.43939	0.434653		deep	CA1	deep	27.35
1127	medial	A7	S07	L	13		CA1d	11	Path (145)	14.4994	12.9112	147.03	32.439	92.0414	107.656	22	116.079	119.572	19	9.07931	1.17286	0.342416	9.42914	1.89415	2.74018	1.70281	1.70281	1.70281	1.94855	30.2271	0.849859	0.686462	1.41716	0.50431		AcD	1	2		1	3	5.42166	2.2438	2.206	supf	CA1	deep	40.9804
1128	medial	A7	S07	L	13		CA1d	12	Path (157)	15.1074	12.3042	145.994	30.8509	77.6599	115.874	24	104.163	112.792	24	3.25036	0.791003	3.78319	7.11551	1.20285	1.41182	1.33366	1.7059	1.769	1.48465	18.9857	0.813125	0.829785	2.54568	0.490008		AcD	1	2		1	0	0	1.96228	1.17877	supf	CA1	supf	37.1614
1129	medial	A7	S07	L	13		CA1d	13	Path (169)	12.6994	11.7732	117.427	32.5707	138.884	123.475	11	160.251	106.012	14	3.12294	2.36494	1.749	4.90983	1.8519	1.8836	1.60972	1.49177	1.12997	1.59339	69.7738	0.999662	1.1543	2.83847	0.619964		AcD	1	2		1	-3	-5.39967	1.59124	1.13877	deep	CA1	deep	36.6858
1130	medial	A7	S07	L	13		CA1d	14	Path (181)	14.655	11.0656	127.365	26.3769	137.24	122.653	29	159.429	124.502	27	5.77013	1.22192	2.74211	8.57164	1.61081	1.22219	0.995365	1.0301	0.719888	1.11567	67.9261	0.720092	0.892296	1.53613	0.449833		AcD	1	2		1	2	4.44295	2.14846	1.75269	deep	CA1	deep	34.2075
1131	medial	A7	S07	L	13		CA1d	15	Path (193)	13.0033	11.5141	117.591	28.543	124.502	106.628	28	144.636	106.628	23			1.4528	1.48427	1.54301	1.26882	0.986639	0.591225	0.898475	1.05763	61.4002	0.720804	0.871732	2.97471	1.20532		nonAcD	0	2		0	5	10.3097	0.394926		deep	CA1	deep	29.3906
1132	medial	A7	S07	L	13		CA1d	16	Path (205)	12.9811	9.85525	100.478	31.0935	107.656	90.1923	28	125.941	69.6474	27	6.6885	1.42747	2.64349	9.38925	1.37351	1.13463	1.27248	1.48231	1.23697	1.29998	40.3469	0.73228	1.00927	2.06578	0.58117		AcD	1	2		1	1	1.88295	2.23957	1.90039	deep	CA1	deep	39.6244
1133	medial	A7	S07	L	13		CA1d	17	Path (217)	13.829	12.0416	130.787	32.2502	101.698	103.752	30	116.284	83.0016	31			1.6862	1.72273	1.47328	1.32008	1.79401	1.19134	1.24606	1.40495	42.8378	0.933927	0.949944	2.02234	0.516824		nonAcD	0	2		0	-1	-1.81539	0.54391		deep	CA1	deep	33.2526
1134	medial	A7	S07	L	13		CA1d	18	Path (229)	13.7909	13.7258	148.67	29.717	68.8256	88.3433	33	91.6305	77.249	33			4.92625	5.03297	1.86452	1.80833	1.99338	1.58439	1.20041	1.69021	18.1673	0.785693	0.993891	2.61338	0.719888		nonAcD	0	2		0	0	0	1.61601		supf	CA1	supf	34.0131
1135	medial	A7	S07	L	13		CA1d	19	Path (241)	13.8606	10.058	109.492	32.0317	154.909	103.957	13	181.412	106.217	12	3.71944	1.38637	1.85479	5.61441	1.74632	1.22087	1.93412	2.13756	1.56213	1.7202	89.0826	0.958803	0.87467	2.86095	0.519767		AcD	1	2		1	1	1.82778	1.72534	1.31357	deep	CA1	deep	36.8479
1136	medial	A7	S07	L	13		CA1d	20	Path (253)	15.1782	11.7516	140.09	31.8883	101.081	100.054	8	125.735	112.792	7	5.8507	1.89363	0.541407	6.40383	2.76701	2.23857	1.98778	2.13564	1.81513	2.18883	39.9234	1.01266	0.794147	2.81631	0.603644		AcD	1	2		1	1	1.836	1.8569	1.76656	deep	CA1	deep	37.4802
1137	medial	A7	S07	L	12		CA1m	1	Path (0)	14.4821	12.3656	140.649	23.6421	87.5215	56.7041	11	105.601	53.6223	13	8.72131	1.50591	1.53473	10.2893	1.7397	1.87543	1.8349	1.4915	1.51149	1.6906	12.7405	0.78923	0.661315	2.35646	0.555049		AcD	1	2		1	-2	-4.95812	2.3311	2.16577	supf	CA1	supf	33.2119
1138	medial	A7	S07	L	12		CA1m	2	Path (12)	13.5702	10.5584	112.531	28.4363	103.136	48.6915	3	122.448	33.4883	1	6.0818	0.647428	1.25035	7.35923	1.82286	2.00481	1.83056	1.3546	1.52558	1.70768	26.7183	0.732652	0.805997	1.14559	0.526699		AcD	1	2		1	2	4.12061	1.99596	1.8053	supf	CA1	deep	35.0366
1139	medial	A7	S07	L	12		CA1m	3	Path (24)	13.2402	12.6518	131.564	27.9481	84.2343	60.4022	6	107.45	55.6768	4	7.0219	0.82341	1.2346	8.28324	2.2672	2.16156	1.78746	1.82029	2.03529	2.01436	8.93802	1.01959	1.00197	3.90369	0.49152		AcD	1	2		1	2	4.19272	2.11423	1.94903	supf	CA1	supf	35.4631
1140	medial	A7	S07	L	12		CA1m	4	Path (36)	11.9236	9.43409	88.3483	30.2138	89.576	55.8823	8	112.997	63.4839	4	2.38433	1.57668	0.791455	3.19293	2.06019	1.89848	1.49177	1.48823	1.60972	1.70968	20.239	0.703806	0.774092	1.54473	0.497024		AcD	1	2		1	4	7.77353	1.16094	0.868917	supf	CA1	supf	32.6984
1141	medial	A7	S07	L	12		CA1m	5	Path (48)	8.87571	11.4701	79.9578	27.0868	124.092	56.7041	11	139.911	51.7733	20			1.32097	2.86329	1.47398	1.66098	1.37009	1.1485	1.06314	1.34334	56.0049	0.758453	0.737437	3.12206	0.526386		nonAcD	0	2		0	-9	-19.8442	1.05197		deep	CA1	deep	29.315
1142	medial	A7	S07	L	12		CA1m	6	Path (60)	12.2784	11.1045	107.086	25.5193	134.569	59.9913	11	152.033	45.8152	12			4.13563	4.22522	2.795	1.50361	1.05293	1.21789	0.610435	1.43597	70.2077	0.714271	0.945071	1.69341	0.497397		nonAcD	0	2		0	-1	-2.29444	1.44107		deep	CA1	deep	29.1138
1143	medial	A7	S07	L	12		CA1m	7	Path (72)	11.0823	12.0479	104.865	23.0489	115.052	29.1738	12	132.515	21.7776	11			4.47089	4.56774	1.28816	1.18579	1.54173	0.975885	1.0992	1.21815	46.3354	1.01407	1.02109	2.83218	0.617551		nonAcD	0	2		0	1	2.54052	1.51902		deep	CA1	deep	27.031
1144	medial	A7	S07	L	12		CA1m	8	Path (84)	11.8902	10.9841	102.576	26.3488	99.8485	44.9934	8	120.188	49.9242	12			6.45232	9.4143	2.04746	1.84922	1.54429	1.51606	1.63333	1.71807	23.2722	0.883216	0.976223	1.30191	0.667371		nonAcD	0	2		1	-4	-8.92248	2.24223		supf	CA1	supf	35.0048
1145	medial	A7	S07	L	12		CA1m	9	Path (96)	12.7902	10.5021	105.498	25.8424	133.953	26.2975	13	153.265	17.8741	12			0.993006	1.01452	1.37137	1.12997	0.906594	0.906594	0.906594	1.04423	66.3665	0.513503	0.753667	1.18697	0.472763		nonAcD	0	2		0	1	2.26574	0.0144127		deep	CA1	deep	26.2875
1146	medial	A7	S07	L	12		CA1m	10	Path (108)	13.8297	10.0236	108.875	23.9317	109.299	47.6643	14	126.146	39.0354	10	3.93571	1.65317	1.25319	5.21605	2.32553	1.94432	1.49592	1.28509	1.26778	1.66373	39.3884	0.821045	1.04964	3.24702	0.49152		AcD	1	2		1	4	9.83218	1.65174	1.37009	deep	CA1	deep	28.5297
1147	medial	A7	S07	L	12		CA1m	11	Path (120)	11.9108	10.7871	100.911	26.6738	99.8485	36.1591	10	122.037	33.0774	10			1.44638	2.85524	2.3925	1.47079	1.26277	1.17224	1.28941	1.51754	28.0454	0.591225	0.813373	2.73189	0.509797		nonAcD	0	2		0	0	0	1.04916		supf	CA1	deep	28.9029
1148	medial	A7	S07	L	12		CA1m	12	Path (132)	12.2466	11.0225	106.019	29.1588	97.3831	69.8528	2	119.366	79.509	1			2.48939	2.54331	2.11149	2.07748	1.66354	1.80427	1.91768	1.91489	24.4838	0.571242	0.767815	1.70234	0.473973		nonAcD	0	2		0	1	2.00793	0.933468		supf	CA1	supf	31.0299
1149	medial	A7	S07	L	12		CA1m	13	Path (144)	9.89707	9.13065	70.9739	27.5458	124.913	61.6349	10	139.089	42.528	10	2.20159	0.954379	1.23008	3.45831	1.9712	1.53897	1.45355	1.38499	1.28896	1.52753	56.5879	0.581225	0.795749	2.25002	0.557018		AcD	1	2		1	0	0	1.24078	0.78918	deep	CA1	deep	30.3467
1150	medial	A7	S07	L	12		CA1m	14	Path (156)	13.1609	11.8943	122.946	28.2199	86.0833	66.1547	21	104.985	51.9787	24	2.76722	2.28358	3.00538	5.83771	1.74666	2.15749	1.76768	1.92058	1.5594	1.83036	11.8619	0.918798	0.831417	1.8061	0.619787		AcD	1	2		1	-3	-6.23524	1.76434	1.01784	supf	CA1	supf	33.3355
1151	medial	A7	S07	L	12		CA1m	15	Path (168)	12.3382	12.5999	122.098	30.7536	110.532	47.6643	19	127.173	28.1466	18	9.44567	0.917771	1.65475	11.1363	1.44506	1.51284	1.34635	1.40432	1.51633	1.44498	33.2495	0.61807	0.843101	1.09242	0.554529		AcD	1	2		1	1	1.90377	2.41021	2.24556	deep	CA1	deep	41.0017
1152	medial	A7	S07	L	12		CA1m	16	Path (180)	12.0786	9.91184	94.0284	25.4166	107.861	74.3727	21	124.502	84.6452	20			2.0035	2.0469	1.5001	1.50733	1.46225	1.14418	0.942888	1.31135	37.2089	0.642062	0.695321	1.67624	0.544856		nonAcD	0	2		0	1	2.30372	0.716328		deep	CA1	deep	26.8812
1153	medial	A7	S07	L	12		CA1m	17	Path (193)	10.5216	10.0038	82.6682	28.0944	111.354	30.4065	21	133.131	22.5994	18	3.50428	1.28299	1.25946	4.79102	1.65249	0.888304	0.845705	1.53324	1.02782	1.18951	37.1192	1.02484	0.861852	3.79569	0.514346		AcD	1	2		1	3	6.26321	1.56674	1.25398	deep	CA1	deep	32.1881
1154	medial	A7	S07	L	12		CA1m	18	Path (205)	9.46792	10.1634	75.5757	29.2736	117.517	65.5384	20	137.035	72.5237	15	2.92074	2.03116	3.21182	6.20214	1.80427	1.15679	1.43906	0.953322	1.18384	1.30746	47.9719	0.604888	0.775744	2.07526	0.591225		AcD	1	2		1	5	10.0497	1.82489	1.07184	deep	CA1	deep	34.7235
1155	medial	A7	S07	L	12		CA1m	19	Path (217)	12.3426	12.1481	117.761	29.8324	76.6327	65.5384	26	98.2049	74.5782	21	3.10491	1.97253	1.56466	4.70346	2.41403	1.85617	1.60543	1.97595	1.95177	1.96067	5.12539	0.729008	0.908693	5.46775	0.593329		AcD	1	2		1	5	9.85955	1.5483	1.13298	supf	CA1	supf	33.8036
1156	medial	A7	S07	L	12		CA1m	20	Path (229)	12.7671	12.8462	128.812	28.6438	76.4272	26.0921	21	100.259	20.9558	21			1.89415	1.93518	1.80427	2.03514	2.297	2.53399	2.08572	2.15122	0	0.646636	0.953322	2.23426	0.514346		nonAcD	0	2		0	0	0	0.660202		supf	CA1	supf	29.9306
1157	medial	A7	S07	L	11		CA1p	1	Path (0)	14.162	14.7582	164.153	30.535	149.362	101.287	11	165.181	117.106	19			2.46967	5.21169	2.17778	1.84682	1.79956	1.8093	1.76269	1.87923	68.3915	0.862903	0.872405	1.94949	0.611683		nonAcD	0	2		1	-8	-15.5257	1.6509		deep	CA1	deep	34.9888
1158	medial	A7	S07	L	11		CA1p	2	Path (13)	14.0205	14.3732	158.273	27.5177	155.936	74.5782	11	171.961	90.6032	13	2.69142	1.04013	1.67954	4.40735	2.54219	1.85601	1.74766	1.96494	1.84397	1.99095	55.882	0.716828	0.866632	2.00372	0.558861		AcD	1	2		1	-2	-4.25842	1.48327	0.990069	deep	CA1	deep	31.2481
1159	medial	A7	S07	L	11		CA1p	3	Path (25)	14.9662	12.4567	146.422	27.6437	101.081	47.2534	14	120.393	45.1989	13	4.24505	1.07061	1.46321	5.73995	1.65391	2.05564	2.01822	1.94696	1.53897	1.84274	0	0.709145	0.848743	2.84485	0.558988		AcD	1	2		1	1	2.11803	1.74745	1.44575	supf	CA1	supf	32.6759
1160	medial	A7	S07	L	11		CA1p	4	Path (37)	10.5957	8.88259	73.9195	23.6698	125.53	73.3455	12	146.075	77.0436	11	5.68018	2.04921	1.73823	7.45606	1.54109	1.80665	1.70446	1.4264	2.03984	1.70369	34.6347	0.853682	0.625378	2.67189	0.623298		AcD	1	2		1	1	2.47383	2.00903	1.73698	deep	CA1	deep	30.4659
1161	medial	A7	S07	L	11		CA1p	5	Path (50)	12.7748	11.3546	113.924	30.0702	136.829	46.0207	18	159.429	35.5428	15			3.50939	3.58541	1.50078	1.11798	1.21449	1.21449	1.07521	1.22459	40.7773	0.760527	0.830802	1.49892	0.531956		nonAcD	0	2		0	3	5.85018	1.27687		deep	CA1	deep	32.942
1162	medial	A7	S07	L	11		CA1p	6	Path (62)	12.6366	10.2508	101.736	21.6538	105.806	33.0774	13	120.804	43.9662	11	4.16361	0.842511	1.31552	5.50762	2.45491	1.55149	1.83152	1.70968	1.68098	1.84572	0	1.19975	0.976645	3.58648	0.570151		AcD	1	2		1	2	5.41467	1.70613	1.42638	supf	CA1	supf	26.5855
1163	medial	A7	S07	L	11		CA1p	7	Path (74)	11.7684	8.65476	79.9949	26.0254	117.106	62.6621	18	136.008	55.0605	17			1.34243	3.32118	1.5766	1.37052	1.05484	0.985896	1.1485	1.22727	27.4413	0.789801	0.849908	2.00515	0.622802		nonAcD	0	2		0	1	2.2498	1.20032		supf	CA1	deep	28.7243
1164	medial	A7	S07	L	11		CA1p	8	Path (87)	14.1373	11.5267	127.986	30.177	117.517	49.5133	12	136.008	51.1569	3			2.18945	2.23687	1.75836	1.78352	1.75168	1.91569	1.84301	1.81046	18.5714	0.747161	0.893609	3.04389	0.617299		nonAcD	0	2		0	9	17.7402	0.80508		supf	CA1	supf	31.7266
1165	medial	A7	S07	L	11		CA1p	9	Path (99)	12.7029	9.08766	90.6658	30.9972	137.446	97.5885	14	132.104	122.653	11			1.86923	1.90972	1.44506	1.08417	0.841709	1.10704	1.16447	1.12849	68.621	0.620141	0.675024	2.50786	0.552262		nonAcD	0	2		0	3	5.67466	0.646956		deep	CA1	deep	32.2091
1166	medial	A7	S07	L	11		CA1p	10	Path (111)	13.2825	9.74806	101.692	24.9169	107.45	45.8152	21	126.762	44.1716	22			2.9707	4.27934	2.22807	2.19814	2.05564	2.39716	1.67364	2.11053	12.1823	0.938721	0.9096	2.73348	0.763233		nonAcD	0	2		0	-1	-2.34995	1.4538		supf	CA1	supf	28.5772
1167	medial	A7	S07	L	11		CA1p	11	Path (123)	15.1174	9.59775	113.956	28.8985	112.381	47.4588	23	130.666	36.1591	18	7.82704	0.829334	0.598004	8.438	1.58106	2.02836	1.40891	1.78056	1.26277	1.61233	0	0.717492	0.666722	1.66191	0.537544		AcD	1	2		1	5	10.1815	2.13275	2.05758	supf	CA1	supf	36.5449
1168	medial	A7	S07	L	11		CA1p	12	Path (135)	12.7189	9.76543	97.5508	32.4502	112.381	66.7711	22	137.24	68.2092	21	2.99728	1.57272	1.13121	4.153	2.33586	1.51867	2.49266	1.51954	1.26882	1.82711	28.0709	0.630367	0.862712	2.44457	0.730899		AcD	1	2		1	1	1.8042	1.42383	1.09771	supf	CA1	deep	35.8271
1169	medial	A7	S07	L	11		CA1p	13	Path (147)	12.3449	9.17537	88.9609	21.0454	151.416	74.7836	27	166.825	82.7962	25	5.24752	0.999095	1.18301	6.45615	1.3482	0.877681	1.01595	1.39721	1.45751	1.21931	56.5083	0.71193	0.801438	2.83164	0.495029		AcD	1	2		1	2	5.57169	1.86503	1.65776	deep	CA1	deep	26.9184
1170	medial	A7	S07	L	11		CA1p	14	Path (159)	12.7072	12.6172	125.922	30.0934	153.676	92.4523	29	168.058	112.586	25			1.87688	3.85272	1.6748	2.1371	1.77368	2.13092	2.19916	1.98313	61.0612	0.927238	1.10407	3.06471	0.567607		nonAcD	0	2		0	4	7.80482	1.34878		deep	CA1	deep	33.2263
1171	medial	A7	S07	L	11		CA1p	15	Path (171)	15.0001	9.37201	110.412	26.4028	116.079	81.5635	28	131.077	97.794	25	2.95065	0.633575	1.48823	4.47112	1.27248	1.25578	1.73047	1.24076	1.36323	1.37254	21.5914	0.686168	0.601059	2.10028	0.550867		AcD	1	2		1	3	6.66624	1.49764	1.08203	supf	CA1	supf	30.2193
1172	medial	A7	S07	L	11		CA1p	16	Path (183)branched AcD	11.8306	9.95305	92.4813	26.7047	122.859	86.4942	31	135.391	102.314	26	4.68986	1.2594	2.45515	7.19819	1.57846	1.23317	1.97595	1.67819	1.58439	1.61003	32.0868	0.88714	0.835552	1.98121	0.717951		AcD	1	2		1	5	11.028	1.97383	1.5454	deep	CA1	deep	33.184
1173	medial	A7	S07	L	11		CA1p	17	Path (195)	11.0091	10.819	93.5468	28.255	107.039	82.5907	35	127.173	86.0833	31	4.5516	1.05763	4.25272	8.89644	1.8758	1.47279	1.62242	1.65639	1.49491	1.62446	12.6747	0.728891	0.804859	2.8962	0.652951		AcD	1	2		1	4	8.31613	2.18565	1.51548	supf	CA1	supf	36.3637
1174	medial	A7	S07	L	11		CA1p	18	Path (207)	13.7032	9.50942	102.345	29.2238	140.322	87.9324	35	147.307	109.299	30	6.61789	0.916437	1.19086	7.83454	2.08902	1.33191	1.57994	1.3494	1.18666	1.50738	57.6813	0.89721	0.954858	2.72046	0.616883		AcD	1	2		1	5	10.067	2.05854	1.88978	deep	CA1	deep	36.2726
1175	medial	A7	S07	L	11		CA1p	19	Path (219)	12.894	12.563	127.225	26.6539	113.408	72.3182	37	131.488	81.1526	34			2.79677	2.85736	1.83544	2.12782	1.26335	2.0673	1.67696	1.79417	36.3458	0.890446	0.917401	2.52346	0.603432		nonAcD	0	2		0	3	6.60317	1.0499		deep	CA1	deep	28.8855
1176	medial	A7	S07	L	11		CA1p	20	Path (231)	11.4257	9.81637	88.0897	27.7322	129.433	66.3602	36	151.827	65.9493	34	2.3595	0.643161	3.75488	6.19572	1.41886	1.33718	1.43855	1.69764	1.41182	1.46081	35.5946	0.872074	0.900308	2.15301	0.529431		AcD	1	2		1	2	4.22542	1.82386	0.858448	deep	CA1	deep	33.2085
1177	medial	A7	S07	L	9		CA2	1	Path (0)				39.1639	95.534	95.3286	60	118.75	117.312	60											20.3665	1.30803	1.31038	2.71536	0.682796		nonAcD	0	2		0	0	0			supf	CA2	CA2	38.3334
1178	medial	A7	S07	L	9		CA2	2	Path (1)				35.6501	102.725	85.467	60	129.228	95.3286	56											19.05	1.42455	1.34551	2.51322	0.545083		nonAcD	0	2		0	4	6.58241			supf	CA2	CA2	34.8942
1179	medial	A7	S07	L	9		CA2	3	Path (2)				34.3717	118.339	87.316	56	138.884	105.396	51											34.1916	1.65497	1.53763	2.71833	0.698604		nonAcD	0	2		0	5	8.54696			deep	CA2	CA2	33.6429
1180	medial	A7	S07	L	9		CA2	4	Path (3)				34.0298	123.681	82.7962	58	137.857	100.054	47											35.29	1.38922	1.35223	1.4058	0.67122		nonAcD	0	2		0	11	19.2839			deep	CA2	CA2	33.3082
1181	medial	A7	S07	L	9		CA2	5	Path (4)				35.9372	117.312	75.8109	51	117.312	104.779	45											34.1702	1.32077	1.41112	2.02869	0.831769		nonAcD	0	2		0	6	9.82123			deep	CA2	CA2	35.1752
1182	medial	A7	S07	L	9		CA2	6	Path (5)				22.3953	113.819	93.2741	46	109.71	101.492	34											35.4826	0.842623	0.781063	1.10988	0.590233		nonAcD	0	2		0	12	33.1912			deep	CA2	CA2	21.9204
1183	medial	A7	S07	L	9		CA2	7	Path (6)				30.0403	118.544	69.4419	38	124.708	87.1106	29											33.7195	0.977341	1.026	2.31251	0.580105		nonAcD	0	2		0	9	17.8236			deep	CA2	CA2	29.4034
1184	medial	A7	S07	L	9		CA2	8	Path (7)				37.3823	116.49	83.6179	33	107.861	111.765	27											34.4724	0.820593	0.941838	2.24648	0.706349		nonAcD	0	2		0	6	9.43802			deep	CA2	CA2	36.5897
1185	medial	A7	S07	L	9		CA2	9	Path (8)				25.932	124.092	77.8654	29	142.377	83.0016	25											42.505	0.853682	0.700607	1.9807	0.663375		nonAcD	0	2		0	4	9.06711			deep	CA2	CA2	25.3821
1186	medial	A7	S07	L	9		CA2	10	Path (9)				34.9729	104.779	68.2092	31	113.819	94.3013	28											18.8077	1.31552	1.10459	1.40761	0.712573		nonAcD	0	2		0	3	5.02779			supf	CA2	CA2	34.2314
1187	medial	A7	S07	L	9		CA2	11	Path (10)				29.0187	119.366	46.0207	35	128.2	63.8948	28											20.0027	0.81211	0.981025	1.65385	0.802489		nonAcD	0	2		0	7	14.2675			supf	CA2	CA2	28.4034
1188	medial	A7	S07	L	9		CA2	12	Path (11)				20.61	79.9199	29.3793	30	87.5215	43.5553	27											19.4468	0.657759	0.925948	1.24043	0.652348		nonAcD	0	2		0	3	8.55238			supf	CA2	CA2	20.173
1189	medial	A7	S07	L	9		CA2	13	Path (12)				34.1906	84.8506	23.8321	27	77.8654	46.4316	19											21.2391	0.741154	0.747896	1.77869	0.655374		nonAcD	0	2		0	8	13.8305			supf	CA2	CA2	33.4657
1190	medial	A7	S07	L	9		CA2	14	Path (13)				36.4773	98.6158	54.2387	25	113.408	79.509	21											0	1.39227	1.08417	2.11523	0.776405		nonAcD	0	2		0	4	6.4325			supf	CA2	CA2	35.7039
1191	medial	A7	S07	L	9		CA2	15	Path (14)				29.8852	112.792	39.0354	22	128.611	59.7858	21											0	1.07983	1.04763	1.60114	0.563232		nonAcD	0	2		0	1	1.95911			supf	CA2	CA2	29.2515
1192	medial	A7	S07	L	9		CA2	16	Path (15)				37.9309	125.941	34.3101	24	133.542	62.8675	18											0	1.02574	1.20121	1.68035	0.626315		nonAcD	0	2		0	6	9.3003			supf	CA2	CA2	37.1266
1193	medial	A7	S07	L	9		CA2	17	Path (16)				25.4458	152.444	32.2556	23	154.498	50.5406	18											10.641	0.873832	0.775177	0.915122	0.64043		nonAcD	0	2		0	5	11.581			supf	CA2	CA2	24.9063
1194	medial	A7	S07	L	9		CA2	18	Path (17)				27.575	141.349	46.0207	15	153.882	63.073	13											18.1572	0.925169	0.860535	1.63096	0.602156		nonAcD	0	2		0	2	4.24955			supf	CA2	CA2	26.9903
1195	medial	A7	S07	L	9		CA2	19	Path (18)				40.6084	124.708	28.7629	18	130.05	60.4022	11											0	1.01644	1.05925	2.28671	0.712573		nonAcD	0	2		0	7	10.1434			supf	CA2	CA2	39.7473
1196	medial	A7	S07	L	9		CA2	20	Path (19)				26.0816	102.93	14.7924	14	114.23	31.4338	10											20.46	0.649815	0.645232	0.868332	0.577969		nonAcD	0	2		0	4	9.01464			supf	CA2	CA2	25.5286
1197	medial	A7	S07	L	9		CA2	21	Path (20)Thy1				38.665	122.448	39.4463	9	146.896	58.1422	3											0	0.864981	0.778196	2.13058	0.672264		nonAcD	0	2		0	6	9.1222			supf	CA2	CA2	37.8452
1198	medial	A7	S07	L	7		CA3a	1	Path (0)	13.3672	10.8541	113.953	36.3395	113.203	71.7019	13	120.393	96.9722	15	4.44729	1.23685	2.52226	7.02419	3.1532	2.51367	2.42536	2.73611	2.24354	2.61438	44.4418	1.27259	0.982471	2.13413	0.7313		AcD	1	2		1	-2	-3.22337	1.94936	1.49229	deep	CA3	deep	42.4442
1199	medial	A7	S07	L	7		CA3a	2	Path (12)	14.2389	9.24759	103.418	32.7499	106.834	102.314	16	83.4125	113.203	17	14.2412	0.899419	1.34282	15.6131	2.12243	1.78352	2.05478	2.36093	2.06474	2.07728	54.2234	0.953409	0.908784	3.24247	0.656533		AcD	1	2		1	-1	-1.78768	2.74811	2.65614	deep	CA3	deep	47.3376
1200	medial	A7	S07	L	7		CA3a	3	Path (24)	16.3683	10.0897	129.709	35.656	119.161	97.3831	28	97.794	105.806	18	10.3329	1.6792	1.47175	11.8366	3.01478	2.0903	2.83053	2.19255	2.14403	2.45444	49.7678	0.957311	0.997424	2.16512	0.807586		AcD	1	2		1	10	16.6505	2.47119	2.33534	deep	CA3	deep	46.4856
1201	medial	A7	S07	L	7		CA3a	4	Path (36)	14.5626	10.913	124.817	32.4959	108.272	92.2468	28	129.022	107.861	27			4.55994	5.76014	2.51322	1.74877	1.66631	1.58164	1.55281	1.81255	53.3442	0.791131	0.865669	1.6352	0.698191		nonAcD	0	2		0	1	1.80166	1.75096		deep	CA3	deep	37.4449
1202	medial	A7	S07	L	7		CA3a	5	Path (48)	16.2757	12.6422	161.605	46.8798	135.391	80.1253	32	122.448	111.765	35			2.63755	2.69468	2.21752	1.6079	2.06843	2.54519	2.56172	2.20015	47.1423	0.784807	0.817596	2.37808	0.58287		nonAcD	0	2		0	-3	-3.74865	0.991281		deep	CA3	deep	48.5234
1203	medial	A7	S07	L	7		CA3a	6	Path (60)	12.4855	11.908	116.771	37.7784	147.102	91.0141	38	173.399	101.492	39			2.699	2.75747	3.2704	4.02998	2.66454	2.52787	2.16241	2.93104	55.6852	0.92508	0.883713	3.01523	0.59529		nonAcD	0	2		0	-1	-1.54967	1.01431		deep	CA3	deep	39.6764
1204	medial	A7	S07	L	7		CA3a	7	Path (72)	15.4811	9.9667	121.184	32.3992	124.913	91.2196	44	120.804	116.284	47			3.6924	6.05385	2.79371	1.98162	1.84976	2.00379	1.95784	2.11734	49.524	1.02152	1.01883	1.80681	0.505353		nonAcD	0	2		1	-3	-5.42833	1.80069		deep	CA3	deep	37.6377
1205	medial	A7	S07	L	7		CA3a	8	Path (84)	15.3253	10.6824	128.578	32.6626	156.142	101.903	53	174.838	118.133	56	4.44013	0.802713	0.617299	5.0708	2.55008	2.71833	2.31188	2.21097	1.28509	2.21527	48.6871	1.10474	1.09695	1.87182	0.608029		AcD	1	2		1	-3	-5.38443	1.6235	1.49068	deep	CA3	deep	36.9334
1206	medial	A7	S07	L	7		CA3a	9	Path (96)	16.7062	11.4802	150.631	37.4629	143.609	120.393	59	168.469	134.98	65			2.77441	2.83451	2.77441	2.73354	2.99941	3.01579	2.181	2.74083	73.1834	1.25844	0.924701	2.37551	0.687235		nonAcD	0	2		0	-6	-9.41753	1.04187		deep	CA3	deep	39.443
1207	medial	A7	S07	L	7		CA3a	10	Path (108)	17.5284	13.3613	183.942	30.274	94.7122	87.9324	55	113.203	101.287	58			9.42974	9.63402	2.94383	2.28837	2.07048	2.04549	1.7004	2.20971	33.0124	1.01613	1.0136	2.3174	0.674895		nonAcD	0	2		0	-3	-5.81068	2.2653		deep	CA3	deep	39.0618
1208	medial	A7	S07	L	7		CA3a	11	Path (121)	17.0286	11.2728	150.765	32.4815	89.1651	126.351	53	112.175	139.911	55			6.29728	6.43369	2.36366	2.31048	1.66098	1.76768	2.43693	2.10795	56.4772	1.20346	1.148	3.46032	0.770543		nonAcD	0	2		0	-2	-3.60671	1.86155		deep	CA3	deep	38.0901
1209	medial	A7	S07	L	7		CA3a	12	Path (133)	16.8679	12.6448	167.52	31.0174	86.4942	93.2741	41	88.3433	116.49	41	7.58769	0.814631	1.53916	9.16019	3.28237	3.4001	2.85686	2.54127	2.66689	2.9495	39.6735	1.23303	1.1903	1.34728	0.825091		AcD	1	2		1	0	0	2.21487	2.02653	deep	CA3	deep	39.3257
1210	medial	A7	S07	L	7		CA3a	13	Path (145)	14.4865	9.8766	112.373	29.7547	140.117	71.291	26	153.265	91.425	22			5.54381	5.6639	3.44473	2.21097	1.72198	1.6468	2.20858	2.24661	34.5637	1.10638	1.28907	3.00591	0.71437		nonAcD	0	2		0	4	7.89422	1.73411		deep	CA3	deep	34.6676
1211	medial	A7	S07	L	7		CA3a	14	Path (157)	17.0854	12.4095	166.522	26.5832	86.2888	114.641	47	101.698	131.693	47			2.34305	4.50131	2.10836	2.77547	2.61998	2.32553	2.12829	2.39153	57.9325	1.11617	0.926838	2.82452	0.694491		nonAcD	0	2		1	0	0	1.50437		deep	CA3	deep	30.4254
1212	medial	A7	S07	L	7		CA3a	15	Path (169)	18.7587	13.4922	198.781	36.6646	103.136	82.1798	57	93.2741	111.97	59	15.2243	3.92765	3.24059	18.5351	3.38602	3.15367	2.94159	1.84118	1.8519	2.63487	0	1.26491	1.31031	2.71013	0.668588		AcD	1	2		1	-2	-3.19476	2.91967	2.7229	supf	CA3	supf	54.0293
1213	medial	A7	S07	L	7		CA3a	16	Path (181)	15.6816	12.3754	152.419	35.3559	172.578	93.0686	54	180.385	119.983	51			6.07709	6.20873	3.70379	2.49282	2.39716	2.29597	2.20027	2.618	42.8602	1.11831	1.2327	1.66992	0.514764		nonAcD	0	2		0	3	4.97319	1.82596		deep	CA3	deep	40.6833
1214	medial	A7	S07	L	7		CA3a	17	Path (193)	15.6031	13.22	162.007	36.4497	169.907	85.467	47	159.429	105.601	48			6.20345	6.33783	3.80143	3.01812	2.52019	3.247	1.4704	2.81143	44.8963	0.838962	1.03405	2.5669	0.610195		nonAcD	0	2		0	-1	-1.60617	1.84654		deep	CA3	deep	41.8803
1215	medial	A7	S07	L	7		CA3a	18	Path (205)	10.9636	11.3618	97.8342	28.7337	125.53	73.7564	19	141.144	94.3013	20	6.35437	0.687314	1.31552	7.69838	1.8733	1.57101	1.61372	1.82543	1.47079	1.67085	47.1236	1.27284	1.23484	1.65265	0.60833		AcD	1	2		1	-1	-2.03766	2.04101	1.84914	deep	CA3	deep	35.6596
1216	medial	A7	S07	L	7		CA3a	19	Path (217)	14.0771	11.3094	125.038	40.7714	149.156	66.3602	11	132.104	91.8359	16	2.12795	1.50469	1.0637	3.21469	1.92241	2.81802	3.3724	1.64538	1.8836	2.32836	42.3938	0.938526	0.927095	2.93632	0.700542		AcD	1	2		1	-5	-7.19759	1.16773	0.755161	deep	CA3	deep	43.0535
1217	medial	A7	S07	L	7		CA3a	20	Path (229)	16.925	11.5137	153.051	30.3378	77.249	91.6305	42	85.6724	112.997	44	5.17612	1.44959	5.09516	10.3817	2.91235	2.07268	1.76768	2.81469	2.16156	2.34579	40.3448	0.869165	0.858775	3.00822	0.732364		AcD	1	2		1	-2	-3.86194	2.34004	1.64406	deep	CA3	deep	39.856
1218	medial	A7	S07	L	5		CA3b	1	Path (0)	14.9599	11.5352	135.532	35.7254	48.0752	73.3455	6	31.2283	96.5613	5			5.11257	5.22332	2.40009	2.25293	2.96383	2.57382	2.61607	2.56135	50.3282	0.955089	0.993154	1.76618	0.55807		nonAcD	0	2		0	1	1.63875	1.65313		deep	CA3	deep	40.0805
1219	medial	A7	S07	L	5		CA3b	2	Path (12)	17.4129	11.3722	155.527	37.4969	64.5111	85.0561	10	57.3204	113.614	15			5.38192	5.49851	3.12425	2.94498	3.16878	2.74467	1.85316	2.76717	43.8974	0.883091	0.828901	1.45065	0.685046		nonAcD	0	2		0	-5	-7.82993	1.70448		deep	CA3	deep	42.0837
1220	medial	A7	S07	L	5		CA3b	3	Path (24)	12.4735	12.8438	125.826	30.1131	63.8948	97.5885	12	38.6245	101.903	14			4.99024	5.09834	2.09786	2.62162	2.82458	2.29843	2.9417	2.55684	49.3291	0.680646	0.724454	1.77945	0.645232		nonAcD	0	2		0	-2	-3.89079	1.62891		deep	CA3	deep	34.4649
1221	medial	A7	S07	L	5		CA3b	4	Path (36)	14.4008	12.6248	142.791	41.2159	86.0833	92.6577	4	89.3705	127.995	2	11.0377	1.40634	1.49001	12.56	3.12969	2.43188	2.86731	2.24459	2.26098	2.58689	42.3067	1.19956	0.954167	2.51629	0.603542		AcD	1	2		1	2	2.84167	2.53051	2.40131	deep	CA3	deep	52.6356
1222	medial	A7	S07	L	5		CA3b	5	Path (48)	16.1611	11.1632	141.693	36.0936	74.1673	108.683	10	59.7858	134.569	14	7.69368	1.39276	2.38286	10.1282	2.31479	2.86997	1.88702	1.10638	1.39048	1.91373	49.7745	0.785926	0.835681	2.54854	0.649688		AcD	1	2		1	-4	-6.50119	2.31532	2.0404	deep	CA3	deep	45.2417
1223	medial	A7	S07	L	5		CA3b	6	Path (60)	16.2752	11.1909	143.048	30.9559	31.0229	77.8654	11	10.2725	87.316	18			5.63818	5.76031	3.08057	2.33755	2.405	2.60294	2.56208	2.59763	66.5805	0.847306	0.846138	3.17895	0.647259		nonAcD	0	2		0	-7	-13.3575	1.75099		deep	CA3	deep	35.9377
1224	medial	A7	S07	L	5		CA3b	7	Path (72)	15.797	12.2975	152.575	36.1586	73.5509	107.45	22	79.7144	134.775	15	6.5864	0.796688	2.33614	8.97314	1.78746	2.09322	2.25735	2.13564	2.35272	2.12528	48.6453	0.752147	0.906958	2.27025	0.617685		AcD	1	2		1	7	11.4075	2.19424	1.88501	deep	CA3	deep	44.1748
1225	medial	A7	S07	L	5		CA3b	8	Path (84)apical AcD	13.0505	11.0583	113.345	38.2586	56.2932	74.3727	31	28.1466	67.182	33			5.38329	8.66325	2.54427	2.08537	1.92028	1.90926	1.5496	2.00175	47.948	1.06314	0.784013	2.73986	0.572267		nonAcD	0	2		1	-2	-3.06153	2.15909		deep	CA3	deep	45.9269
1226	medial	A7	S07	L	5		CA3b	9	Path (96)	14.5454	11.6524	133.116	34.8496	68.8256	94.0959	37	59.7858	120.393	37			6.7633	6.90981	3.07126	1.57994	2.05507	2.56698	2.03673	2.262	41.0079	1.09134	0.922559	2.82566	0.526699		nonAcD	0	2		0	0	0	1.93294		deep	CA3	deep	40.874
1227	medial	A7	S07	L	5		CA3b	10	Path (108)	14.8733	14.1693	165.519	32.6251	29.3793	79.7144	51	3.69809	88.9596	50			7.09734	7.25109	2.76001	2.33697	2.08452	2.54519	1.52057	2.24945	50.1385	1.23597	1.0806	2.78543	0.512861		nonAcD	0	2		0	1	1.79453	1.98115		deep	CA3	deep	39.0306
1228	medial	A7	S07	L	5		CA3b	11	Path (121)	14.9577	12.7249	149.489	40.1146	53.8278	89.3705	51	20.9558	88.7542	48			4.27885	4.37154	3.20922	3.69024	2.64005	3.6698	2.07303	3.05647	40.588	1.07915	0.875842	2.62149	0.62444		nonAcD	0	2		0	3	4.382	1.47511		deep	CA3	deep	43.5429
1229	medial	A7	S07	L	5		CA3b	12	Path (133)	12.5172	10.7727	105.907	29.6158	91.8359	100.054	44	74.3727	113.203	42	2.83802	2.54544	4.9885	7.93459	2.17131	3.14799	2.7329	2.08733	2.1853	2.46497	27.1613	0.948969	0.843101	1.77107	0.746769		AcD	1	2		1	2	3.95623	2.07123	1.04311	supf	CA3	deep	36.7542
1230	medial	A7	S07	L	5		CA3b	13	Path (145)	17.9123	10.691	150.404	31.8914	66.5656	122.448	52	38.2136	122.037	52			6.59805	6.74098	4.04819	2.85091	3.05845	3.02665	2.48246	3.09333	43.2237	1.01089	0.847522	2.37203	0.737437		nonAcD	0	2		0	0	0	1.90821		deep	CA3	deep	37.8133
1231	medial	A7	S07	L	5		CA3b	14	Path (157)	15.8623	11.5831	144.305	35.4853	42.3226	111.354	63	14.5869	119.983	59			4.59654	4.69612	2.77209	2.78706	2.79714	2.98295	2.65455	2.79876	41.1329	1.17082	1.06073	2.70339	0.749511		nonAcD	0	2		0	4	6.61312	1.54674		deep	CA3	deep	39.3295
1232	medial	A7	S07	L	5		CA3b	15	Path (169)	14.2996	13.4129	150.638	29.5614	79.3035	133.953	62	76.6327	159.429	60			3.88548	5.70123	3.17045	2.07522	2.54081	1.6235	1.81739	2.24547	46.7593	1.14519	0.978669	2.50177	0.55807		nonAcD	0	2		0	2	3.96352	1.74068		deep	CA3	deep	34.515
1233	medial	A7	S07	L	5		CA3b	16	Path (182)	15.3565	11.2506	135.693	34.6541	53.8278	134.364	70	44.1716	160.045	75			4.99867	6.84981	1.98542	2.33697	1.79434	1.94485	2.61898	2.13611	50.2325	0.873255	1.11839	2.56812	0.631804		nonAcD	0	2		0	-5	-8.47677	1.92422		deep	CA3	deep	40.6239
1234	medial	A7	S07	L	5		CA3b	17	Path (194)branched AD	17.4171	11.8707	162.384	37.9724	81.1526	120.188	55	47.8697	122.242	53			3.15745	3.22585	3.75878	4.10399	2.67194	2.89012	3.32989	3.35095	34.0647	1.01757	0.957206	2.32695	0.627775		nonAcD	0	2		0	2	3.08462	1.1712		deep	CA3	deep	40.3247
1235	medial	A7	S07	L	5		CA3b	18	Path (206)	12.643	11.3584	112.787	31.4873	81.5635	127.995	19	57.5259	125.53	25	4.3491	1.60628	4.59795	9.04666	1.34453	1.4127	2.09408	2.05594	2.35512	1.85247	61.8394	0.777254	0.81717	2.26643	0.604634		AcD	1	2		1	-6	-11.2261	2.2024	1.46997	deep	CA3	deep	39.6745
1236	medial	A7	S07	L	5		CA3b	19	Path (218)	17.7893	10.4362	145.812	38.4901	68.2092	158.402	58	81.358	187.37	61			5.30404	5.41893	2.94216	3.0152	2.51961	2.43266	1.81553	2.54503	72.822	0.878432	0.735846	1.42998	0.581702		nonAcD	0	2		0	-3	-4.56733	1.6899		deep	CA3	deep	42.978
1237	medial	A7	S07	L	5		CA3b	20	Path (230)	15.3751	10.6336	128.406	32.7487	91.2196	113.203	6	68.8256	123.681	11			4.71851	4.82073	3.27594	2.75746	2.49776	1.74599	2.56172	2.56777	37.3426	0.836562	0.823313	2.75167	0.672907		nonAcD	0	2		0	-5	-8.97393	1.57292		deep	CA3	deep	36.7729
1238	medial	A7	S07	L	2		CA3c	1	Path (0)	16.2008	11.282	143.554	35.1866	70.0583	157.374	11	63.6893	187.165	9	5.21303	3.23861	3.26181	8.54551	2.64965	2.08144	1.91906	1.64119	3.17659	2.29358	32.0639	1.13695	1.15626	1.81593	0.713693		AcD	1	2		1	2	3.32911	2.14541	1.65116	deep	CA3	deep	42.8048
1239	medial	A7	S07	L	2		CA3c	2	Path (12)	14.9718	13.9901	164.506	47.7688	76.6327	105.19	19	67.182	142.582	12	3.68589	2.4737	1.6444	5.36591	2.85871	3.30036	3.19109	2.82114	2.56652	2.94756	43.7562	0.760202	0.834639	2.16165	0.660261		AcD	1	2		1	7	8.61033	1.68007	1.30451	deep	CA3	deep	52.0081
1240	medial	A7	S07	L	2		CA3c	3	Path (24)branched AD	14.7549	11.9047	137.958	28.4621	117.928	151.005	26	96.9722	151.622	27	2.08026	1.82618	5.14842	7.34021	3.38836	3.26303	4.54782	1.10638	0.998305	2.66078	-14.9612	0.914932	0.942975	2.12526	0.620378		AcD	1	2		1	-1	-2.05711	1.99337	0.732493	supf	CA3	supf	35.0431
1241	medial	A7	S07	L	2		CA3c	4	Path (37)apical AcD	14.2073	10.2324	114.177	35.023	94.7122	86.4942	25	75.8109	107.656	21	4.38017	3.382	4.48145	8.9587	2.66051	1.77595	2.38465	3.26177	3.69873	2.75632	24.0757	1.00838	0.980679	2.50245	0.587183		AcD	1	2		1	4	6.70082	2.19263	1.47709	supf	CA3	supf	43.0491
1242	medial	A7	S07	L	2		CA3c	5	Path (49)	18.6436	9.22636	135.099	30.5184	84.8506	72.5237	20	74.9891	93.685	14	22.1084	1.65691	1.59967	23.7427	2.21805	2.41081	3.20776	2.55255	2.43332	2.5645	42.1814	0.753667	0.799217	1.76534	0.586121		AcD	1	2		1	6	11.5874	3.16727	3.09596	deep	CA3	deep	53.1105
1243	medial	A7	S07	L	2		CA3c	6	Path (63)	17.1609	8.98856	121.149	26.9665	86.0833	79.0981	5	72.1128	96.9722	2			6.05402	6.18517	2.04549	2.56452	1.56213	1.81739	1.83903	1.96571	31.5315	0.823579	0.931826	2.33272	0.548467		nonAcD	0	2		0	3	6.52629	1.82215		deep	CA3	deep	32.4487
1244	medial	A7	S07	L	2		CA3c	7	Path (75)	15.2236	10.6398	127.215	29.686	68.0038	169.907	26	58.1422	190.863	22			6.80218	6.94953	2.43693	3.55931	2.62591	2.61898	2.3925	2.72673	38.4008	1.07261	0.984259	2.20559	0.577113		nonAcD	0	2		0	4	7.91262	1.93867		deep	CA3	deep	35.8587
1245	medial	A7	S07	L	2		CA3c	8	Path (87)two ADs	16.692	11.9892	157.178	36.0863	85.2615	149.156	32	67.3874	170.729	31	2.82879	2.38689	3.12942	6.026	1.28406	1.52452	1.63474	1.55281	1.07248	1.41372	23.0084	1.0115	0.941532	3.12059	0.784013		AcD	1	2		1	1	1.62235	1.79608	1.03985	supf	CA3	supf	41.2194
1246	medial	A7	S07	L	2		CA3c	9	Path (99)	16.8591	13.086	173.273	43.094	102.93	57.9368	37	87.316	88.5487	31			3.79045	3.87256	4.31879	2.90105	2.66337	2.55805	2.49776	2.9878	33.3308	0.944286	0.941926	1.97232	0.596838		nonAcD	0	2		0	6	8.17787	1.35392		deep	CA3	deep	45.9707
1247	medial	A7	S07	L	2		CA3c	10	Path (111)Branched AD	15.2002	12.4416	148.53	24.3088	132.104	49.1024	35	112.175	44.9934	35	2.87652	1.42747	4.38661	7.35815	3.52489	2.40302	3.26949	1.41886	0.877681	2.29879	0	1.06121	1.00449	3.12032	0.584564		AcD	1	2		1	0	0	1.99581	1.05658	supf	CA3	supf	30.9955
1248	medial	A7	S07	L	2		CA3c	11	Path (123)two ADs	23.0187	13.5386	244.761	40.1691	117.517	87.5215	34	86.4942	100.054	35			6.94537	7.09583	2.25819	2.46807	2.11586	1.75836	1.68481	2.05706	0	0.839661	1.14533	2.38465	0.539577		nonAcD	0	2		0	-1	-1.45742	1.95951		supf	CA3	supf	46.2628
1249	medial	A7	S07	L	2		CA3c	12	Path (135)	18.3199	17.7363	255.196	33.1853	121.215	89.9869	40	102.93	68.8256	41			4.5191	4.61699	2.95392	2.59356	2.71201	2.34898	2.37257	2.59621	0	1.09417	1.15108	1.29238	0.636614		nonAcD	0	2		0	-1	-1.76422	1.52974		supf	CA3	supf	37.0008
1250	medial	A7	S07	L	2		CA3c	13	Path (147)	16.6339	12.8512	167.892	17.1418	81.5635	133.131	48	76.0163	146.691	47			10.1215	10.3408	3.26181	2.97813	2.51322	1.94313	2.15722	2.5707	29.4074	0.912496	0.995457	1.4347	0.694936		nonAcD	0	2		0	1	3.41688	2.33609		supf	CA3	deep	26.8999
1251	medial	A7	S07	L	2		CA3c	14	Path (160)	13.8012	11.7713	127.594	35.8926	104.163	51.7733	47	86.4942	75.1945	47			4.36884	4.46348	2.84355	3.00941	2.75699	2.9757	2.71031	2.85919	28.102	1.06886	0.896454	1.5871	0.722378		nonAcD	0	2		0	0	0	1.49593		supf	CA3	deep	39.5004
1252	medial	A7	S07	L	2		CA3c	15	Path (172)	11.525	11.2793	102.097	38.5902	79.7144	108.477	58	68.2092	140.733	59			6.30672	6.44334	2.3391	1.74708	1.63232	1.4609	1.44638	1.72516	39.6635	0.927095	1.01302	1.59619	0.64997		nonAcD	0	2		0	-1	-1.51706	1.86305		deep	CA3	deep	44.0787
1253	medial	A7	S07	L	2		CA3c	16	Path (184)	14.5431	8.74227	99.855	36.4492	72.9346	145.047	59	60.1967	174.632	60	3.88252	2.53358	2.55917	6.49713	3.1519	2.86158	2.74723	1.92516	2.06474	2.55012	41.8479	0.643853	0.805087	2.38682	0.562972		AcD	1	2		1	-1	-1.6062	1.87136	1.35648	deep	CA3	deep	42.0357
1254	medial	A7	S07	L	2		CA3c	17	Path (196)	21.5959	11.9944	203.442	31.2916	64.922	183.261	60	59.9913	210.175	58			3.97114	4.05716	3.87981	3.54438	1.62422	2.00905	2.39593	2.69068	43.0641	0.971567	1.07409	1.9374	0.577969		nonAcD	0	2		0	2	3.74405	1.40048		deep	CA3	deep	34.5992
1255	medial	A7	S07	L	2		CA3c	18	Path (208)	18.2246	12.9701	185.649	43.4407	90.1923	64.5111	54	77.4545	99.4376	53			1.51416	1.54696	3.55886	2.61747	2.37659	1.96255	1.84905	2.4729	37.1023	0.672141	0.743092	2.39679	0.60569		nonAcD	0	2		0	1	1.34764	0.436289		deep	CA3	deep	44.0338
1256	medial	A7	S07	L	2		CA3c	19	Path (220)	15.2335	12.7524	152.574	34.5866	74.3727	104.368	56	71.291	133.542	53	6.34319	2.12313	5.60864	12.0733	2.73429	2.10586	2.31359	2.16698	2.07748	2.27964	43.8196	0.803641	0.934545	1.91768	0.522815		AcD	1	2		1	3	5.0841	2.491	1.84738	deep	CA3	deep	45.6705
1257	medial	A7	S07	L	2		CA3c	20	Path (232)	14.522	9.24291	105.421	36.2588	73.3455	126.968	54	69.8528	156.553	49			5.16038	5.27217	2.77547	2.77547	2.61998	2.52513	2.26519	2.59225	39.2869	0.947075	0.944131	2.14892	0.524704		nonAcD	0	2		0	5	8.09906	1.66244		deep	CA3	deep	40.6503
1258	medial	A7	S07	L			hilus	1	Path (0)	19.9836	16.4935	258.867	43.8263	91.8359	74.7836	29	123.475	88.9596	34			0.997277	1.01888	2.15783	1.74708	1.84976	2.67282	1.59554	2.00461	92.2269	0.805405	0.938526	2.41791	0.746523		nonAcD	0	2		0	-5	-6.69351	0.0187045		deep	hilus	deep	43.8943
1259	medial	A7	S07	L			hilus	2	Path (12)	15.6592	14.4221	177.374	46.5918	111.354	131.077	31	131.693	98.8212	30	6.7047	3.07102	1.57144	8.31018	2.40424	1.45678	1.41762	1.06645	1.21449	1.51191	154.253	1.06163	0.932258	2.48204	0.544713		AcD	1	2		1	1	1.25648	2.11748	1.90281	deep	hilus	deep	53.7379
1260	medial	A7	S07	L			hilus	3	Path (24)	22.3064	14.7871	259.06	34.9336	13.3542	117.928	40	13.9706	146.075	42			2.9723	3.03669	1.62178	1.43263	1.26856	1.37052	1.02853	1.3444	90.8788	0.856211	0.756421	2.1636	0.6235		nonAcD	0	2		0	-2	-3.35324	1.11077		deep	hilus	deep	37.1652
1261	medial	A7	S07	L			hilus	4	Path (36)	17.6846	15.4676	214.837	52.6627	40.0627	138.473	58	30.8174	179.563	56	10.1975	3.67741	1.8686	12.1066	1.9279	1.36366	2.05735	1.09252	0.920073	1.4723	160.149	1.31477	1.15893	3.86449	0.630047		AcD	1	2		1	2	2.22365	2.49375	2.32214	deep	hilus	deep	63.3959
1262	medial	A7	S07	L			hilus	5	Path (48)	19.3562	14.8566	225.854	47.2496	102.93	117.312	72	74.5782	140.733	74			1.14287	3.4683	1.39427	1.79401	1.13824	1.11535	1.34635	1.35764	128.65	1.15893	1.05925	3.60885	0.685366		nonAcD	0	2		1	-2	-2.47855	1.24366		deep	hilus	deep	49.6426
1263	medial	A7	S07	L			hilus	6	Path (60)apica AcD	21.0666	14.987	247.97	47.4548	68.6201	138.268	64	43.1444	165.592	73	5.49497	2.99511	2.06871	7.6085	2.16833	1.83312	2.03903	1.5198	1.13049	1.73816	175.421	0.921347	0.895861	4.86004	0.544107		AcD	1	2		1	-9	-11.1724	2.02927	1.70383	deep	hilus	deep	53.8958
1264	medial	A7	S07	L			hilus	7	Path (72)	17.6249	15.9726	221.101	40.7849	189.835	161.278	48	178.33	193.739	49			1.12067	1.14494	2.1428	1.312	1.89485	1.74481	0.969103	1.61271	114.74	0.944286	0.937451	3.3367	0.689099		nonAcD	0	2		0	-1	-1.43541	0.135356		deep	hilus	deep	41.0408
1265	medial	A7	S07	L			hilus	8	Path (84)	13.5536	12.6853	135.034	47.0408	115.874	163.538	8	87.316	189.835	8	4.1403	1.61265	1.39296	5.56344	1.59288	1.59288	1.59288	1.59288	1.59288	1.59288	107.717	1.33202	1.07807	4.03793	0.603644		AcD	1	2		1	0	0	1.71622	1.42077	deep	hilus	deep	51.4888
1266	medial	A7	S07	L			hilus	9	Path (96)	22.9157	16.5839	298.476	40.3067	132.72	178.536	20	123.064	209.558	18	3.26549	1.88399	1.33103	4.62535	2.12987	2.19173	1.67259	1.67259	1.67259	1.86787	129.482	1.2927	1.21859	2.97572	0.663196		AcD	1	2		1	2	2.90583	1.53155	1.18341	deep	hilus	deep	43.9793
1267	medial	A7	S07	L			hilus	10	Path (108)	14.8728	14.6296	170.889	47.125	98.8212	84.4397	41	106.423	121.832	46			2.61498	2.67162	1.04001	0.748729	0.620614	0.620614	0.620614	0.730116	58.1403	0.816161	0.779055	2.48368	0.637907		nonAcD	0	2		0	-5	-6.22305	0.982686		deep	hilus	deep	48.7408
1268	medial	A7	S07	L			hilus	11	Path (120)	19.419	15.2319	232.311	43.2749	175.248	116.695	39	162.1	148.951	35			2.25238	2.30117	1.49305	1.59472	1.8376	1.38297	1.38297	1.53826	79.2757	0.968508	1.01959	3.02613	0.70096		nonAcD	0	2		0	4	5.41878	0.833419		deep	hilus	deep	44.6097
1269	medial	A7	S07	L			hilus	12	Path (132)	24.5702	12.0634	232.793	39.9438	159.84	106.012	48	172.783	128.406	48	10.3093	1.11193	1.59477	11.9386	1.70736	1.58226	1.58226	1.58226	1.58226	1.60728	113.239	1.27259	1.15423	1.82286	0.649688		AcD	1	2		1	0	0	2.47978	2.33305	deep	hilus	deep	50.7823
1270	medial	A7	S07	L			hilus	13	Path (144)	17.9549	16.1866	228.259	42.7176	144.842	77.0436	23	174.838	77.249	28	2.98898	1.40021	1.66693	4.69202	1.59205	1.61328	1.61328	1.61328	1.61328	1.60903	63.2089	1.33257	1.01721	3.16735	0.744533		AcD	1	2		1	-5	-6.86806	1.54586	1.09493	deep	hilus	deep	46.4044
1271	medial	A7	S07	L			Sub	1	Path (0)	18.0837	12.4395	176.677	34.1377	99.8485	62.6621	12	129.639	55.8823	11			1.49996	1.53245	2.02025	2.2602	1.88609	1.78089	1.47835	1.88516	43.4601	1.12594	1.10067	2.983	0.653862		nonAcD	0	2		0	1	1.71498	0.426868		supf	Sub	supf	34.9139
1272	medial	A7	S07	L			Sub	2	Path (12)	18.8259	11.9993	177.42	28.5337	63.8948	100.054	11	89.9869	99.2321	10	8.27517	1.57153	1.84488	10.16	2.88042	1.60543	2.00576	2.52513	1.84976	2.1733	0	0.937451	0.938769	2.04137	0.642158		AcD	1	2		1	1	2.05194	2.31846	2.11326	supf	Sub	supf	37.8733
1273	medial	A7	S07	L			Sub	3	Path (24)	16.2328	15.8183	201.671	33.5796	158.607	81.358	6	187.781	76.2218	6	2.95457	2.23154	1.53626	4.5241	2.3654	2.06019	1.52096	1.76734	1.77661	1.8981	92.3368	0.925513	0.782516	1.57148	0.503656		AcD	1	2		1	0	0	1.50942	1.08335	supf	Sub	supf	37.2957
1274	medial	A7	S07	L			Sub	4	Path (36)	14.944	12.3021	144.389	36.9097	139.5	63.4839	6	169.496	63.4839	8			2.40229	2.45433	2.39201	1.51633	1.11483	1.12945	1.24453	1.47943	83.7005	1.27711	1.0793	2.86737	0.585183		nonAcD	0	2		0	-2	-3.17352	0.897853		supf	Sub	supf	38.5294
1275	medial	A7	S07	L			Sub	5	Path (49)	17.0196	12.0725	161.375	38.5872	124.297	81.7689	4	158.607	84.0288	4			2.14619	2.19268	2.54231	2.26184	2.25132	2.25132	2.25132	2.31162	61.9074	0.760311	0.769258	3.15497	0.654996		nonAcD	0	2		0	0	0	0.785123		supf	Sub	supf	39.9152
1276	medial	A7	S07	L			Sub	6	Path (61)	21.5647	16.1597	273.695	41.9257	161.072	70.4692	3	194.972	66.9765	2			1.64765	1.68335	2.20918	2.28837	1.99455	2.24648	1.33937	2.01559	97.41	0.891762	0.910144	2.31694	0.653862		nonAcD	0	2		0	1	1.39635	0.520783		supf	Sub	supf	42.6844
1277	medial	A7	S07	L			Sub	7	Path (73)	14.5027	13.6915	155.952	30.5477	112.997	101.081	17	139.089	99.0267	20			3.01404	3.07933	2.33697	2.834	1.84587	1.45678	1.33191	1.9611	54.2928	0.989476	0.925325	4.0846	0.729319		nonAcD	0	2		0	-3	-5.75843	1.12471		supf	Sub	supf	32.914
1278	medial	A7	S07	L			Sub	8	Path (85)	19.2776	10.0192	151.696	38.7084	60.8131	92.6577	19	87.1106	76.0163	21			2.01033	2.05388	3.32426	2.38465	2.2257	1.70968	1.65957	2.26077	0	0.767386	0.83752	3.68491	0.604463		nonAcD	0	2		0	-2	-3.02591	0.71973		supf	Sub	supf	39.898
1279	medial	A7	S07	L			Sub	9	Path (97)	17.1329	9.96338	134.069	35.6802	69.8528	108.477	23	99.0267	109.915	24			1.98391	2.02689	1.98778	1.77793	1.71755	1.53897	1.6862	1.74169	0	0.792195	0.856211	2.9979	0.693867		nonAcD	0	2		0	-1	-1.64083	0.706502		supf	Sub	supf	36.9075
1280	medial	A7	S07	L			Sub	10	Path (109)	17.9204	11.7646	165.582	31.0973	130.666	112.175	14	157.991	107.039	15			2.50526	2.55953	1.61517	1.43855	1.92516	1.68342	2.12298	1.75706	70.8525	0.981277	0.940242	4.10103	0.633701		nonAcD	0	2		0	-1	-1.88272	0.939823		supf	Sub	supf	32.9432
1281	medial	A7	S07	L			Sub	1	Path (0)	15.008	14.1156	166.385	30.4396	124.297	92.6577	12	141.966	76.8381	12			1.62783	1.66309	1.8313	1.82174	1.74405	1.83544	1.92883	1.83227	49.8814	0.698604	0.760479	2.28214	0.634914		nonAcD	0	2		0	0	0	0.508677		deep	Sub	deep	31.422
1282	medial	A7	S07	L			Sub	2	Path (12)	17.9477	16.8379	237.349	46.8189	78.8926	99.4376	13	117.106	100.876	17			5.38503	5.50169	2.93766	2.05064	2.19796	2.40829	1.85136	2.28918	0	0.928882	0.672141	3.00473	0.591922		nonAcD	0	2		0	-4	-5.00751	1.70505		deep	Sub	deep	51.2112
1283	medial	A7	S07	L			Sub	3	Path (24)	18.688	14.2248	208.784	34.2173	95.7395	82.5907	15	122.242	89.576	14	4.89545	2.53557	3.0219	7.98282	2.6964	3.50353	2.92741	2.44869	3.14016	2.94324	27.5481	0.702957	0.886373	2.6874	0.544175		AcD	1	2		1	1	1.71099	2.07729	1.58831	deep	Sub	deep	41.3054
1284	medial	A7	S07	L			Sub	4	Path (36)	17.5498	14.2664	196.643	25.208	177.303	73.3455	12	191.273	91.6305	12			1.97592	2.01872	1.88857	1.62422	1.98719	1.61081	1.66098	1.75436	116.008	0.775177	0.729997	1.87565	0.532192		nonAcD	0	2		0	0	0	0.702464		deep	Sub	deep	26.6495
1285	medial	A7	S07	L			Sub	5	Path (48)	17.4659	11.0309	151.318	33.1129	184.699	94.9177	22	205.655	111.559	22	4.55389	1.36614	1.58139	6.16953	2.06843	1.92972	1.79532	2.08199	1.8519	1.94547	84.877	0.706349	0.780007	1.94504	0.481993		AcD	1	2		1	0	0	1.81962	1.51598	deep	Sub	deep	38.4496
1286	medial	A7	S07	L			Sub	6	Path (60)	14.505	13.8811	158.137	31.2074	148.54	102.314	23	173.194	99.4376	21	7.89579	2.91284	1.13732	9.05774	2.91648	3.03212	2.22064	2.39717	2.51885	2.61705	64.2183	0.976035	0.827485	3.32307	0.575269		AcD	1	2		1	2	3.75417	2.20362	2.06633	deep	Sub	deep	39.4114
1287	medial	A7	S07	L			Sub	7	Path (72)	19.2954	12.8201	194.282	24.8659	122.037	80.7417	32	141.966	88.7542	31	5.49593	1.32778	4.01449	9.59738	1.85225	1.51192	1.45275	1.44592	1.77405	1.60738	50.5217	1.06149	1.09627	2.62953	0.559856		AcD	1	2		1	1	2.35476	2.26149	1.70401	deep	Sub	deep	33.7326
1288	medial	A7	S07	L			Sub	8	Path (84)	18.6582	11.3102	165.741	31.4454	145.047	90.8087	29	167.647	101.081	28	4.94838	1.18995	2.02807	7.02039	3.19109	2.06162	2.00657	1.07466	1.60972	1.98873	70.2166	0.644848	0.710887	1.64465	0.709429		AcD	1	2		1	1	1.86187	1.94882	1.59906	deep	Sub	deep	37.6502
1289	medial	A7	S07	L			Sub	9	Path (96)	16.6282	11.6666	152.363	26.3503	158.812	76.8381	31	172.578	71.291	33			2.2312	2.27953	2.0033	1.84976	2.30173	2.06234	1.39532	1.92249	93.4996	0.80855	0.839366	2.44986	0.601425		nonAcD	0	2		0	-2	-4.44744	0.82397		deep	Sub	deep	28.0228
1290	medial	A7	S07	L			Sub	10	Path (108)	15.7984	12.0419	149.416	27.8361	160.662	82.1798	34	178.125	97.5885	35	3.60601	1.98731	2.43501	6.09377	2.11102	1.91768	1.61812	1.61812	1.77498	1.80798	96.9553	0.680646	0.636297	2.44109	0.678381		AcD	1	2		1	-1	-2.10339	1.80727	1.2826	deep	Sub	deep	33.2105
1291	dorsal	A10	S03	L			CA3a	1	Path (0)	14.0374	13.6209	150.169	24.9839	145.458	143.609	119	153.882	164.976	115			4.37228	3.86283	3.02723	1.89105	1.88578	2.22228	2.58359	2.32199	96.0522	1.32299	0.966226	3.41362	0.843014		nonAcD	0	1		0	4	8.13166	1.3514		deep	CA3	deep	32.6512
1292	dorsal	A10	S03	L			CA3b	1	Path (0)	18.2696	13.9705	200.462	35.2447	10.2725	143.198	105	2.25994	153.471	131			0	0.1	3.44473	2.30874	2.76177	2.83286	3.23807	2.91723	36.266	1.94907	2.11476	5.09473	0.907967		nonAcD	0	1		0	-26	-40.6733	-2.30259		deep	CA3	deep	39.8929
1293	dorsal	A10	S03	L			CA3b	2	Path (12)	18.3549	10.019	144.433	39.0035	119.366	101.492	118	155.731	98.6158	120			4.20427	3.7144	5.35377	4.18438	3.9392	4.39111	3.81329	4.33635	42.6772	1.28052	1.45558	2.58912	0.611143		nonAcD	0	1		0	-2	-2.59654	1.31222		deep	CA3	deep	48.3518
1294	dorsal	A10	S03	L			CA3b	3	Path (24)	14.5091	10.6494	121.354	36.4327	143.609	99.643	119	168.879	117.106	121			7.43303	6.56694	1.34158	1.43838	1.4134	1.60892	1.39532	1.43952	45.6514	1.66681	1.50542	4.93562	0.783498		nonAcD	0	1		0	-2	-2.7799	1.88205		deep	CA3	deep	48.6706
1295	dorsal	A10	S03	L			CA3b	4	Path (36)	15.6778	15.3915	189.521	45.4024	170.729	45.8152	122	142.377	68.2092	138			3.89648	5.71135	3.89828	3.64347	4.41119	4.7042	4.01562	4.13455	38.7372	1.22566	1.37415	2.55204	0.852232		nonAcD	0	1		1	-16	-18.1402	1.74246		deep	CA3	deep	57.8549
1296	dorsal	A10	S03	L			CA3c	1	Path (0)	17.8799	10.9464	153.718	35.5768	59.5804	82.3853	36	35.1319	93.2741	23			5.52575	4.8819	2.45061	2.80468	2.72151	2.54979	2.10467	2.52625	0	1.27398	0.981277	1.769	0.727196		nonAcD	0	1		0	13	18.8342	1.58553		supf	CA3	supf	45.7946
1297	dorsal	A10	S03	L			CA3c	2	Path (13)	13.0943	10.126	104.138	29.5596	65.5384	132.309	42	70.6746	145.253	59			1.3319	1.17671	4.03595	3.12298	2.82551	3.15555	2.83309	3.19462	32.5575	1.08014	1.02484	1.88333	0.755306		nonAcD	0	1		0	-17	-30.5373	0.162725		deep	CA3	deep	34.79
1298	dorsal	A10	S03	L			CA3c	3	Path (25)	12.8941	11.4964	116.423	28.8351	150.594	156.142	50	148.951	170.318	70	5.99072	0.5886	2.47999	8.18175	2.3295	1.36497	1.95245	2.48153	1.86042	1.99777	25.6202	1.0431	1.10903	1.77442	0.633816		AcD	1	1		1	-20	-37.791	2.10191	1.79021	supf	CA3	deep	41.8988
1299	dorsal	A10	S03	L			CA3c	4	Path (38)	13.8279	11.1086	120.643	21.5101	70.8801	121.01	41	56.9095	135.597	43			5.56411	4.91579	2.36783	1.6895	1.98345	2.05466	1.12822	1.84473	28.1695	0.902229	1.02628	2.14989	0.750324		nonAcD	0	1		0	-2	-4.71192	1.59245		deep	CA3	deep	29.9111
1300	dorsal	A12	S05	L			CA3a	1	Path (0)	10.5119	11.4078	94.1823	30.8227	136.418	121.215	97	144.02	111.148	118			2.8198	2.25282	3.64429	3.64682	2.83437	2.13664	2.20455	2.89333	64.2103	1.15616	1.1926	1.6776	0.753367		nonAcD	0	1		0	-21	-32.9785	0.812185		deep	CA3	deep	41.3998
1301	dorsal	A12	S05	L			CA3a	2	Path (12)	14.3087	10.346	116.268	30.7898	145.047	136.008	86	162.511	136.624	103			4.71453	3.76658	3.39001	2.86123	3.05271	2.58003	2.87778	2.95236	58.0511	1.16955	1.09755	2.40452	0.611634		nonAcD	0	1		0	-17	-26.175	1.32617		deep	CA3	deep	43.2533
1302	dorsal	A12	S05	L			CA3a	3	Path (24)	14.1166	10.3607	114.871	28.5218	75.6054	180.385	104	71.291	174.838	125			4.5779	3.65742	3.96523	3.304	3.07703	2.69934	3.11918	3.23296	50.5701	1.49222	1.50323	4.33533	0.714271		nonAcD	0	1		0	-21	-36.0319	1.29676		deep	CA3	deep	40.2779
1303	dorsal	A12	S05	L			CA3a	4	Path (36)	15.0019	7.65839	90.235	37.5707	40.2681	174.632	103	71.0855	160.662	114			5.06266	4.04471	3.64218	2.60799	2.75661	3.18078	3.08345	3.0542	18.0357	1.45666	1.14461	2.18041	0.802489		nonAcD	0	1		0	-11	-13.5275	1.39741		supf	CA3	supf	52.0889
1304	dorsal	A12	S05	L			CA3a	5	Path (48)	13.5933	9.90493	105.747	41.746	50.9515	93.0686	113	65.9493	74.7836	139			1.46838	1.17313	4.05629	3.49096	2.76171	2.05221	2.04678	2.88159	26.8499	1.135	1.30754	1.79938	0.560371		nonAcD	0	1		0	-26	-29.8404	0.159679		deep	CA3	deep	53.7207
1305	dorsal	A12	S05	L			CA3a	6	Path (60)	9.73782	11.6031	88.7414	37.9915	70.0583	95.534	111	80.5362	76.0163	137			2.03986	1.6297	4.62578	3.92361	4.74984	3.96759	3.60595	4.17456	39.5308	1.26491	1.16142	3.16398	0.608752		nonAcD	0	1		0	-26	-33.145	0.488399		deep	CA3	deep	49.5928
1306	dorsal	A12	S05	L			CA3a	7	Path (72)branched AD	10.0666	8.28053	65.4681	29.3711	58.3477	100.67	117	59.5804	97.794	144			2.37839	1.90017	1.86344	2.82551	1.70543	1.58829	1.23963	1.84446	34.1589	1.25207	1.37364	1.95401	0.68526		nonAcD	0	1		0	-27	-47.2594	0.641941		deep	CA3	deep	39.1414
1307	dorsal	A12	S05	L			CA3a	8	Path (84)	11.9648	8.10948	76.2056	34.8095	60.6076	36.7755	116	81.7689	22.5994	134			3.08229	2.46254	2.74659	2.5167	2.6118	2.86363	2.41008	2.62976	47.384	0.778761	1.04142	2.49494	0.654996		nonAcD	0	1		0	-18	-24.4015	0.901192		deep	CA3	deep	46.6524
1308	dorsal	A12	S05	L			CA3a	9	Path (96)	16.1287	10.2468	129.8	37.6785	50.3351	118.339	129	77.6599	100.259	140			3.53434	2.82369	4.22859	3.55997	3.361	3.49415	2.99492	3.52773	31.5601	1.02899	1.48956	1.91923	0.56239		nonAcD	0	1		0	-11	-13.4881	1.03804		deep	CA3	deep	50.6955
1309	dorsal	A12	S05	L			CA3a	10	Path (108)	11.8825	9.82484	91.6904	33.9158	57.9368	122.448	130	87.316	100.054	131			4.10742	3.28154	5.08727	3.65038	2.85871	2.3844	2.62122	3.3204	43.5665	0.844849	1.035	2.87861	0.710564		nonAcD	0	1		0	-1	-1.3498	1.18831		deep	CA3	deep	46.5589
1310	dorsal	A12	S05	L			CA3a	11	Path (0)	11.7481	10.2968	95.0083	38.1325	139.5	150.8	143	172.988	130.255	148	4.73278	2.61624	8.66018	11.6517	4.15782	3.39147	2.5506	3.23909	3.01992	3.27178	52.0259	1.3949	1.19493	1.92733	0.78923		AcD	1	1		1	-5	-6.01318	2.45545	1.55451	deep	CA3	deep	62.3135
1311	dorsal	A12	S05	L			CA3a	12	Path (12)	11.7752	9.58228	88.6187	33.7389	118.955	182.85	144	130.255	210.175	156			4.73352	3.78175	3.18498	2.35778	1.76174	1.49305	2.19736	2.19898	26.423	1.21681	1.33171	2.15554	0.760479		nonAcD	0	1		0	-12	-16.5085	1.33019		deep	CA3	deep	46.9636
1312	dorsal	A12	S05	L			CA3a	13	Path (24)	15.1616	8.9567	106.656	33.6873	127.584	190.041	138	137.24	166.003	156	2.84889	1.34159	0	2.94889	3.90489	3.49415	2.44654	2.64925	2.26926	2.95282	54.4223	1.27259	1.4039	2.6908	0.720956		AcD	1	1		1	-18	-25.2703	1.04693	1.04693	deep	CA3	deep	45.7314
1313	dorsal	A12	S05	L			CA3a	14	Path (37)	10.7812	8.86785	75.0887	36.5656	159.429	201.546	128	144.842	195.177	153	2.36995	2.08078	1.3773	3.47031	1.96943	2.33939	1.47192	1.47192	1.47192	1.74491	77.9571	1.49746	1.1622	2.43552	0.925513		AcD	1	1		1	-25	-33.1088	1.24424	0.862867	deep	CA3	deep	50.1119
1314	dorsal	A12	S05	L			CA3a	15	Path (49)	15.7171	7.82405	96.5817	32.0674	180.385	146.075	103	206.682	135.391	114			6.99365	5.58744	2.64016	2.52298	3.0152	2.13564	2.13564	2.48993	29.177	0.993006	0.947075	1.27765	0.844187		nonAcD	0	1		0	-11	-15.9057	1.72052		deep	CA3	deep	47.1316
1315	dorsal	A12	S05	L			CA3a	16	Path (60)branched AD	13.0332	8.57206	87.7455	26.2545	149.156	160.045	143	150.184	149.567	166			0	0.1	4.43002	2.67435	3.02569	1.95297	1.79401	2.77541	68.4094	1.0797	1.71593	1.92675	0.707774		nonAcD	0	1		0	-23	-44.4187	-2.30259		deep	CA3	deep	32.862
1316	dorsal	A12	S05	L			CA3a	17	Path (72)	11.4774	8.50809	76.6948	32.9881	98.2049	168.674	158	119.572	147.307	165			3.25503	2.60054	3.72368	2.86813	3.00156	2.94478	3.01579	3.11079	63.4189	1.43498	1.15524	2.47311	0.623206		nonAcD	0	1		0	-7	-9.76056	0.955721		deep	CA3	deep	44.5454
1317	dorsal	A12	S05	L			CA3a	18	Path (84)branched AD	13.1533	11.7531	121.416	34.8291	127.995	131.282	148	130.666	112.175	165			6.48806	5.18351	4.87537	4.06931	4.50966	5.55949	2.78022	4.35881	40.9531	1.60972	1.27432	4.07475	0.608406		nonAcD	0	1		0	-17	-22.9518	1.64548		deep	CA3	deep	50.0827
1318	dorsal	A12	S05	L			CA3a	19	Path (96)	11.9791	13.2737	124.884	32.8683	110.532	126.351	145	126.146	110.532	164			3.27666	2.61783	6.0957	4.13619	3.39653	2.58093	3.5186	3.94559	35.8295	1.62442	1.08014	2.5735	0.748337		nonAcD	0	1		0	-19	-27.5055	0.962344		deep	CA3	deep	44.417
1319	dorsal	A12	S05	L			CA3b	1	Path (0)	14.4842	11.5483	131.372	34.5096	37.1864	130.46	43	10.8888	144.226	29	12.7817	1.77902	4.32216	16.2348	2.90958	2.65455	3.18649	2.55553	2.59085	2.7794	55.8538	1.30219	1.32174	2.70758	0.664152		AcD	1	1		1	14	18.9119	2.78716	2.54801	deep	CA3	deep	63.5154
1320	dorsal	A12	S05	L			CA3b	2	Path (12)	12.5968	9.31432	92.1512	25.028	55.2659	107.656	56	63.6893	95.7395	74			5.68928	4.54534	3.9509	3.8333	3.35157	2.62953	3.10307	3.37367	60.5836	1.09627	1.1598	2.63577	0.726516		nonAcD	0	1		0	-18	-35.0707	1.5141		deep	CA3	deep	37.0162
1321	dorsal	A12	S05	L			CA3b	3	Path (36)	15.3221	9.85872	118.639	40.9797	66.9765	122.653	52	28.9684	140.733	52			1.68933	1.34966	2.58155	3.19458	2.28086	1.83056	2.20852	2.41921	69.124	1.35266	1.46687	1.86401	0.758018		nonAcD	0	1		0	0	0	0.29985		deep	CA3	deep	52.9826
1322	dorsal	A12	S05	L			CA3b	4	Path (48)	13.5135	11.3846	120.83	34.5827	70.6746	67.7983	54	41.9117	84.8506	61			9.91132	7.91845	4.19721	4.11256	4.29114	4.89954	4.89954	4.48	31.6177	1.14248	1.0797	1.93737	0.692113		nonAcD	0	1		0	-7	-9.3064	2.0692		deep	CA3	deep	53.1976
1323	dorsal	A12	S05	L			CA3b	5	Path (60)	13.3279	10.1796	106.557	27.4676	114.23	76.0163	66	88.7542	87.7269	70			9.70769	7.75577	2.63104	3.34448	3.38252	2.50783	2.11772	2.79672	62.9069	1.39112	1.12184	3.84697	0.731125		nonAcD	0	1		0	-4	-6.68123	2.04844		deep	CA3	deep	44.0881
1324	dorsal	A12	S05	L			CA3b	6	Path (72)	14.7363	14.3151	165.68	39.8133	134.364	125.119	47	97.1776	123.27	57			3.7268	2.97745	3.4336	3.09029	2.29527	2.59926	2.18033	2.71975	37.1544	1.35784	1.32672	4.1663	0.706583		nonAcD	0	1		0	-10	-11.5761	1.09107		deep	CA3	deep	53.56
1325	dorsal	A12	S05	L			CA3b	7	Path (84)	14.4191	9.48476	107.412	31.8653	97.794	93.8904	69	71.7019	111.765	65	1.99189	0.830895	2.5493	4.0286	3.16702	3.03082	2.68905	2.29355	2.29527	2.69514	64.4318	1.48535	0.99769	3.64458	0.727876		AcD	1	1		1	4	5.75579	1.39342	0.689082	deep	CA3	deep	44.9274
1326	dorsal	A12	S05	L			CA3b	8	Path (96)	13.8536	10.8888	118.477	26.3362	185.315	121.421	34	174.016	115.257	57			0.701448	0.560409	3.01467	3.64818	3.29721	2.97237	3.13689	3.21386	22.3339	1.54301	1.45104	1.38572	1.39532		nonAcD	0	1		0	-23	-44.2446	-0.579089		supf	CA3	deep	33.6658
1327	dorsal	A12	S05	L			CA3b	9	Path (109)	12.5953	13.4728	133.277	29.7993	44.788	80.9471	57	59.1695	75.8109	76			6.56475	5.24478	3.38252	2.98609	2.77974	2.70227	2.11336	2.7928	59.983	0.79312	1.16472	1.4634	1.54239		nonAcD	0	1		0	-19	-30.6237	1.65723		deep	CA3	deep	43.8638
1328	dorsal	A12	S05	L			CA3b	10	Path (121)	11.8512	10.5978	98.6436	26.2389	172.988	74.5782	75	196.41	61.8403	79	1.72542	1.2587	3.57181	4.57905	3.36684	2.79358	3.52089	2.20453	2.34699	2.84656	62.6007	0.848171	1.43194	1.18975	1.12566		AcD	1	1		1	-4	-6.9956	1.52149	0.545471	deep	CA3	deep	38.574
1329	dorsal	A12	S05	L			CA3b	11	Path (133)	15.8404	9.02993	112.342	20.6744	170.934	101.287	65	181.001	88.7542	75			0	0.1	3.15367	4.47914	3.87437	2.28837	2.30845	3.2208	70.1517	1.47935	0.964755	2.44174	0.698427		nonAcD	0	1		0	-10	-22.7328	-2.30259		deep	CA3	deep	25.8777
1330	dorsal	A12	S05	L			CA3b	12	Path (145)	12.6186	10.2756	101.837	22.4218	192.712	65.3329	71	209.969	59.1695	80	3.27972	2.52723	1.59802	4.55643	4.35945	3.45047	3.51072	3.70842	2.42276	3.49036	60.1362	1.12321	1.23697	2.17478	0.707412		AcD	1	1		1	-9	-18.7045	1.51654	1.18776	deep	CA3	deep	33.7679
1331	dorsal	A12	S05	L			CA3b	13	Path (157)	14.3386	8.10703	91.2977	19.5635	139.089	40.8845	76	133.337	39.2409	91			0	0.899792	3.45484	4.2378	4.03092	4.36483	2.88687	3.79505	36.4049	1.73286	1.36715	2.01642	0.635317		nonAcD	0	1		0	-15	-37.7754	-0.105592		deep	CA3	deep	25.6133
1332	dorsal	A12	S05	L			CA3b	14	Path (169)	14.9756	9.68788	113.947	36.0654	85.6724	44.5825	90	109.299	29.1738	106	2.92409	2.17773	5.37417	7.21768	2.94557	3.38022	3.19934	2.90004	2.0921	2.90346	74.7289	0.843101	0.982471	1.42113	0.835944		AcD	1	1		1	-16	-20.7589	1.97653	1.07298	deep	CA3	deep	54.1763
1333	dorsal	A12	S05	L			CA3b	15	Path (0)	11.4503	7.66259	68.9102	29.2345	103.136	201.341	48	118.955	176.481	56	3.24286	1.01722	1.25207	4.24318	3.83166	3.50028	3.47598	3.13374	2.81558	3.35145	65.5636	1.12646	0.934143	2.0719	0.756809		AcD	1	1		1	-8	-12.6284	1.44531	1.17646	deep	CA3	deep	41.9032
1334	dorsal	A12	S05	L			CA3b	16	Path (12)	12.5524	11.3216	111.616	15.0917	108.477	171.55	52	105.601	161.072	60.5	1.77781	1.3858	1.32681	2.83784	3.80837	3.32831	3.00176	3.14016	1.98158	3.05203	60.7254	1.33474	1.19369	0.93844	0.952976		AcD	1	1		1	-8.5	-26.7422	1.04304	0.575384	deep	CA3	deep	22.4419
1335	dorsal	A12	S05	L			CA3b	17	Path (24)	12.126	13.6816	130.3	30.6899	182.439	192.712	49	154.498	209.764	50			8.96935	7.16589	4.16482	3.93316	2.35571	2.70768	2.10244	3.05277	121.896	1.26798	1.30219	2.28997	0.837104		nonAcD	0	1		0	-1	-1.49171	1.96933		deep	CA3	deep	47.3831
1336	dorsal	A12	S05	L			CA3b	18	Path (36)	10.3735	11.8752	96.751	33.5782	15.4087	167.03	45.5	41.7062	175.454	57.5	1.79076	1.45608	1.02953	2.61328	4.18771	3.63042	2.71115	2.83213	2.50245	3.17277	39.9673	1.68741	1.72649	2.63799	0.873538		AcD	1	1		1	-12	-16.5898	0.960608	0.582642	deep	CA3	deep	45.3
1337	dorsal	A12	S05	L			CA3b	19	Path (48)	12.6085	9.81984	97.2429	37.2865	153.882	140.733	55	174.632	111.559	66			1.56934	1.25379	3.33944	3.31277	2.81441	2.93486	2.67307	3.01491	82.371	1.52414	1.35046	3.0643	0.839617		nonAcD	0	1		0	-11	-13.6326	0.226173		deep	CA3	deep	48.2399
1338	dorsal	A12	S05	L			CA3b	20	Path (60)	14.797	9.01201	104.734	31.9606	158.812	111.559	56	176.892	88.5487	67.5	1.99874	1.08917	1.45643	3.16233	3.50838	2.7483	1.99485	2.27391	1.64716	2.43452	59.894	1.10452	1.36645	2.97114	0.839093		AcD	1	1		1	-11.5	-16.7065	1.15131	0.692519	deep	CA3	deep	43.9624
1339	dorsal	A12	S05	L			CA3b	21	Path (72)branched AD	12.6979	9.80744	97.8085	31.4721	78.6872	131.282	60	51.7733	155.32	59			2.86768	2.29108	3.45908	4.23448	3.55931	3.81175	1.80703	3.37433	59.8361	1.18926	1.23537	3.09618	0.702487		nonAcD	0	1		0	1	1.45463	0.829022		deep	CA3	deep	42.2604
1340	dorsal	A12	S05	L			CA3b	22	Path (84)	11.3548	13.6732	121.939	23.9133	109.505	103.136	58	112.792	119.366	67			2.71773	2.17128	3.82924	4.41026	3.44362	1.71516	2.12739	3.10513	52.4915	1.36207	1.20373	3.34102	0.732364		nonAcD	0	1		0	-9	-17.4988	0.775315		deep	CA3	deep	32.6494
1341	dorsal	A12	S05	L			CA3b	23	Path (98)	11.2565	9.94641	87.9346	26.5697	95.1231	104.779	64	86.6997	96.7667	73	7.73256	1.96497	1.25943	8.73875	3.15367	3.03527	2.89868	3.55158	2.16698	2.96124	51.3415	1.29327	1.33718	3.44643	0.79622		AcD	1	1		1	-9	-15.7014	2.16777	2.04544	deep	CA3	deep	44.1946
1342	dorsal	A12	S05	L			CA3b	24	Path (110)	14.7129	9.54586	110.307	27.8173	151.005	69.8528	64.5	160.456	81.5635	76			0	1.46934	3.64846	3.2385	2.88382	3.1571	2.78096	3.14177	59.3756	1.69141	1.39721	2.95035	1.06321		nonAcD	0	1		0	-11.5	-19.2862	0.384812		deep	CA3	deep	36.6572
1343	dorsal	A12	S05	L			CA3b	25	Path (122)	12.8489	9.58024	96.6792	21.4996	99.4376	77.4545	69	105.396	61.0185	78			2.91078	2.32551	4.99907	4.3534	3.44396	3.11453	2.53399	3.68899	63.5605	1.35916	1.5204	2.5293	0.737748		nonAcD	0	1		0	-9	-19.5386	0.84394		deep	CA3	deep	29.8213
1344	dorsal	A12	S05	L			CA3b	26	Path (134)	13.4709	7.92145	83.8089	21.9117	51.9787	133.953	59	54.0332	156.142	63	5.11052	1.17739	0	5.21052	3.29651	3.38807	3.63341	2.68083	2.94024	3.18781	62.6196	1.26659	1.32374	2.20267	0.567316		AcD	1	1		1	-4	-8.38624	1.6313	1.6313	deep	CA3	deep	33.823
1345	dorsal	A12	S05	L			CA3b	27	Path (146)	15.2965	8.03075	96.4801	25.7802	35.5428	119.366	65.5	45.8152	142.171	68.5			3.75044	2.99634	4.7298	2.43115	2.54496	3.2238	2.76171	3.13828	56.8315	1.24348	1.00821	2.13158	0.59764		nonAcD	0	1		0	-3	-5.3345	1.09739		deep	CA3	deep	36.0189
1346	dorsal	A12	S05	L			CA3b	28	Path (158)	11.7064	8.85885	81.45	26.9322	50.746	113.408	65.5	36.57	127.379	71	3.0414	1.5425	1.77574	4.46009	4.07709	3.44741	3.08345	1.77107	1.77107	2.83002	59.8043	0.982117	1.33301	1.96255	0.876511		AcD	1	1		1	-5.5	-9.39004	1.49517	1.11232	deep	CA3	deep	39.293
1347	dorsal	A12	S05	L			CA3b	29	Path (169)	14.1256	11.3177	125.56	30.7374	4.93079	45.1989	70	24.4485	52.3896	82			2.52762	2.01939	4.74292	4.48682	3.42997	3.3357	2.38465	3.67601	17.8637	1.35698	1.40779	1.75028	0.978285		nonAcD	0	1		0	-12	-18.1741	0.702798		supf	CA3	supf	41.0008
1348	dorsal	A12	S05	L			CA3b	30	Path (181)branched AD	12.5891	10.7353	106.145	24.417	138.268	46.4316	73.5	159.018	55.2659	77			5.07579	5.11119	3.97438	3.85031	3.01209	2.44558	2.04133	3.06474	74.7235	1.19307	1.38399	2.82566	0.621204		nonAcD	0	1		0	-3.5	-6.576	1.63143		deep	CA3	deep	36.9596
1349	dorsal	A12	S05	L			CA3b	31	Path (193)	11.2872	8.70144	77.1375	33.1882	171.55	54.4441	65	173.605	85.467	69			2.84628	2.27398	3.85765	2.82913	1.90041	2.89184	2.96393	2.88859	67.2641	1.18308	1.22801	2.36758	0.787603		nonAcD	0	1		0	-4	-5.52562	0.82153		deep	CA3	deep	44.3871
1350	dorsal	A12	S05	L			CA3b	32	Path (205)	13.7896	6.61274	71.618	18.7113	121.832	24.6539	71.5	133.542	14.7924	79			3.80251	3.03794	5.35377	5.41453	3.4336	3.17659	2.58093	3.99188	70.8422	1.1421	1.34046	1.4626	0.914521		nonAcD	0	1		0	-7.5	-18.677	1.11118		deep	CA3	deep	27.223
1351	dorsal	A12	S05	L			CA3c	1	Path (0)branched AD	14.9062	12.5134	146.499	32.2844	76.2218	80.9471	12	51.7733	99.4376	4			6.07458	4.85316	3.08345	2.28837	3.35157	1.75686	1.76884	2.44982	0	1.66627	1.29588	4.39908	0.958239		nonAcD	0	1		0	8	11.4185	1.57963		supf	CA3	supf	46.4841
1352	dorsal	A12	S05	L			CA3c	2	Path (12)	13.1432	10.9681	113.22	21.3557	24.8594	79.0981	43	29.7902	86.9051	61			4.32337	3.45407	2.88931	2.84947	3.50805	2.61898	3.11504	2.99617	25.7628	0.986806	0.844068	2.12957	0.696923		nonAcD	0	1		0	-18	-42.3294	1.23955		deep	CA3	deep	31.0537
1353	dorsal	A12	S05	L			CA3c	3	Path (24)	14.2453	9.95278	111.354	28.4201	152.033	155.936	85	142.787	164.154	98			5.00768	4.00079	3.64057	3.81415	3.69925	4.32063	4.34528	3.96398	32.6539	1.29806	1.3529	2.25002	0.651747		nonAcD	0	1		0	-13	-21.4352	1.38649		deep	CA3	deep	40.5804
1354	dorsal	A12	S05	L			CA3c	4	Path (36)	12.5343	11.9596	117.735	33.317	119.366	134.159	97	123.681	148.54	125	9.9141	0.941348	1.79516	11.3483	4.44848	3.28809	2.41785	1.80647	2.66949	2.92608	35.7615	1.10133	1.29418	2.25117	0.985785		AcD	1	1		1	-28	-42.1775	2.42907	2.29396	deep	CA3	deep	55.9064
1355	dorsal	A12	S05	L			CA3c	5	Path (48)	12.2766	11.7065	112.874	31.5037	134.775	54.2387	129	124.092	64.922	148			9.51123	7.59881	2.16272	1.70736	2.83658	0.897005	1.54515	1.82976	-29.2582	1.35806	1.44506	3.60636	0.760287		nonAcD	0	1		0	-19	-28.8055	2.02799		supf	CA3	supf	48.9436
1356	dorsal	A12	S05	L			CA3c	6	Path (60)two ADs	14.1294	9.20375	102.136	35.5157	77.8654	69.031	136	70.6746	93.2741	156	4.3391	1.39277	9.57742	11.9908	1.79787	1.82355	2.18667	1.97895	2.05209	1.96782	0	0.958917	1.23567	1.80752	0.550576		AcD	1	1		1	-20	-26.7375	2.48414	1.46767	supf	CA3	supf	59.4626
1357	dorsal	A12	S05	L			CA3c	7	Path (79)	17.9086	10.1966	143.419	35.4471	175.659	73.9618	156	162.305	105.806	165			8.16509	6.52334	2.72995	1.6436	1.76734	2.2797	1.75686	2.03549	-18.5385	0.976645	1.28714	2.27902	0.689398		nonAcD	0	1		0	-9	-11.7035	1.87539		supf	CA3	supf	52.5333
1358	dorsal	A12	S06	L	G1S6L_Sub2		Sub	1	Path (0)	14.7435	8.60069	99.5918	29.6487	141.966	61.224	32	141.349	28.9684	36			0.98053	0.783375	1.9285	3.10769	3.16378	4.19148	4.19148	3.31659	0	0.755064	0.847436	3.36357	0.518456		nonAcD	0	1		0	-4	-6.18771	-0.244144		supf	Sub	supf	38.0911
1359	dorsal	A12	S06	L	G1S6L_Sub2		Sub	2	Path (12)	14.1753	9.95368	110.817	28.5632	78.6872	65.7438	60	80.7417	36.1591	63			1.30966	1.04633	2.61898	2.87181	2.7329	2.02286	2.25319	2.49995	0	0.867287	1.02484	2.35879	0.617685		nonAcD	0	1		0	-3	-4.81346	0.0452882		supf	Sub	supf	37.0614
1360	dorsal	A12	S06	L	G1S6L_Sub2		Sub	3	Path (24)	14.0361	9.49279	104.648	26.4011	87.5215	28.1466	54	89.7814	0.821798	58			2.61649	2.09039	2.5167	1.9279	2.65278	2.66689	2.794	2.51165	28.728	0.789984	1.07348	3.18348	0.558898		nonAcD	0	1		0	-4	-6.95243	0.737352		supf	Sub	supf	35.662
1361	dorsal	A12	S06	L	G1S6L_Sub2		Sub	4	Path (36)	17.7333	11.6163	161.788	27.4657	87.5215	30.8174	61	79.3035	3.28719	64			1.553	1.24074	4.00861	3.47885	2.80217	3.59276	3.50337	3.47715	26.9656	0.891936	1.02056	2.77743	0.617536		nonAcD	0	1		0	-3	-5.00628	0.215706		supf	Sub	supf	35.931
1362	dorsal	A12	S06	L	G1S6L_Sub2		Sub	5	Path (48)	12.7798	9.99519	100.324	23.6099	203.395	70.6746	63	205.45	47.4588	69			1.94843	1.55666	2.93171	2.85466	2.57632	2.30731	2.16698	2.5674	0	0.647938	0.837782	2.77939	0.590981		nonAcD	0	1		0	-6	-11.7144	0.442542		supf	Sub	supf	31.5003
1363	dorsal	A12	S06	L	G1S6L_Sub2		Sub	6	Path (60)	14.2809	11.7232	131.489	26.2974	155.731	80.5362	84	155.936	48.897	84			3.58241	4.17088	3.96024	3.96024	5.55023	5.55023	5.55023	4.91423	35.8116	0.955434	1.09493	2.57681	0.661322		nonAcD	0	1		0	0	0	1.42813		supf	Sub	supf	38.1363
1364	dorsal	A12	S06	L	G1S6L_Sub2		Sub	7	Path (72)	12.2732	10.3199	99.4766	17.1296	95.534	130.666	84	85.2615	124.297	91			2.21458	1.7693	2.28144	1.43079	0.959528	1.38773	1.25916	1.46373	0	0.849908	0.812618	1.60636	0.694491		nonAcD	0	1		0	-7	-19.0554	0.570583		supf	Sub	supf	23.6553
1365	dorsal	A12	S06	L	G1S6L_Sub2		Sub	8	Path (84)	14.59	8.87237	101.668	24.8718	69.4419	75.6054	78	70.4692	50.5406	83			2.99411	2.39209	2.85522	2.22175	2.05478	2.69096	1.95207	2.35496	43.8238	0.780875	0.931826	1.83264	0.580709		nonAcD	0	1		0	-5	-9.24229	0.872166		supf	Sub	supf	34.1255
1366	dorsal	A12	S06	L	G1S6L_Sub2		Sub	9	Path (96)	15.4815	11.0103	133.876	35.2544	48.0752	80.9471	97	36.9809	45.4043	102			2.4702	1.97352	2.9245	2.32553	1.85261	1.469	1.61281	2.03689	33.3707	0.822425	1.04451	2.00042	0.531374		nonAcD	0	1		0	-5	-6.50612	0.679819		supf	Sub	supf	46.5972
1367	dorsal	A12	S06	L	G1S6L_Sub2		Sub	10	Path (108)	13.2672	10.1656	105.926	25.4442	67.182	110.326	98	60.6076	84.4397	102			4.23142	3.38061	2.50415	1.68481	1.45999	1.72275	1.72581	1.8195	15.465	0.899208	0.847576	1.8749	0.732814		nonAcD	0	1		0	-4	-7.21523	1.21806		supf	Sub	supf	36.0793
1368	dorsal	A12	S06	L	G1S6L_Sub1		Sub	11	Path (0)	12.6662	11.0148	109.575	23.7136	43.7607	170.729	37	46.2261	147.102	42			1.42051	1.13489	3.50621	2.74467	2.91053	1.8836	2.50806	2.71062	57.7293	0.827352	0.869671	2.76118	0.616482		nonAcD	0	1		0	-5	-9.69796	0.126534		deep	Sub	deep	31.1022
1369	dorsal	A12	S06	L	G1S6L_Sub1		Sub	12	Path (12)	11.5752	9.18079	83.4639	25.8525	101.492	190.863	42	104.368	163.743	46			1.4438	1.15349	2.8716	2.53388	2.97769	2.97769	2.97769	2.86771	40.4475	0.927411	0.819834	2.20362	0.64158		nonAcD	0	1		0	-4	-7.10071	0.142795		deep	Sub	deep	33.8026
1370	dorsal	A12	S06	L	G1S6L_Sub1		Sub	13	Path (28)	13.7953	13.9059	150.667	24.5789	24.243	91.8359	66	19.5177	67.7983	62			2.0159	1.61056	2.87955	2.94915	3.13025	3.46314	1.86829	2.85808	117.673	1.18047	0.99079	3.06003	0.763605		nonAcD	0	1		0	4	7.47069	0.476582		deep	Sub	deep	32.7806
1371	dorsal	A12	S06	L	G1S6L_Sub1		Sub	14	Path (40)	17.0873	12.1655	163.266	30.2501	40.8845	161.689	69	38.6245	127.79	70			2.91142	2.32602	2.98079	4.0749	2.8029	2.21812	2.5293	2.9212	61.2077	0.902137	0.910144	2.94733	0.594354		nonAcD	0	1		0	-1	-1.5134	0.844159		deep	Sub	deep	40.7747
1372	dorsal	A12	S06	L	G1S6L_Sub1		Sub	15	Path (52)	13.976	15.0607	165.317	28.971	58.1422	164.976	74	51.5678	134.98	78	3.35385	2.17524	2.0319	4.9772	3.97884	4.16162	2.92766	3.56774	2.16759	3.36069	59.5338	0.924969	1.12096	6.13341	0.590667		AcD	1	1		1	-4	-6.33305	1.60487	1.21011	deep	Sub	deep	42.492
1373	dorsal	A12	S06	L	G1S6L_Sub1		Sub	16	Path (64)	14.653	11.2065	128.97	26.8203	126.968	169.907	79	120.599	143.198	84			2.56571	4.10741	2.95868	3.05231	2.71568	2.36292	2.43717	2.70535	53.7613	0.902137	1.0019	4.91534	0.599289		nonAcD	0	1		1	-5	-8.56559	1.41279		deep	Sub	deep	38.7114
1374	dorsal	A12	S06	L	G1S6L_Sub1		Sub	17	Path (76)	12.5518	11.5187	113.554	27.8705	159.429	181.206	63	167.441	154.703	69			4.54355	3.62998	3.11617	3.28327	2.6386	2.6386	2.6386	2.86305	47.199	1.1485	1.03648	2.33427	0.619787		nonAcD	0	1		0	-6	-9.90384	1.28923		deep	Sub	deep	39.4283
1375	dorsal	A12	S06	L	G1S6L_Sub1		Sub	18	Path (88)	13.1358	9.53743	98.3959	29.8167	158.402	162.1	38	151.416	137.446	49	2.36868	1.33048	1.46861	3.54199	2.49531	2.1647	3.23022	2.59736	2.32354	2.56223	60.8733	0.746523	0.877221	1.9479	0.617718		AcD	1	1		1	-11	-17.1421	1.26469	0.862333	deep	Sub	deep	41.7542
1376	dorsal	A12	S06	L	G1S6L_Sub1		Sub	19	Path (100)	12.0668	12.0239	113.953	26.0773	169.29	176.07	40	170.934	149.156	44	4.43197	0.896217	0.965011	5.20294	2.85281	2.27391	2.51885	1.80062	1.54173	2.19758	49.5681	0.825102	0.847576	2.50428	0.627106		AcD	1	1		1	-4	-7.03917	1.64922	1.48884	deep	Sub	deep	39.1527
1377	dorsal	A12	S06	L	G1S6L_Sub1		Sub	20	Path (112)	14.1817	9.68095	107.829	28.6675	176.07	168.058	37	160.251	143.609	42			3.33067	4.71641	2.21812	2.99492	1.54087	2.53555	2.20918	2.29973	51.7548	0.767272	0.762308	2.68119	0.572703		nonAcD	0	1		1	-5	-8.00991	1.55105		deep	Sub	deep	41.7857
1378	dorsal	A2	S02	L			CA1d	1	Path (0)	11.1521	11.137	97.547	27.002	99.4376	52.8005	19	89.3705	34.1046	15			1.61695	1.61695	2.297	1.94907	1.99008	2.01953	2.26825	2.10478	23.1368	0.372377	0.4844	2.16051	0.447214		nonAcD	0	1		0	4	8.51898	0.480539		supf	CA1	supf	28.619
1379	dorsal	A2	S02	L			CA1d	2	Path (12)	13.8705	11.6434	126.841	24.6013	142.171	44.1716	13	133.337	26.2975	9	3.16395	1.2346	6.87505	10.039	3.21944	2.29648	2.74723	2.2257	1.20431	2.33863	33.8381	0.404071	0.537621	1.77498	0.333917		AcD	1	1		1	4	9.35745	2.30648	1.15182	deep	CA1	deep	34.6403
1380	dorsal	A2	S02	L			CA1d	3	Path (24)	11.1319	15.4636	135.197	23.0412	154.498	49.1024	11	159.429	29.7902	9			4.87831	4.87831	2.93373	2.72765	2.06793	1.652	1.56908	2.19008	28.132	0.710887	0.610165	3.5067	0.507668		nonAcD	0	1		0	2	4.97959	1.5848		supf	CA1	deep	27.9196
1381	dorsal	A2	S02	L			CA1d	4	Path (36)	12.3418	12.4076	120.27	30.0984	137.446	61.0185	38	146.075	38.0082	36			4.97488	4.97488	3.51373	4.21171	1.94432	2.14895	2.16607	2.79696	35.9374	0.543947	0.764528	3.33057	0.416578		nonAcD	0	1		0	2	3.81004	1.6044		deep	CA1	deep	35.0732
1382	dorsal	A2	S02	L			CA1d	5	Path (48)	15.3542	12.5855	151.77	24.2607	153.676	55.2659	53	141.966	40.0627	53	2.5744	1.48618	1.03652	3.61092	2.46606	3.05876	3.20192	1.8749	1.84976	2.49028	36.4287	0.462306	0.663375	1.64244	0.490008		AcD	1	1		1	0	0	1.28396	0.945618	deep	CA1	deep	27.8716
1383	dorsal	A2	S02	L			CA1d	6	Path (60)	10.9956	13.4721	116.344	21.3199	116.079	56.9095	59	108.272	42.1171	55			0.590357	0.590357	2.8963	2.28401	2.94303	2.25319	3.01024	2.67735	40.931	0.510547	0.575842	1.4618	0.486674		nonAcD	0	1		0	4	10.8138	-0.527028		deep	CA1	deep	21.9103
1384	dorsal	A2	S02	L			CA1d	7	Path (72)	16.9169	10.8509	144.17	28.1357	122.037	75.4	76	128.406	52.3896	77	2.78454	1.2497	3.80896	6.5935	2.28599	1.48547	1.54733	1.63859	1.64395	1.72027	15.2535	0.465893	0.570536	1.72967	0.516824		AcD	1	1		1	-1	-2.03684	1.88608	1.02408	supf	CA1	supf	34.7292
1385	dorsal	A2	S02	L			CA1d	8	Path (84)	13.5765	11.3195	120.699	32.3318	174.016	64.3057	59	162.1	40.2681	61			5.37593	5.37593	2.74125	1.67819	1.62783	1.74498	1.98158	1.95476	20.7051	0.395878	0.918978	3.5156	0.410949		nonAcD	0	1		0	-2	-3.5465	1.68193		supf	CA1	supf	37.7077
1386	dorsal	A2	S02	L			CA1d	9	Path (96)	13.987	10.6165	116.627	25.1183	178.536	45.6098	56	166.62	36.1591	65	3.11316	0.490265	1.43361	4.54677	2.13647	2.14932	2.59175	1.61952	1.78352	2.05612	44.3937	0.65059	0.764947	3.06115	0.431881		AcD	1	1		1	-9	-20.9961	1.51442	1.13564	deep	CA1	deep	29.6651
1387	dorsal	A2	S02	L			CA1d	10	Path (108)	12.9492	11.13	113.195	25.7195	186.548	57.115	34	197.848	42.1171	38	2.6607	1.23317	2.97271	5.63342	3.4039	2.23621	1.65674	1.62783	1.21594	2.02812	27.0215	0.443419	0.849908	2.95082	0.390531		AcD	1	1		1	-4	-8.9472	1.72872	0.97859	supf	CA1	deep	31.3529
1388	dorsal	A2	S02	L			CA1d	11	Path (120)	15.846	10.6308	132.305	22.2484	129.022	71.7019	45	126.557	58.1422	37			4.87405	4.87405	2.46563	1.92028	2.34073	1.74632	1.72436	2.03947	23.114	0.634741	0.79869	2.76368	0.39811		nonAcD	0	1		0	8	21.0742	1.58393		supf	CA1	supf	27.1224
1389	dorsal	A2	S02	L			CA1d	12	Path (132)	12.3697	11.3821	110.578	27.9961	76.2218	66.5656	58	83.0016	47.0479	52			1.02725	1.02725	2.23595	2.5745	2.02489	2.05135	2.164	2.21014	44.0442	0.518169	0.731451	2.30496	0.536008		nonAcD	0	1		0	6	12.3754	0.0268829		deep	CA1	deep	29.0233
1390	dorsal	A2	S02	L			CA1d	13	Path (144)	14.8994	10.1449	118.715	22.4667	62.6621	62.6621	53	61.0185	46.637	47	2.74933	0.735397	0.84709	3.59642	1.91665	2.31487	1.90041	1.79787	2.16957	2.01987	34.6749	0.548934	0.717811	5.46002	0.385325		AcD	1	1		1	6	15.4895	1.27994	1.01136	deep	CA1	deep	26.0631
1391	dorsal	A2	S02	L			CA1d	14	Path (157)	12.4666	10.9997	107.701	37.7027	70.4692	71.9073	69	84.4397	43.3498	73			4.3151	4.3151	2.96877	2.63749	2.09126	1.8148	1.8836	2.27918	37.0395	0.506675	0.693867	2.11188	0.465283		nonAcD	0	1		0	-4	-6.09016	1.46212		deep	CA1	deep	42.0178
1392	dorsal	A2	S02	L			CA1d	15	Path (169)	12.8695	12.5372	126.722	25.5796	58.5531	72.3182	69	49.1024	52.3896	67			3.11421	3.11421	2.29081	2.54257	1.69574	2.67393	2.43971	2.32855	39.5908	0.483113	0.724201	1.81597	0.519767		nonAcD	0	1		0	2	4.48437	1.13597		deep	CA1	deep	28.6939
1393	dorsal	A2	S02	L			CA1d	16	Path (181)	14.0221	12.1012	133.27	22.2399	22.5994	84.2343	62	26.503	70.4692	57			3.74002	3.74002	2.58291	2.23228	1.84397	1.61844	1.66098	1.98772	44.2165	0.386073	0.65487	2.03781	0.418552		nonAcD	0	1		0	5	12.9923	1.31909		deep	CA1	deep	25.98
1394	dorsal	A2	S02	L			CA1d	17	Path (193)	16.5466	10.419	135.401	32.5801	204.422	55.0605	70	191.684	35.1319	72			1.24641	1.24641	2.45013	2.77188	1.84397	1.63859	1.36452	2.01382	39.763	0.518805	0.683386	2.31229	0.488018		nonAcD	0	1		0	-2	-3.51944	0.220269		deep	CA1	deep	33.8265
1395	dorsal	A2	S02	L			CA1d	18	Path (205)	14.0379	10.8673	119.816	26.3592	160.456	51.3624	73	148.951	33.0774	77			1.72062	1.72062	1.61952	1.39763	1.15105	2.20453	1.99073	1.67269	40.5784	0.529431	0.673856	3.45927	0.594624		nonAcD	0	1		0	-4	-8.72835	0.542684		deep	CA1	deep	28.0798
1396	dorsal	A2	S02	L			CA1d	19	Path (217)	16.7109	10.821	142.023	24.3532	157.991	69.031	66	150.594	53.4169	73			6.36178	6.36178	1.44044	2.04113	1.98078	2.09298	2.14142	1.93935	23.2287	0.44965	0.801098	2.30607	0.580851		nonAcD	0	1		0	-7	-16.7045	1.85031		supf	CA1	supf	30.715
1397	dorsal	A2	S02	L			CA1d	20	Path (229)	13.6339	8.98137	96.1731	21.3559	35.3373	72.9346	37	26.2975	62.4567	45			1.3816	1.3816	2.20619	1.7707	2.19134	1.98959	1.26465	1.88449	45.4357	0.614875	0.794147	1.55419	0.471444		nonAcD	0	1		0	-8	-21.9998	0.323243		deep	CA1	deep	22.7375
1398	dorsal	A2	S02	L	CA1m		CA1m	1	Path (1)	14.7744	12.2247	141.852	32.6605	134.364	138.062	10	138.268	110.943	5			3.81778	3.81778	1.19466	0.937275	1.02853	1.08835	0.974533	1.04467	30.9924	0.449156	0.556689	2.71802	0.412323		nonAcD	0	1		0	5	8.80606	1.33967		deep	CA1	deep	36.4782
1399	dorsal	A2	S02	L	CA1m		CA1m	2	Path (13)	13.8858	10.9962	119.923	21.8089	156.758	139.5	20	159.429	121.421	19	4.26923	0.631384	2.7602	7.02942	2.67106	2.49964	2.37159	2.34699	1.91569	2.36099	26.1159	0.64482	0.82837	2.02281	0.429046		AcD	1	1		1	1	2.6281	1.9501	1.45143	supf	CA1	deep	28.8383
1400	dorsal	A2	S02	L	CA1m		CA1m	3	Path (25)	11.7189	8.82643	81.2387	24.3659	169.085	164.565	17	172.372	142.582	17			5.09876	5.09876	1.86074	1.35113	1.79238	1.5198	1.45678	1.59617	19.1768	0.645679	0.854503	3.52942	0.491608		nonAcD	0	1		0	0	0	1.629		supf	CA1	supf	29.4647
1401	dorsal	A2	S02	L	CA1m		CA1m	4	Path (37)	12.0745	13.6572	129.515	25.5565	108.888	150.389	24	112.175	128.611	26			2.42332	2.42332	2.84226	2.55186	2.36688	2.10968	2.41081	2.4563	26.4528	0.69884	1.07861	2.05245	0.62068		nonAcD	0	1		0	-2	-4.48844	0.885137		supf	CA1	deep	27.9798
1402	dorsal	A2	S02	L	CA1m		CA1m	5	Path (49)	12.2174	10.1282	97.1854	24.2907	113.408	137.24	32	105.396	119.572	29			3.06266	3.06266	2.8544	2.05564	1.74498	2.00481	2.20453	2.17287	27.6033	0.467777	0.817596	3.02387	0.521429		nonAcD	0	1		0	3	7.09437	1.11928		supf	CA1	deep	27.3534
1403	dorsal	A2	S02	L	CA1m		CA1m	6	Path (61)	11.9894	10.0066	94.2273	22.581	147.718	137.035	26	154.703	122.037	20			2.03093	2.03093	2.36886	1.78352	1.71208	1.33718	1.43855	1.72804	33.3898	0.583113	0.739372	2.07299	0.617985		nonAcD	0	1		0	6	15.4091	0.708494		deep	CA1	deep	24.612
1404	dorsal	A2	S02	L	CA1m		CA1m	7	Path (73)	10.6589	10.0558	84.1815	35.0524	99.4376	137.857	18	96.7667	113.408	7	2.23795	1.05293	0	2.33795	1.78073	2.25819	1.6456	1.81902	1.9411	1.88893	30.86	0.512267	0.772146	3.23601	0.702005		AcD	1	1		1	11	18.2893	0.80556	0.80556	deep	CA1	deep	37.2904
1405	dorsal	A2	S02	L	CA1m		CA1m	8	Path (85)	13.2786	11.0756	115.507	22.3766	66.3602	117.106	29	66.7711	106.012	19			2.14699	2.14699	1.51192	1.23323	1.52819	1.6677	1.39011	1.46623	34.3631	0.98053	0.944131	4.774	0.594874		nonAcD	0	1		0	10	26.5446	0.764067		deep	CA1	deep	24.5236
1406	dorsal	A2	S02	L	CA1m		CA1m	9	Path (97)	15.4707	9.32761	113.336	30.0929	69.4419	172.578	41	77.6599	150.389	39	15.0563	2.20858	3.42129	18.4776	2.31188	2.00379	1.44181	1.55451	2.35652	1.9337	21.6771	1.0444	0.873873	4.36446	0.575002		AcD	1	1		1	2	3.81074	2.91656	2.71179	supf	CA1	supf	48.5704
1407	dorsal	A2	S02	L	CA1m		CA1m	10	Path (109)	11.9695	11.7903	110.839	22.5604	168.469	134.98	45	166.825	118.955	52			3.58295	3.58295	2.43139	3.63542	2.34073	2.08986	1.43815	2.38711	42.7679	0.6235	0.913439	1.8353	0.479807		nonAcD	0	1		0	-7	-18.076	1.27619		deep	CA1	deep	26.1434
1408	dorsal	A2	S02	L	CA1m		CA1m	11	Path (121)	11.4966	10.7087	96.6928	24.1833	109.505	129.228	45	108.477	116.079	51			2.93283	2.93283	1.40497	1.62178	1.68814	2.74585	1.87754	1.86766	29.8914	0.700751	0.829475	0.736393	0.691487		nonAcD	0	1		0	-6	-14.3654	1.07597		supf	CA1	deep	27.1162
1409	dorsal	A2	S02	L	CA1m		CA1m	12	Path (133)	13.1202	7.62852	78.6086	24.1541	144.226	131.693	43	148.951	110.943	42			3.72477	3.72477	2.04678	1.45751	1.63091	1.69982	1.53229	1.67346	34.2345	1.17688	1.39307	3.63452	0.642158		nonAcD	0	1		0	1	2.37277	1.315		deep	CA1	deep	27.8789
1410	dorsal	A2	S02	L	CA1m		CA1m	13	Path (145)	12.1745	10.6145	101.495	31.4956	152.444	143.609	50	143.609	119.366	46			1.50914	3.08052	2.88774	2.21589	2.02898	1.80007	1.32052	2.05064	27.1178	0.616349	0.735397	2.83152	0.558418		nonAcD	0	1		0	4	7.29638	1.1251		supf	CA1	deep	34.5761
1411	dorsal	A2	S02	L	CA1m		CA1m	14	Path (157)	11.4649	11.2268	101.091	21.6036	189.219	148.54	52	185.315	130.05	51			7.17899	7.17899	1.69807	2.1185	1.74802	1.61873	1.54856	1.74638	26.0281	0.986806	1.11062	2.01565	0.625444		nonAcD	0	1		0	1	2.65309	1.97116		supf	CA1	deep	28.7826
1412	dorsal	A2	S02	L	CA1m		CA1m	15	Path (169)	10.9798	14.2443	122.836	32.6803	73.3455	119.366	50	54.2387	100.465	45	2.54242	1.30837	1.47597	4.01839	2.15613	2.08902	2.45061	1.8836	1.71755	2.05938	28.3896	0.650481	0.766143	1.05089	0.591539		AcD	1	1		1	5	8.80068	1.39088	0.933118	supf	CA1	deep	36.6986
1413	dorsal	A2	S02	L	CA1m		CA1m	16	Path (181)	12.2744	12.7053	122.483	20.6259	100.054	103.752	66	100.876	95.1231	59			1.8235	1.8235	2.05564	1.54239	1.23317	0.959376	1.02782	1.36368	46.2555	0.735061	1.33326	3.71093	0.694712		nonAcD	0	1		0	7	19.839	0.60076		deep	CA1	deep	22.4494
1414	dorsal	A2	S02	L	CA1m		CA1m	17	Path (193)	12.9512	11.1563	113.48	25.4948	67.3874	95.1231	71	58.1422	80.1253	78			1.01074	1.01074	1.19466	1.59182	2.02165	1.23082	1.44387	1.49656	39.6258	0.696345	0.818984	2.2086	0.628417		nonAcD	0	1		0	-7	-15.9362	0.0106859		deep	CA1	deep	26.5055
1415	dorsal	A2	S02	L	CA1m		CA1m	18	Path (206)	17.1562	9.91483	133.597	27.9514	103.341	111.559	69	101.492	100.465	68			2.1586	2.1586	2.23957	2.01364	1.53272	1.44021	1.10548	1.66632	28.6604	0.955482	1.10048	3.41668	0.639714		nonAcD	0	1		0	1	2.05027	0.769458		supf	CA1	deep	30.11
1416	dorsal	A2	S02	L	CA1m		CA1m	19	Path (218)	11.8496	10.6578	99.1884	31.3962	29.9956	102.93	68	10.067	90.6032	64			4.49421	4.49421	1.54429	1.46743	1.5204	1.28406	1.29556	1.42235	32.5911	0.52709	0.922827	1.68814	0.611143		nonAcD	0	1		0	4	7.3196	1.50279		deep	CA1	deep	35.8904
1417	dorsal	A2	S02	L	CA1m		CA1m	20	Path (230)	15.4666	11.6812	141.897	23.14	4.93079	98.6158	59	8.62888	85.6724	52			5.29019	5.29019	1.41015	1.62422	1.97179	1.61517	1.23317	1.5709	40.1973	0.621311	1.07348	1.97291	0.590729		nonAcD	0	1		0	7	17.6082	1.66585		deep	CA1	deep	28.4302
1418	dorsal	A2	S02	L			CA1p	1	Path (0)	12.9612	13.1498	133.86	25.7219	165.387	112.381	16	164.771	93.2741	22			0	1.45059	1.19604	1.55642	1.88385	1.42177	1.81902	1.57542	32.7391	0.661536	0.628125	0	0.488323		nonAcD	0	1		0	-6	-13.4893	0.371969		deep	CA1	deep	27.1725
1419	dorsal	A2	S02	L			CA1p	2	Path (12)	13.0938	8.69808	89.4497	37.4566	146.896	120.804	20	134.98	99.643	29			4.21312	4.21312	1.92472	1.63817	1.8313	1.89485	1.66532	1.79087	21.0596	0.451662	0.524582	1.5187	0.308842		nonAcD	0	1		0	-9	-13.9029	1.4382		supf	CA1	supf	41.6698
1420	dorsal	A2	S02	L			CA1p	3	Path (24)	11.6651	12.2493	112.226	29.9354	176.276	117.928	19	185.521	97.3831	26			1.63537	1.63537	2.00657	2.27365	1.94666	1.77562	1.3124	1.86298	22.3348	0.566088	0.65865	2.26309	0.434166		nonAcD	0	1		0	-7	-13.5231	0.49187		supf	CA1	supf	31.5708
1421	dorsal	A2	S02	L			CA1p	4	Path (36)	12.7271	11.7366	117.317	24.0555	196.615	108.272	21	199.491	93.685	31			1.81616	1.81616	2.51531	2.62061	1.82499	2.43538	1.623	2.20386	45.4625	0.372943	0.684832	2.11662	0.522574		nonAcD	0	1		0	-10	-24.5638	0.596725		deep	CA1	deep	25.8717
1422	dorsal	A2	S02	L			CA1p	5	Path (48)	15.4113	11.9055	144.104	27.3923	138.678	99.643	13	138.062	78.2763	18			1.51258	1.51258	1.30394	1.12118	1.34379	1.55959	2.44174	1.55405	39.1872	0.371663	0.618722	1.93262	0.368427		nonAcD	0	1		0	-5	-10.5173	0.413814		deep	CA1	deep	28.9049
1423	dorsal	A2	S02	L			CA1p	6	Path (60)	11.8795	9.98176	93.1312	21.6821	138.473	106.217	19	142.993	93.4795	27			4.73294	4.73294	2.27938	2.03852	1.43835	1.67792	1.6444	1.81572	42.0126	0.674253	0.708447	1.18421	0.333416		nonAcD	0	1		0	-8	-21.652	1.55455		deep	CA1	deep	26.415
1424	dorsal	A2	S02	L			CA1p	7	Path (72)	12.1515	9.85653	94.0681	27.2303	152.238	134.159	37	166.414	118.955	42			2.30979	3.72808	1.8551	1.51149	1.27943	1.89989	1.31477	1.57213	22.4678	0.522465	0.631616	1.62397	0.426841		nonAcD	0	1		0	-5	-10.5806	1.31589		supf	CA1	supf	30.9584
1425	dorsal	A2	S02	L			CA1p	8	Path (84)	14.416	11.4366	129.489	21.4053	124.092	115.052	35	125.941	102.519	45			2.98234	2.98234	2.15042	2.02141	2.297	3.06649	2.11329	2.32972	27.7133	0.667834	0.682487	2.59536	0.52285		nonAcD	0	1		0	-10	-27.851	1.09271		supf	CA1	deep	24.3876
1426	dorsal	A2	S02	L			CA1p	9	Path (96)	13.1778	12.1152	125.391	30.73	118.75	126.557	51	132.309	109.299	59			1.22286	1.22286	2.20984	1.96136	1.88857	1.85031	1.85316	1.95265	32.8768	0.468154	0.567643	1.48214	0.423253		nonAcD	0	1		0	-8	-15.0897	0.201189		deep	CA1	deep	31.9529
1427	dorsal	A2	S02	L			CA1p	10	Path (108)	15.8334	11.8528	147.396	33.0939	135.186	164.565	65	138.268	138.473	72	3.05845	0.740759	1.90984	4.96828	3.01404	1.9279	2.27262	1.97654	1.72062	2.18234	23.6133	0.552146	0.687092	3.25748	0.43945		AcD	1	1		1	-7	-12.2114	1.60307	1.11791	supf	CA1	supf	38.0622
1428	dorsal	A2	S02	L			CA1p	11	Path (120)	15.8007	10.8742	134.948	32.7261	125.53	166.414	71	130.46	142.993	77	5.22693	0.993006	1.71755	6.94447	2.91557	2.24328	1.54505	1.90588	1.71242	2.06444	19.9175	0.545876	0.693422	2.26356	0.409693		AcD	1	1		1	-6	-10.5644	1.93795	1.65382	supf	CA1	supf	39.6706
[truncated: 2,487 more rows]
[truncated: 35 more columns]
