# Supplementary material for: Diversity of axon initial segment geometry in the mouse hippocampus and its predicted influence on neuronal excitability
Source: Cereb Cortex. 2025 Dec 9;35(12):bhaf297. doi: 10.1093/cercor/bhaf297 (PMC12687872; doi:10.1093/cercor/bhaf297)
Supplement: datarespository_v03_bhaf297 [file datarespository_v03_bhaf297.zip › new_code/AISmorph_sim_CTv06_histo_and_modelcells_v3_revision_250601_just_the_morpho_implementation_2.py]

#!/usr/bin/env python2
# -*- coding: utf-8 -*-
"""
Created on Mon Jan 22 14:56:37 2018

@author: Matthias Klumpp & Beate Throm & Martin Both
"""

import os
import numpy as np
from scipy.fft import fft, ifft
from scipy.stats import norm
import matplotlib.pyplot as plt
import itertools
import multiprocessing as mp
from itertools import zip_longest
from scipy.signal import argrelextrema
from collections import OrderedDict

from neuron_model import NeuronModel, SynPosition, CellType
from nrnutils import hoc_section, fromtodistance
import csv
import pandas as pd


#%%
################################################################################
# Global settings that control the parameteres of the model
################################################################################
BIOPHYSICS_FNAME  = os.path.join(SCRIPT_ROOT, 'config', 'biophysics_simple_fork_210330.xls')

PATH_ROOT = './'
SKRIPT_ROOT = './AISmorph_simulations/'

FIGURE_ROOT = 'figures'

TOPOLOGY_ACD = './config/topology_cell_Revision_250321.yaml'

FIGURE_PATH = PATH_ROOT+FIGURE_ROOT+'results_250429_modelcell/resubmission'
FIGURE_PATH_TEMPLATE = os.path.join(FIGURE_PATH, '{}')
FIGURE_RAW_DATA_TEMPLATE = os.path.join(FIGURE_PATH, 'data', '1{}')

resultCSV = FIGURE_PATH + '/results_morpho_250522.csv'

file_location = r''+PATH_ROOT+SKRIPT_ROOT+'AISmorph_morphonly_v05.xlsx'
morpho_data = pd.read_excel(file_location)

RANDOM_SEED = 42

TIME_POINTS = norm.ppf(np.linspace(0.001,0.999,1000))
#TIME_POINTS = norm.ppf(np.linspace(0.999,0.001,1000))
#TIME_POINTS = np.random.normal(0,1,1000)
LOC_FIXED   = np.arange(0,1,1/1000)

################################################################################
# all the original functions except
################################################################################

# do_matrix_test()
# and
# simulate_with_param_dict_apdip(nm, params)

################################################################################
# new versions of the functions:
################################################################################

def simulate_with_param_dict_apdip(nm, params):
    print('Computing: {}'.format(format_param_dict(params)))

    args=params.copy()

    # first get the relevant morphological parameters
    soma_dia = args.pop('soma_dia_1')
    soma_len = args.pop('soma_dia_2')
    ais_dist = args.pop('ais_dist')
    ais_len  = args.pop('ais_length')
    stem_len = args.pop('stem_length')
    stem_dia = args.pop('stem_dia')
    adend_dia_1 = args.pop('adend_dia_1')
    adend_dia_2 = args.pop('adend_dia_2')
    adend_dia_3 = args.pop('adend_dia_3')
    adend_dia_4 = args.pop('adend_dia_4')
    adend_dia_5 = args.pop('adend_dia_5')

    ais_dia = args.pop('ais_dia')
    ais_dist_max = args.pop('ais_dist_max')
    ais_dia_max = args.pop('ais_dia_max')
    ais_dia_beg = args.pop('ais_dia_beg')
    ais_dia_end = args.pop('ais_dia_end')


    nm.h.ais_prox.L = ais_len/4
    nm.h.ais_prox_mid.L = ais_len/4
    nm.h.ais_dist_mid.L = ais_len/4
    nm.h.ais_dist.L = ais_len/4

    # set the diameter of the AIS
    # if there is a uniform diameter, just set it
    if not np.isnan(ais_dia):
        nm.h.ais_prox.diam = ais_dia
        nm.h.ais_prox_mid.diam = ais_dia
        nm.h.ais_dist_mid.diam = ais_dia
        nm.h.ais_dist.diam = ais_dia

    # if it is not uniform, there are 4 parameters that define the AIS
    # 1. the diameter at the beginning (ais_dia_beg)
    # 2. the diameter at the end (ais_dia_end)
    # 3. th maximal diameter (ais_dia_max)
    # 4. the location, at wich the maximal diameter was measured (ais_dist_max)
    # the next thing, we have to consider, that we assume that we have a proximal part
    # of the AIS which contains 'normal' Nav1.2 channels, and a distal part
    # which contains 'low threshold' (shifted by -5 mV) Nav1.6 channels
    # as we cannot measure, where hte proximal part end and the distal part starts,
    # we split it exactly in half.
    # for easier implementation of the morphology in NEURON, we further split
    # each part into two smaller parts:
    # ais_prox, ais_prox_mid, ais_dist_mid, ais_dist

    if not np.isnan(ais_dia_max):

        L1 = ais_dist_max
        L2 = ais_len - L1
        LH = ais_len/2
        D1 = ais_dia_beg
        D2 = ais_dia_max
        D3 = ais_dia_end

        # for computational reasons, not compartment is allowed to have a length
        # of 0 in NEURON
        if L1 <= 0:
            L1 = 0.0000001

        if L2 <= 0:
            L2 = 0.0000001

        # general strategy:
        # proximal and distal AIS have the same length (ais_len/2)
        # we devide them into two parts with lengths that are computed
        # depending on where the maximal diameter is located

        # if the maximal diam is on the proximal part:
        # compute the diameter at the transition from prox to dist (D_edge)
        # set D1, D_max and D_edge together with
        # L1 to prox and LH - L1 to prox_mid
        # set D_edge, D_halve and D3 to the
        # dist_mid and dist

        # if the maximal diam is on the distal part:
        # compute the diameter at the transition from prox to dist (D_edge)
        # set D1, D_halve, and D_edge to the
        # prox and prox_mid compartment
        # set D_edge, D2, and D3
        # together with LH _l2 and L2 to dist mid and dist

        if L1 < L2:

            D_edge = D3 + (D2 - D3) * LH / L2
            D_halve = (D_edge + D3) / 2
            LH1 = LH - L1
            if LH1 == 0:
                LH1 = 0.0000001

            nm.h.ais_prox.L = L1
            nm.h.ais_prox_mid.L = LH1
            nm.h.ais_prox(0).diam = D1
            nm.h.ais_prox(1).diam = D2
            nm.h.ais_prox_mid(0).diam = D2
            nm.h.ais_prox_mid(1).diam = D_edge
            nm.h.ais_dist_mid(0).diam = D_edge
            nm.h.ais_dist_mid(1).diam = D_halve
            nm.h.ais_dist(0).diam = D_halve
            nm.h.ais_dist(1).diam = D3


        if L1 > L2:

            D_edge = D1 + (D2 - D1) * LH / L1
            D_halve = (D1 + D_edge) / 2
            LH2 = LH - L2
            if LH2 == 0:
                LH2 = 0.0000001


            nm.h.ais_prox(0).diam = D1
            nm.h.ais_prox(1).diam = D_halve
            nm.h.ais_prox_mid(0).diam = D_halve
            nm.h.ais_prox_mid(1).diam = D_edge
            nm.h.ais_dist_mid(0).diam = D_edge
            nm.h.ais_dist_mid(1).diam = D2
            nm.h.ais_dist(0).diam = D2
            nm.h.ais_dist(1).diam = D3
            nm.h.ais_dist_mid.L = LH2
            nm.h.ais_dist.L = L2


        if L1 == L2:

            D_edge = D2
            D_halve_p = (D1 + D2)/2
            D_halve_d = (D2 + D3)/2

            nm.h.ais_prox(0).diam = D1
            nm.h.ais_prox(1).diam = D_halve_p
            nm.h.ais_prox_mid(0).diam = D_halve_p
            nm.h.ais_prox_mid(1).diam = D_edge
            nm.h.ais_dist_mid(0).diam = D_edge
            nm.h.ais_dist_mid(1).diam = D_halve_d
            nm.h.ais_dist(0).diam = D_halve_d
            nm.h.ais_dist(1).diam = D3

    # now set all the other parameters
    nm.h.soma.diam = soma_dia
    nm.h.soma.L = soma_len
    
    nm.h.radTprox_1.diam = adend_dia_1
    nm.h.radTprox_2.diam = adend_dia_2
    nm.h.radTprox_3.diam = adend_dia_3
    nm.h.radTprox_4.diam = adend_dia_4
    nm.h.radTprox_5.diam = adend_dia_5
    
    if nm.h.radTprox_end.diam > nm.h.radTprox_5.diam:
        nm.h.radTprox_end.diam = nm.h.radTprox_5.diam
        
    if nm.h.radTdist.diam > nm.h.radTprox_end.diam:
        nm.h.radTdist.diam = nm.h.radTprox_end.diam

    if args.pop('cell_type') == 0:
        print('nonAcD Cell')
        nm.h.zipfel.L  = 0.001
        nm.h.zipfel.diam = stem_dia
        nm.h.axodend.L = ais_dist
        nm.h.axodend.diam = stem_dia
        nm.h.ScD_a.L = 0.001
        nm.h.ScD_a.diam = stem_dia
    else:
        print('AcD Cell')
        nm.h.zipfel.L = stem_len
        nm.h.zipfel.diam = stem_dia
        nm.h.axodend.L = ais_dist
        nm.h.axodend.diam = stem_dia
        nm.h.ScD_a.L = stem_len
        nm.h.ScD_a.diam = stem_dia
    
    del args['list_index']
    del args['cell_index']

    t_vec, rec_vecs = simulate(nm, **args)

    t_vec, rec_vecs = convert_nrn_vectors(t_vec, rec_vecs, start_at=15)
    
    os.makedirs(os.path.dirname(FIGURE_PATH_TEMPLATE), exist_ok=True)

    thr_soma, onset_soma = np.round(determine_threshold(t_vec, rec_vecs[0]),2)

    with open(resultCSV, 'a', newline='') as csvfdip:
            csvwr = csv.writer(csvfdip, delimiter=';',
                            quotechar='|', quoting=csv.QUOTE_MINIMAL)
            row = list(params.values())
            row.extend([thr_soma])
            row.extend([onset_soma])
            csvwr.writerow(row)

    return True, thr_soma, onset_soma, t_vec, rec_vecs

# %%
def do_matrix_test(run,morpho_data):

    Indexange = np.arange(0,morpho_data.shape[0])

    if run > 0:
        esimnames = ['Adend_diam1',
                    'Adend_diam2',
                    'Adend_diam3',
                    'Adend_diam4',
                    'Adend_diam5',
                    'AISlength',
                    'cellindex',
                    'AcD_nes',
                    'AcDbranch',
                    'cellcounter',
                    'ampa',
                    'unknown1',
                    'somadia1',
                    'somadia2',
                    'AcDstem_diam',
                    'AcDstem',
                    'AISdist',
                    'AISdiam',
                    'AISdistmax',
                    'AISdiamax',
                    'AISdiabeg',
                    'AISdiaend',
                    'APthres',
                    'APonset',
                    ]

        esimsheet = pd.read_csv(resultCSV,sep=';',names=esimnames)

    for counter_loop in range(0,len(Indexrange)):

        cC = Indexrange[counter_loop]

        print('########################################################################################')
        print(cC)
        print('########################################################################################')

#%%
        cell_type   = morpho_data['AcD_nes'].values[cC]
        cell_index  = morpho_data['Unnamed: 0'].values[cC]
        soma_dia_1  = np.round(morpho_data['somadia1'].values[cC],1)
        soma_dia_2  = np.round(morpho_data['somadia2'].values[cC],1)
        stem_len    = np.round(morpho_data['AcDstem'].values[cC],1)
        stem_dia    = np.round(morpho_data['AcDstem_diam'].values[cC],1)
        ais_len     = np.round(morpho_data['AISlength'].values[cC],1)
        try:
            ais_dist = np.round(morpho_data['AISdist'].values[cC],1)
        except:
            ais_dist = 0.0001
        try:
            ais_dist2 = np.round(morpho_data['AISdist2'].values[cC],1)
        except:
            ais_dist2 = ais_dist-stem_len
        adend_dia_1 = np.round(morpho_data['Adend_diam1'].values[cC],2)
        adend_dia_2 = np.round(morpho_data['Adend_diam2'].values[cC],2)
        adend_dia_3 = np.round(morpho_data['Adend_diam3'].values[cC],2)
        adend_dia_4 = np.round(morpho_data['Adend_diam4'].values[cC],2)
        adend_dia_5 = np.round(morpho_data['Adend_diam5'].values[cC],2)

        ais_dia = np.round(morpho_data['AISthickmax'].values[cC],2)
        ais_dist_max = np.round(morpho_data['AISmaxloc'].values[cC],2)
        ais_dia_max = np.round(morpho_data['AISthickmax'].values[cC],2)
        ais_dia_beg = np.round(morpho_data['AISthickstart'].values[cC],2)
        ais_dia_end = np.round(morpho_data['AISthickend'].values[cC],2)

        inputdict = {0:np.array([0,1]),
                         1:np.array([0]),
                         2:np.array([0]),
                         3:np.array([1]),
                         4:np.array([1])}

        nsyndict = {0:np.arange(10, 1010, 50)}

        if run > 0:
            cellindex2 = morpho_data['Unnamed: 0'][cC]

            if run in [1,2]:
                amparange = esimsheet['ampa'][esimsheet.cellindex == cellindex2][esimsheet.APthres < -10][esimsheet.AcDbranch == 0].min()
            if run in [3,4]:
                amparange = esimsheet['ampa'][esimsheet.cellindex == cellindex2][esimsheet.APthres < -10][esimsheet.AcDbranch == 1].min()
            if np.isnan(amparange):
                amparange = 1015


            newdict = {
                    1:np.arange(amparange-50, amparange, 5),
                    2:np.arange(amparange-5, amparange, 1),
                    3:np.arange(amparange-50, amparange, 5),
                    4:np.arange(amparange-5, amparange, 1)}
            nsyndict.update(newdict)

        value_table = {
            'adend_dia_1':   np.array([adend_dia_1]),
            'adend_dia_2':   np.array([adend_dia_2]),
            'adend_dia_3':   np.array([adend_dia_3]),
            'adend_dia_4':   np.array([adend_dia_4]),
            'adend_dia_5':   np.array([adend_dia_5]),
            'ais_length':    np.array([ais_len]),
            'cell_index':    np.array([cell_index]),
            'cell_type':     np.array([cell_type]),
            'input_loc':     inputdict[run],
            'list_index':    np.array([cC]),
            'nsyn_ampa':     nsyndict[run],
            'nsyn_gaba':     np.array([0]),
            'soma_dia_1':    np.array([soma_dia_1]),
            'soma_dia_2':    np.array([soma_dia_2]),
            'stem_dia':      np.array([stem_dia]),
            'stem_length':   np.array([stem_length]),
            'ais_dist':      np.array([ais_dist]),
            'ais_dia':       np.array([ais_dia]),
            'ais_dist_max':  np.array([ais_dist_max]),
            'ais_dia_max':  np.array([ais_dia_max]),
            'ais_dia_beg':  np.array([ais_dia_beg]),
            'ais_dia_end':  np.array([ais_dia_end]),
        }

        if mult_process == 'on':
            results = simulate_with_value_matrix_parallel(acd_apdip_simulation_func, value_table)
        elif mult_process == 'off':
            results = simulate_with_value_matrix(acd_apdip_simulation_func, value_table)
        else:
            print('not implemented')


# %%

if __name__ == '__main__':
    try:
        mp.set_start_method('forkserver')
    except RuntimeError:
        pass
    if mp.get_start_method() != 'forkserver':
        print('/!\\ WARNING: Multiprocessing mode is "{}", not "forkserver"!'.format(mp.get_start_method()))

    plt.ioff()

    mult_process = 'on'

    do_matrix_test(0,morpho_data)
    do_matrix_test(1,morpho_data)
    do_matrix_test(2,morpho_data)
    do_matrix_test(3,morpho_data)
    do_matrix_test(4,morpho_data)
