# Supplementary material for: Diversity of axon initial segment geometry in the mouse hippocampus and its predicted influence on neuronal excitability
Source: Cereb Cortex. 2025 Dec 9;35(12):bhaf297. doi: 10.1093/cercor/bhaf297 (PMC12687872; doi:10.1093/cercor/bhaf297)
Supplement: datarespository_v03_bhaf297 [file datarespository_v03_bhaf297.zip › new_code/readme.txt]

The code was modified from Hodapp et al., 2022. To download the complete code, navigate to https://doi.org/10.11588/data/JWLFFZ and
download Hodapp_et_al_computer_modelling.zip

The modifications presented here are to implement quantified morphological features to the model neuron.
Only two functions of the original code have to be modified:

do_matrix_test()
and
simulate_with_param_dict_apdip(nm, params)

The modified code uses an Excel table (AISmorph_morphonly_v05.xlsx, part of this release) to implement the following morphological features:

- soma diameter
- AIS distance from Soma
- AIS length
- AIS morphology (diameter at the beginning, at the end and at the location with the largest diameter)
- the diameter of the proximal apical dendrite quantified at five locations: at 5, 10, 15, 20, and 25 µm
and for AcD cells:
 - stem dendrite length and diameter

To modify the original code and use the new parts,

1. replace the first 45 lines of the original code with the first 54 lines of the new code 
2. replace the function 'do_matrix_test()' in line 245 of the original code with the one of the new code (line 266)
3. replace the function 'simulate_with_param_dict_apdip(nm, params)' in line 302 of the original code with the one of the new code (line 67)
4. place the Excel file (AISmorph_morphonly_v05.xlsx) into the original folder of the code 
5. place the new topology file (./config/topology_cell_Revision_250321.yaml) into the original config folder
 
