# Supplementary material for: Diversity of axon initial segment geometry in the mouse hippocampus and its predicted influence on neuronal excitability
Source: Cereb Cortex. 2025 Dec 9;35(12):bhaf297. doi: 10.1093/cercor/bhaf297 (PMC12687872; doi:10.1093/cercor/bhaf297)
Supplement: datarespository_v03_bhaf297 [file datarespository_v03_bhaf297.zip › new_code/config/topology_cell_Revision_250321.yaml]

---
- name: soma
  category: soma
  nseg: 25
  diam: 15
  coords:
    - x: -10
      y: 0
      z: 0
    - x: 10
      y: 0
      z: 0
      
- name: zipfel
  category: zipfel
  nseg: 41
  diam: 1.9 
  coords:
    - x: 0
      y: 0 
      z: 0
    - x: 0
      y: -5.99
      z: 0
  connections:
    - parent: soma
      location: 0.5

- name: axodend
  category: zipfel
  nseg: 41
  diam: 1.9 
  coords:
    - x: 0
      y: -5.99 
      z: 0
    - x: 0
      y: -6
      z: 0
  connections:
    - parent: zipfel
      location: 1.0
      
- name: ais_prox
  category: AIS_prox
  nseg: 21
  diam: 1.22
  coords:
    - x: 0
      y: -6
      z: 0
    - x: 0
      y: -14.5
      z: 0
  connections:
    - parent: axodend
      location: 1.0

- name: ais_prox_mid
  category: AIS_prox
  nseg: 21
  diam: 1.22
  coords:
    - x: 0
      y: -14.5
      z: 0
    - x: 0
      y: -23
      z: 0
  connections:
    - parent: ais_prox
      location: 1.0

- name: ais_dist_mid
  category: AIS_dist
  nseg: 21
  diam: 1.22
  coords:
    - x: 0
      y: -23
      z: 0
    - x: 0
      y: -31.5
      z: 0
  connections:
    - parent: ais_prox_mid
      location: 1.0

- name: ais_dist
  category: AIS_dist
  nseg: 21
  diam: 1.22
  coords:
    - x: 0
      y: -31.5
      z: 0
    - x: 0
      y: -40
      z: 0
  connections:
    - parent: ais_dist_mid
      location: 1.0

- name: axon
  category: axon
  nseg: 81
  diam: 1.2
  coords:
    - x: 0
      y: -40
      z: 0
    - x: 0
      y: -540
      z: 0
  connections:
    - parent: ais_dist
      location: 1.0
      
- name: AcD
  category: dend
  nseg: 151
  diam: 1.8 #2
  coords:
    - x: 0
      y: -5.99
      z: 0
    - x: -141.42
      y: -147.42
      z: 0
  connections:
    - parent: zipfel
      location: 1.0

######
#
######
- name: ScD_a
  category: dend
  nseg: 151
  diam: 1.8 #2
  coords:
    - x: 0
      y: 0
      z: 0
    - x: 6
      y: 0
      z: 0
  connections:
    - parent: soma
      location: 0.5
      
- name: ScD_b
  category: dend
  nseg: 151
  diam: 1.8 #2
  coords:
    - x: 6
      y: 0
      z: 0
    - x: 206 
      y: 0 
      z: 0
  connections:
    - parent: ScD_a
      location: 1.0
      
- name: ScD_c
  category: dend
  nseg: 151
  diam: 1.22
  coords:
    - x: 6 
      y: 0
      z: 0
    - x: 359.55
      y: -353.55
      z: 0
  connections:
    - parent: ScD_a
      location: 1.0

######
#
######      
- name: radTprox_1
  category: radTprox
  nseg: 41
  diam: 4
  coords:
    - x: 0
      y: 0 
      z: 0
    - x: 0
      y: 5 
      z: 0
  connections:
    - parent: soma
      location: 0.5
      
- name: radTprox_2
  category: radTprox
  nseg: 41
  diam: 4
  coords:
    - x: 0
      y: 5 
      z: 0
    - x: 0
      y: 10 
      z: 0
  connections:
    - parent: radTprox_1
      location: 1.0
      
- name: radTprox_3
  category: radTprox
  nseg: 41
  diam: 4
  coords:
    - x: 0
      y: 10 
      z: 0
    - x: 0
      y: 15 
      z: 0
  connections:
    - parent: radTprox_2
      location: 1.0
      
- name: radTprox_4
  category: radTprox
  nseg: 41
  diam: 4
  coords:
    - x: 0
      y: 15 
      z: 0
    - x: 0
      y: 20 
      z: 0
  connections:
    - parent: radTprox_3
      location: 1.0
      
- name: radTprox_5
  category: radTprox
  nseg: 41
  diam: 4
  coords:
    - x: 0
      y: 20 
      z: 0
    - x: 0
      y: 25 
      z: 0
  connections:
    - parent: radTprox_4
      location: 1.0
      
- name: radTprox_end
  category: radTprox
  nseg: 41
  diam: 4
  coords:
    - x: 0
      y: 25 
      z: 0
    - x: 0
      y: 100 
      z: 0
  connections:
    - parent: radTprox_5
      location: 1.0
      
- name: radTmed
  category: radTmed
  nseg: 41
  diam: 2
  coords:
    - x: 0
      y: 100 
      z: 0
    - x: 0
      y: 200 
      z: 0
  connections:
    - parent: radTprox_end
      location: 1.0
      
- name: radTdist
  category: radTdist
  nseg: 81
  diam: 2
  coords:
    - x: 0
      y: 200 
      z: 0
    - x: 0
      y: 400 
      z: 0
  connections:
    - parent: radTmed
      location: 1.0
      
- name: lm_R
  category: lm
  nseg: 31
  diam: 2
  coords:
    - x: 0
      y: 400 
      z: 0
    - x: 67.08 
      y: 534.16 
      z: 0
  connections:
    - parent: radTdist
      location: 1.0
      
- name: lm_L
  category: lm
  nseg: 31
  diam: 2
  coords:
    - x: 0
      y: 400 
      z: 0
    - x: -67.08 
      y: 534.16 
      z: 0
  connections:
    - parent: radTdist
      location: 1.0
