# Supplementary material for: Diversity of axon initial segment geometry in the mouse hippocampus and its predicted influence on neuronal excitability
Source: Cereb Cortex. 2025 Dec 9;35(12):bhaf297. doi: 10.1093/cercor/bhaf297 (PMC12687872; doi:10.1093/cercor/bhaf297)
Supplement: datarespository_v03_bhaf297 [file datarespository_v03_bhaf297.zip › AISmorph_masterlist.xlsx]

## Sheet: cellmorphologies
animal	sex_ind	hemi	dvaxis	hcarea2	hcarea	supfic_binary	celltype	AcD_nes	AISlength	AISdist	logAISdist	soma_area	somadia1	somadia2	Adend_diam_mean	Adend_diam1	Adend_diam2	Adend_diam3	Adend_diam4	Adend_diam5	AcDstem	AcDstem_diam	AISdist2	AISthickstart	AISthickmax	AISmaxloc	AISthickend	nAcD_ampa	AcD_ampa	nAcD_Vthres	AcD_Vthres	AISend	area_Adend	hcarea2_ind	dvaxis_ind	supfic_binary_ind	AcDness	animal_ind
A1	male	L	ventral	CA1	CA1d	deep	nonAcD	0	31.218	2.41458	0.881525	145.661	15.4936	11.9702	1.81343	1.62178	1.90041	2.15722	1.85545	1.53229			2.41458	0.590179	0.924032	1.83028	0.680218	136	136	-53.32	-53.3	33.6325	284.853	3	2	1	nonAcD	0
A1	male	L	ventral	CA1	CA1d	deep	nonAcD	0	22.1543	4.65705	1.53838	148.812	16.2853	11.6346	1.94473	1.76269	1.82286	2.36664	1.92241	1.84905			4.65705	0.762179	0.705908	3.85765	0.518178	218	218	-51.15	-51.18	26.8114	305.478	3	2	1	nonAcD	0
A1	male	L	ventral	CA1	CA1d	superficial	nonAcD	0	23.0043	3.81856	1.33987	178.81	14.924	15.2552	1.83272	1.93446	1.88105	1.90197	1.77665	1.66947			3.81856	0.64113	1.1948	1.93344	0.503942	185	185	-50.85	-50.85	26.8229	287.883	3	2	0	nonAcD	0
A1	male	L	ventral	CA1	CA1d	deep	AcD	1	26.8904	9.43702	2.24464	107.01	11.6516	11.6936	2.47099	2.96393	2.27391	2.08572	2.38987	2.64154	6.3301	1.23484	3.10692	0.813373	1.08246	1.75622	0.434498	299	153	-51.44	-53.67	36.3274	388.143	3	2	1	AcD	0
A1	male	L	ventral	CA1	CA1d	deep	AcD	1	25.1041	5.04185	1.61777	134.272	14.4066	11.8668	2.18763	2.15939	2.18986	1.96106	2.60641	2.02141	2.86731	1.35676	2.17454	0.686011	1.21594	5.45541	0.572307	190	153	-51.6	-52.38	30.1459	343.632	3	2	1	AcD	0
A1	male	L	ventral	CA1	CA1d	deep	nonAcD	0	31.2453	2.14879	0.764907	143.58	14.4693	12.6344	2.00992	2.06793	2.0673	1.71661	2.11772	2.08002			2.14879	0.738781	1.07983	1.87583	0.625444	163	163	-52.66	-52.64	33.3941	315.717	3	2	1	nonAcD	0
A1	male	L	ventral	CA1	CA1d	deep	nonAcD	0	32.9535	3.13119	1.14141	159.526	13.9101	14.6019	2.19709	2.03442	1.95207	2.59559	2.08452	2.31884			3.13119	0.590702	1.2927	2.87762	0.537621	169	169	-52.8	-52.79	36.0847	345.118	3	2	1	nonAcD	0
A1	male	L	ventral	CA1	CA1d	deep	nonAcD	0	34.1307	1.90872	0.646432	97.0462	10.8986	11.3375	1.9735	1.96859	1.93412	1.95784	2.00379	2.00313			1.90872	0.830755	0.963111	4.40673	0.428624	165	165	-52.68	-52.71	36.0394	309.996	3	2	1	nonAcD	0
A1	male	L	ventral	CA1	CA1d	deep	nonAcD	0	26.4048	1.10897	0.103429	173.495	15.6463	14.1184	1.65765	2.03067	1.50078	1.50195	1.84301	1.41182			1.10897	0.723189	1.05363	3.23853	0.448503	162	162	-51.17	-51.15	27.5138	260.383	3	2	1	nonAcD	0
A1	male	L	ventral	CA1	CA1d	deep	nonAcD	0	28.5409	4.03938	1.39609	107.604	12.1981	11.2317	1.83243	1.88087	1.8749	1.43079	2.0223	1.95329			4.03938	0.53273	1.0493	3.23842	0.450566	172	172	-52.7	-52.66	32.5802	287.838	3	2	1	nonAcD	0
A1	male	L	ventral	CA1	CA1d	deep	nonAcD	0	28.6531	4.19678	1.43432	164.52	16.2972	12.8534	2.43646	2.52298	2.1705	2.15749	2.77441	2.55691			4.19678	0.762071	1.02606	1.26669	0.592896	200	200	-52.62	-52.61	32.8499	382.718	3	2	1	nonAcD	0
A1	male	L	ventral	CA1	CA1d	deep	AcD	1	26.5346	7.76329	2.04941	145.752	16.623	11.1639	2.43814	2.1068	2.67134	2.98444	2.19255	2.23559	4.88915	1.26361	2.87414	0.664989	1.19134	2.72541	0.422424	243	157	-51.29	-52.87	34.2979	382.982	3	2	1	AcD	0
A1	male	L	ventral	CA1	CA1d	deep	AcD	1	23.4589	3.57279	1.27335	122.937	15.0575	10.3953	1.75704	2.20335	1.62625	1.69826	1.68892	1.56845	2.43809	1.29963	1.1347	0.599705	1.20729	2.84012	0.472143	175	145	-50.74	-51.41	27.0317	275.996	3	2	1	AcD	0
A1	male	L	ventral	CA1	CA1d	deep	AcD	1	32.1118	7.79068	2.05293	123.802	14.4794	10.8865	1.87353	1.91783	1.88702	1.88329	1.72742	1.95207	2.17182	1.28417	5.61887	0.528531	1.06542	1.79043	1.14937	131	111	-53.78	-54.38	39.9025	294.293	3	2	1	AcD	0
A1	male	L	ventral	CA1	CA1d	superficial	AcD	1	27.5776	5.55572	1.71483	195.602	20.4698	12.1666	3.24451	3.13923	3.04288	3.25745	3.19237	3.59063	3.39009	2.3748	2.16563	0.658417	1.15117	2.06455	0.633791	251	226	-52.05	-52.37	33.1334	509.647	3	2	0	AcD	0
A1	male	L	ventral	CA1	CA1d	deep	AcD	1	26.988	3.90519	1.36231	85.0307	10.9493	9.88776	1.73835	1.7004	1.88857	1.57101	1.60388	1.9279	2.54312	0.963986	1.36207	0.590702	0.937715	3.48096	0.500948	202	143	-51.97	-53.09	30.8932	273.06	3	2	1	AcD	0
A1	male	L	ventral	CA1	CA1d	superficial	AcD	1	28.3834	5.46101	1.69763	134.59	14.3163	11.9699	1.86892	2.08902	2.00481	2.1329	1.54125	1.5766	2.96148	1.43929	2.49953	0.619051	0.973348	3.68115	0.600941	164	134	-52.47	-53.14	33.8444	293.569	3	2	0	AcD	0
A1	male	L	ventral	CA1	CA1d	deep	nonAcD	0	32.5937	1.75686	0.56353	142.777	14.1853	12.8153	1.65285	2.53596	1.85411	1.81513	1.02953	1.02953			1.75686	0.815984	1.16113	2.03372	0.733714	107	107	-52.8	-52.77	34.3505	227.286	3	2	1	nonAcD	0
A1	male	L	ventral	CA1	CA1d	deep	nonAcD	0	23.6717	0.1	-2.30259	120.657	12.3279	12.4616	2.31936	2.39208	2.08002	2.41403	2.25117	2.4595			0.1	0.814568	0.78792	0	0.59484	227	227	-51.76	-51.71	23.6717	364.324	3	2	1	nonAcD	0
A1	male	L	ventral	CA1	CA1d	superficial	nonAcD	0	26.4443	1.41302	0.345726	127.884	13.8815	11.7298	2.34596	2.93451	2.3473	2.3196	2.12298	2.00544			1.41302	0.673642	0.954446	2.53793	0.444997	203	203	-51.57	-51.55	27.8573	368.503	3	2	0	nonAcD	0
A1	male	L	ventral	CA1	CA1m	deep	AcD	1	27.3001	5.67517	1.7361	124.843	13.1787	12.0616	1.84614	2.11149	1.6438	1.7237	1.92763	1.82409	2.42782	1.38773	3.24735	0.696345	0.668588	1.5906	0.581225	197	165	-52.52	-53.38	32.9753	289.991	3	2	1	AcD	0
A1	male	L	ventral	CA1	CA1m	deep	AcD	1	23.8856	4.4488	1.49263	94.7099	12.3959	9.72812	1.04505	1.17149	1.03081	1.00766	1.00766	1.00766	3.64485	0.997277	0.803948	0.600022	0.796301	1.37514	0.634084	156	105	-51.26	-52.88	28.3344	100.844	3	2	1	AcD	0
A1	male	L	ventral	CA1	CA1m	deep	AcD	1	28.8159	4.86722	1.58252	86.6839	12.3078	8.96741	1.37673	1.88857	1.42177	1.23403	1.07983	1.25943	3.61553	1.01635	1.25169	0.585973	0.783697	4.24845	0.613298	162	107	-52.19	-53.74	33.6831	216.256	3	2	1	AcD	0
A1	male	L	ventral	CA1	CA1m	deep	AcD	1	26.3427	6.67503	1.89837	106.673	12.863	10.559	2.07269	1.84397	2.12987	2.12987	2.12987	2.12987	2.89118	1.68385	3.78385	0.711337	0.958764	1.92675	0.618018	191	164	-51.85	-52.57	33.0178	124.842	3	2	1	AcD	0
A1	male	L	ventral	CA1	CA1m	superficial	AcD	1	31.0813	5.00784	1.61101	191.379	16.5557	14.7182	2.60402	2.58813	1.93002	3.07794	2.9059	2.5181	3.24644	1.60173	1.76141	0.839617	0.839617	3.78288	0.70096	214	176	-53.49	-53.99	36.0892	409.038	3	2	0	AcD	0
A1	male	L	ventral	CA1	CA1m	deep	nonAcD	0	31.8014	1.35384	0.302947	101.47	12.8234	10.075	1.79842	2.38835	2.13664	1.26073	1.6542	1.55217			1.35384	0.835417	0.800202	4.01682	0.647089	145	145	-53.01	-53.03	33.1552	282.495	3	2	1	nonAcD	0
A1	male	L	ventral	CA1	CA1m	deep	AcD	1	22.7088	4.44864	1.4926	122.721	13.6396	11.4558	1.78305	2.10288	1.98561	1.84922	1.63817	1.33937	2.9234	0.950936	1.52525	0.727634	0.969179	2.71506	0.525611	188	130	-50.69	-52.17	27.1574	280.081	3	2	1	AcD	0
A1	male	L	ventral	CA1	CA1m	superficial	AcD	1	27.1172	5.75414	1.74992	130.736	15.4894	10.7466	2.21853	2.18986	2.2257	2.2257	2.2257	2.2257	2.97439	1.55217	2.77974	0.627892	0.992711	2.11364	0.564337	198	166	-52.1	-52.77	32.8713	138.719	3	2	0	AcD	0
A1	male	L	ventral	CA1	CA1m	deep	nonAcD	0	25.4498	2.40281	0.876638	99.5092	11.9857	10.5709	1.26292	1.66671	1.36366	1.09627	1.28691	0.901081			2.40281	0.731451	0.772762	1.38652	0.633469	126	126	-51.86	-51.9	27.8526	198.38	3	2	1	nonAcD	0
A1	male	L	ventral	CA1	CA1m	deep	nonAcD	0	33.2434	3.12461	1.13931	145.294	14.3548	12.8873	2.43701	2.50806	2.46087	2.71396	2.29444	2.20772			3.12461	0.852837	0.944373	2.50151	0.663375	166	166	-53.58	-53.58	36.368	382.805	3	2	1	nonAcD	0
A1	male	L	ventral	CA1	CA1m	deep	nonAcD	0	24.9632	1.47247	0.386944	117.31	14.3793	10.3874	1.4494	1.52647	1.56655	1.38773	1.33986	1.4264			1.47247	0.751464	0.927095	4.28667	0.473059	153	153	-51.37	-51.33	26.4357	227.672	3	2	1	nonAcD	0
A1	male	L	ventral	CA1	CA1m	deep	AcD	1	25.3358	9.42123	2.24297	140.217	15.0387	11.8714	1.82208	2.54231	2.09644	1.77999	1.78295	0.908693	7.93927	0.825402	1.48196	0.721769	0.903882	2.83354	0.550838	254	77	-50.99	-55.47	34.757	286.211	3	2	1	AcD	0
A1	male	L	ventral	CA1	CA1m	superficial	nonAcD	0	28.795	3.93274	1.36934	143.858	15.589	11.7497	1.36512	1.31774	1.553	1.39679	1.2497	1.30837			3.93274	0.62386	0.780667	2.03353	0.46244	150	150	-52.42	-52.4	32.7278	214.433	3	2	0	nonAcD	0
A1	male	L	ventral	CA1	CA1m	deep	nonAcD	0	27.4653	3.47698	1.24616	104.39	10.11	13.1467	1.26009	1.78056	1.12997	1.12997	1.12997	1.12997			3.47698	0.709429	0.947153	1.19214	0.437502	139	139	-51.74	-51.68	30.9423	91.4371	3	2	1	nonAcD	0
A1	male	L	ventral	CA1	CA1m	deep	AcD	1	31.3311	6.28479	1.83813	105.593	12.6166	10.6562	1.87701	2.19066	1.7004	1.6862	1.78056	2.02721	2.37708	1.25928	3.90771	0.638883	0.869038	2.56266	0.599472	177	144	-52.89	-53.87	37.6159	294.839	3	2	1	AcD	0
A1	male	L	ventral	CA1	CA1m	superficial	AcD	1	23.7518	10.3774	2.33963	155.82	18.2875	10.8487	2.25464	3.15023	2.44726	2.06162	2.25735	1.35676	9.41071	1.504	0.966681	0.953322	0.987474	2.86449	0.559856	206	121	-51.12	-52.99	34.1292	354.158	3	2	0	AcD	0
A1	male	L	ventral	CA1	CA1m	deep	AcD	1	31.9112	3.7865	1.33144	108.543	12.7733	10.8196	1.87706	2.64753	2.04484	1.8749	1.29046	1.52755	2.58297	0.619683	1.20353	0.669081	0.850026	3.50847	0.56531	192	97	-52.83	-55.19	35.6977	294.847	3	2	1	AcD	0
A1	male	L	ventral	CA1	CA1m	deep	nonAcD	0	29.4761	2.03076	0.708412	81.5895	10.8185	9.60233	1.12116	1.18384	1.10548	1.10548	1.10548	1.10548			2.03076	0.663362	0.87316	3.13084	0.565569	117	117	-52.38	-52.36	31.5069	71.9214	3	2	1	nonAcD	0
A1	male	L	ventral	CA1	CA1m	deep	nonAcD	0	25.8167	3.73436	1.31758	100.829	11.7399	10.9354	1.39486	1.48907	1.37484	1.38202	1.44021	1.28816			3.73436	0.831064	0.91372	3.51148	0.680824	132	132	-52.07	-52.08	29.5511	219.104	3	2	1	nonAcD	0
A1	male	L	ventral	CA1	CA1m	superficial	nonAcD	0	28.2294	2.87641	1.05654	166.624	16.6417	12.7482	1.75205	2.32943	1.45113	1.71242	1.58106	1.6862			2.87641	0.904004	0.87467	3.05077	0.623298	162	162	-52.36	-52.32	31.1058	275.211	3	2	0	nonAcD	0
A1	male	L	ventral	CA1	CA1p	superficial	AcD	1	24.2201	7.65148	2.0349	95.4426	12.7443	9.53533	1.35456	1.14072	1.30798	1.38773	1.25943	1.67696	5.45784	1.0992	2.19364	0.431308	0.8993	3.46696	0.408989	233	129	-51.02	-53.19	31.8715	212.774	3	2	0	AcD	0
A1	male	L	ventral	CA1	CA1p	superficial	nonAcD	0	40.7718	1.78982	0.582117	122.84	12.7355	12.281	1.72307	1.8235	2.30108	1.48665	1.28896	1.71516			1.78982	0.518805	0.938526	5.19675	0.434898	144	144	-53.8	-53.81	42.5617	270.659	3	2	0	nonAcD	0
A1	male	L	ventral	CA1	CA1p	deep	nonAcD	0	17.3451	2.91097	1.06848	111.381	13.7498	10.314	1.4576	1.28816	1.22087	1.6079	1.63877	1.53229			2.91097	0.464485	0.557495	2.03162	0.298734	262	262	-49.01	-48.98	20.2561	228.959	3	2	1	nonAcD	0
A1	male	L	ventral	CA1	CA1p	deep	nonAcD	0	24.2258	3.49849	1.25233	88.5876	11.2104	10.0615	1.67387	1.59325	1.53821	1.72198	1.72062	1.79532			3.49849	0.434498	0.821196	3.81927	0.393056	198	198	-51.75	-51.76	27.7243	262.931	3	2	1	nonAcD	0
A1	male	L	ventral	CA1	CA1p	deep	AcD	1	21.775	4.47003	1.4974	78.7557	12.4081	8.08142	1.28769	1.30394	1.42802	1.10906	1.34428	1.25313	2.66612	0.667711	1.80391	0.496355	0.796853	2.43248	0.402435	234	120	-50.34	-52.82	26.245	202.269	3	2	1	AcD	0
A1	male	L	ventral	CA1	CA1p	deep	nonAcD	0	19.9534	2.21458	0.795064	86.29	10.1848	10.7875	1.44399	1.63967	1.43406	1.33366	1.1403	1.67224			2.21458	0.527872	1.12537	2.39995	0.508462	175	175	-50.06	-50.06	22.1679	226.821	3	2	1	nonAcD	0
A1	male	L	ventral	CA1	CA1p	deep	nonAcD	0	19.5483	2.37072	0.863194	100.744	12.5592	10.2134	1.32798	1.21464	1.53852	1.0457	1.26882	1.57223			2.37072	0.391638	0.743092	2.81235	0.24168	233	233	-49.51	-49.51	21.919	208.599	3	2	1	nonAcD	0
A1	male	L	ventral	CA1	CA1p	deep	nonAcD	0	23.1769	2.28423	0.826031	95.096	12.0114	10.0804	1.64692	2.01642	1.6526	1.37939	1.5256	1.66056			2.28423	0.430926	0.846095	2.33914	0.472143	186	186	-51.45	-51.48	25.4611	258.697	3	2	1	nonAcD	0
A1	male	L	ventral	CA1	CA1p	superficial	AcD	1	20.2584	8.31047	2.11752	95.7786	13.3093	9.16268	1.02854	1.14418	1.18718	1.10787	0.991307	0.712161	6.37328	1.06816	1.93719	0.523953	0.584776	0	0.507691	198	113	-50.08	-52.35	28.5689	161.563	3	2	0	AcD	0
A1	male	L	ventral	CA1	CA1p	deep	AcD	1	28.6038	5.70327	1.74104	109.47	11.1757	12.4719	1.96965	2.34873	1.5496	1.51168	1.78746	2.65079	4.28772	1.03973	1.41555	0.581383	0.898801	1.80746	0.473538	271	143	-52.18	-54.39	34.3071	309.392	3	2	1	AcD	0
A1	male	L	ventral	CA1	CA1p	deep	AcD	1	20.6665	11.6501	2.45532	127.78	14.3032	11.3747	1.98259	2.26228	2.58412	1.35601	1.93036	1.78017	3.80375	1.49765	7.84637	0.617833	0.590981	0	0.449421	304	235	-50.48	-51.57	32.3166	311.424	3	2	1	AcD	0
A1	male	L	ventral	CA1	CA1p	deep	nonAcD	0	21.2431	3.57458	1.27385	118.588	14.649	10.3072	1.79076	2.37331	1.93124	1.35935	1.45678	1.83312			3.57458	0.861182	1.02853	3.34861	0.523953	190	190	-50.43	-50.43	24.8177	281.292	3	2	1	nonAcD	0
A1	male	L	ventral	CA1	CA1p	deep	nonAcD	0	20.8815	3.66937	1.30002	60.7837	8.48321	9.12299	1.25285	1.38202	1.04815	1.43038	0.973329	1.43038			3.66937	0.454936	0.482126	0	0.41633	223	223	-50.52	-50.47	24.5509	196.798	3	2	1	nonAcD	0
A1	male	L	ventral	CA1	CA1p	deep	AcD	1	24.3733	5.63603	1.72918	95.6226	12.1435	10.026	1.73394	1.66056	1.68246	1.66631	1.62117	2.03919	2.66689	0.520004	2.96914	0.507366	0.960387	1.91536	0.881897	214	100	-52.48	-55.03	30.0094	272.367	3	2	1	AcD	0
A1	male	L	ventral	CA1	CA1p	deep	nonAcD	0	20.7335	4.0172	1.39058	95.6254	12.0535	10.1012	1.32036	0.927727	1.4347	1.89171	1.16021	1.18746			4.0172	0.635836	0.960645	3.0078	0.456609	149	149	-50.52	-50.46	24.7507	207.402	3	2	1	nonAcD	0
A1	male	L	ventral	CA1	CA1p	deep	nonAcD	0	22.1502	2.03514	0.710566	130.697	14.3612	11.5874	1.75361	1.96591	1.99455	1.70117	1.63474	1.47169			2.03514	0.597122	0.654744	0	0.465859	197	197	-51.27	-51.25	24.1853	275.457	3	2	1	nonAcD	0
A1	male	L	ventral	CA1	CA1p	deep	nonAcD	0	25.0848	2.91207	1.06886	99.1035	11.9629	10.5478	1.39951	1.94381	1.39201	1.23697	1.51606	0.908693			2.91207	0.529626	0.927727	1.88247	0.563598	124	124	-51.7	-51.72	27.9969	219.834	3	2	1	nonAcD	0
A1	male	L	ventral	CA1	CA1p	deep	nonAcD	0	25.1469	1.73215	0.549362	119.462	12.7865	11.8957	1.60882	1.84397	1.76003	1.52903	1.52903	1.38202			1.73215	0.56884	0.985376	3.46418	0.351244	162	162	-51.12	-51.14	26.8791	252.712	3	2	1	nonAcD	0
A1	male	L	ventral	CA1	CA1p	deep	nonAcD	0	36.2919	2.97991	1.09189	180.307	18.2766	12.5611	2.71347	2.33628	3.12931	2.71396	2.6535	2.73429			2.97991	0.906377	1.21444	3.07223	0.543151	180	180	-53.21	-53.18	39.2719	426.231	3	2	1	nonAcD	0
A1	male	L	ventral	CA1	CA1p	deep	nonAcD	0	24.9553	3.2811	1.18818	83.624	11.9094	8.94027	1.88227	1.50078	2.21408	2.59266	1.66978	1.43406			3.2811	0.469385	1.04099	3.62706	0.459444	150	150	-51.56	-51.54	28.2364	295.667	3	2	1	nonAcD	0
A1	male	L	ventral	CA2	CA2	superficial		0	26.4005															0.826954	0.656198	4.72065	0.564986					26.4005		2	2	0	nonAcD	0
A1	male	L	ventral	CA2	CA2	deep		0	24.9551															0.656533	0.847652	2.21225	0.770103					24.9551		2	2	1	nonAcD	0
A1	male	L	ventral	CA2	CA2	superficial		0	23.3138															0.806905	0.678381	3.06505	0.753363					23.3138		2	2	0	nonAcD	0
A1	male	L	ventral	CA2	CA2	deep		0	25.1026															0.785926	0.847522	2.04738	0.676759					25.1026		2	2	1	nonAcD	0
A1	male	L	ventral	CA2	CA2	deep		0	29.9084															1.35989	0.84123	2.25644	0.713202					29.9084		2	2	1	nonAcD	0
A1	male	L	ventral	CA2	CA2	deep		0	21.6182															0.907604	1.01473	1.11617	0.61498					21.6182		2	2	1	nonAcD	0
A1	male	L	ventral	CA2	CA2	deep		0	30.1189															1.17549	1.23282	3.97206	0.719188					30.1189		2	2	1	nonAcD	0
A1	male	L	ventral	CA2	CA2	deep		0	21.9707															0.911752	0.869797	3.04851	0.520004					21.9707		2	2	1	nonAcD	0
A1	male	L	ventral	CA2	CA2	deep		0	29.4403															1.41526	1.13354	2.32269	0.864388					29.4403		2	2	1	nonAcD	0
A1	male	L	ventral	CA2	CA2	superficial		0	25.4149															1.13934	1.36135	1.91841	0.725263					25.4149		2	2	0	nonAcD	0
A1	male	L	ventral	CA2	CA2	superficial		0	18.188															0.577557	0.664851	1.92257	0.513695					18.188		2	2	0	nonAcD	0
A1	male	L	ventral	CA2	CA2	superficial		0	19.2164															0.765309	0.73228	0.949379	0.557495					19.2164		2	2	0	nonAcD	0
A1	male	L	ventral	CA2	CA2	superficial		0	20.7395															0.866928	0.964252	1.82391	0.713664					20.7395		2	2	0	nonAcD	0
A1	male	L	ventral	CA2	CA2	superficial		0	24.2385															0.658667	0.746579	1.49477	0.576148					24.2385		2	2	0	nonAcD	0
A1	male	L	ventral	CA2	CA2	superficial		0	25.3599															0.611818	0.644753	1.91141	0.738877					25.3599		2	2	0	nonAcD	0
A1	male	L	ventral	CA2	CA2	deep		0	27.7534															1.33421	1.24524	2.10446	0.625612					27.7534		2	2	1	nonAcD	0
A1	male	L	ventral	CA2	CA2	superficial		0	31.6929															1.1212	1.564	1.99991	0.671541					31.6929		2	2	0	nonAcD	0
A1	male	L	ventral	CA2	CA2	deep		0	18.4436															0.640519	0.526934	1.30798	0.485835					18.4436		2	2	1	nonAcD	0
A1	male	L	ventral	CA2	CA2	deep		0	34.2284															1.20541	1.24241	2.16698	0.797048					34.2284		2	2	1	nonAcD	0
A1	male	L	ventral	CA2	CA2	superficial		0	27.1033															0.976973	1.16374	2.38972	0.658886					27.1033		2	2	0	nonAcD	0
A1	male	L	ventral	CA2	CA2	superficial		0	32.6144															1.21359	0.8595	1.50862	0.674318					32.6144		2	2	0	nonAcD	0
A1	male	L	ventral	CA3	CA3a	superficial	distAIS	0	25.2305	5.3378	1.67481	167.934	17.7007	12.0798	3.58119	3.23746	4.08339	2.80031	3.71695	4.06785			5.3378	0.807586	1.13413	3.35716	0.33705	317	317	-51.42	-51.42	30.5683	562.532	1	2	0	nonAcD	0
A1	male	L	ventral	CA3	CA3a	deep	AcD	1	30.7152	5.08782	1.62685	98.4826	16.6788	7.51806	1.84456	1.95784	1.49039	1.88368	1.6444	2.24648	3.61697	0.373924	1.47085	0.929936	1.22414	3.46011	0.702579	227	87	-52.54	-55.61	35.803	289.743	1	2	1	AcD	0
A1	male	L	ventral	CA3	CA3a	deep	nonAcD	0	29.2332	4.63375	1.53337	144.437	18.7258	9.82083	2.02501	2.94383	1.54515	1.88857	1.94907	1.79842			4.63375	0.412201	1.04759	5.4958	0.440673	170	170	-52.54	-52.58	33.8669	318.087	1	2	1	nonAcD	0
A1	male	L	ventral	CA3	CA3a	deep	distAIS	0	29.9438	5.19828	1.64833	151.489	16.2513	11.8687	3.08532	3.80636	4.21203	2.78117	2.67528	1.95177			5.19828	0.958803	0.955395	5.85582	0.494363	185	185	-52.48	-52.51	35.142	484.641	1	2	1	nonAcD	0
A1	male	L	ventral	CA3	CA3a	deep	distAIS	0	30.4725	5.22309	1.65309	175.755	15.4019	14.5293	2.60931	3.03343	2.81558	2.64404	2.26053	2.29297			5.22309	0.681217	1.10638	4.42648	0.324844	210	210	-52.57	-52.56	35.6956	409.869	1	2	1	nonAcD	0
A1	male	L	ventral	CA3	CA3a	deep	AcD	1	33.1015	8.59433	2.1511	162.948	15.2428	13.6111	2.46155	2.31758	3.03734	2.81183	2.62953	1.51149	2.39813	1.18245	6.19619	0.614875	0.997277	4.4785	0.292881	181	144	-52.57	-53.49	41.6959	386.66	1	2	1	AcD	0
A1	male	L	ventral	CA3	CA3a	superficial	nonAcD	0	25.7121	1.76697	0.569269	119.687	14.9683	10.1809	2.9356	3.12519	3.20667	3.03536	3.32302	1.98778			1.76697	0.611649	1.3729	2.72863	0.305082	196	196	-50.65	-50.64	27.4791	461.123	1	2	0	nonAcD	0
A1	male	L	ventral	CA3	CA3a	deep	distAIS	0	48.0331	5.50035	1.70481	155.296	15.5102	12.7483	2.62099	2.91557	3.13923	2.31555	2.16833	2.56629			5.50035	0.436769	0.986054	0.852232	0.304203	171	171	-54.52	-54.52	53.5334	411.705	1	2	1	nonAcD	0
A1	male	L	ventral	CA3	CA3a	deep	AcD	1	24.8468	9.98892	2.30148	188.267	17.2174	13.9225	2.62563	1.88048	2.69988	3.25727	2.79064	2.49987	6.92832	0.523796	3.0606	0.55807	1.00911	2.35608	0.391849	965	95	-50.76	-57.12	34.8358	412.433	1	2	1	AcD	0
A1	male	L	ventral	CA3	CA3a	superficial	nonAcD	0	25.5515	3.03495	1.11019	155.814	20.3632	9.7425	3.34089	4.33586	3.07984	5.48315	2.50175	1.30388			3.03495	0.692023	0.980604	3.65779	0.330193	176	176	-51.14	-51.12	28.5864	524.786	1	2	0	nonAcD	0
A1	male	L	ventral	CA3	CA3a	deep	nonAcD	0	29.7296	3.86438	1.3518	159.637	16.1281	12.6026	2.30961	2.26257	2.52735	2.18894	2.70434	1.86485			3.86438	0.424954	0.997029	3.44497	0.258252	195	195	-52.22	-52.21	33.594	362.792	1	2	1	nonAcD	0
A1	male	L	ventral	CA3	CA3a	deep	nonAcD	0	26.3298	3.4715	1.24459	131.761	14.3612	11.6818	2.01094	2.72814	2.16957	1.82336	1.623	1.71064			3.4715	0.595151	0.969255	3.6859	0.295403	187	187	-51.37	-51.32	29.8013	315.878	1	2	1	nonAcD	0
A1	male	L	ventral	CA3	CA3a	superficial	AcD	1	34.1995	6.03606	1.79775	157.258	17.1852	11.6511	2.7593	3.31366	2.62122	3.82679	2.62591	1.40891	3.54246	1.72878	2.49361	0.353816	0.916102	2.60743	0.232868	171	145	-52.64	-53.36	40.2355	433.429	1	2	0	AcD	0
A1	male	L	ventral	CA3	CA3a	deep	AcD	1	26.52	9.53502	2.25497	144.173	15.0573	12.1912	2.2104	2.44869	2.19173	2.63749	2.11772	1.65639	5.79047	1.26879	3.74455	0.451662	0.896188	5.01604	0.414097	239	148	-51.64	-53.42	36.055	347.21	1	2	1	AcD	0
A1	male	L	ventral	CA3	CA3a	deep	AcD	1	33.8911	7.5365	2.01976	194.061	18.6878	13.2218	1.70123	1.76734	1.7004	1.74708	1.61199	1.67932	3.01637	2.29648	4.52013	0.441919	1.14418	4.46978	0.382318	161	149	-53.1	-53.29	41.4276	267.228	1	2	1	AcD	0
A1	male	L	ventral	CA3	CA3a	deep	distAIS	0	30.7782	8.07873	2.08923	152.982	15.7595	12.3597	3.00346	4.04413	3.55618	2.70075	1.94244	2.77378			8.07873	0.32236	0.842601	2.71456	0.381454	253	253	-53.1	-53.11	38.8569	471.782	1	2	1	nonAcD	0
A1	male	L	ventral	CA3	CA3a	deep	AcD	1	22.8449	5.97665	1.78786	134.813	15.4225	11.1298	2.68918	2.88951	3.20227	3.12575	2.3654	1.86294	3.40749	1.89105	2.56916	0.335149	1.15334	5.01765	0.36148	212	184	-51.59	-52.08	28.8216	422.415	1	2	1	AcD	0
A1	male	L	ventral	CA3	CA3a	deep	nonAcD	0	32.7505	4.9595	1.6013	146.196	18.4817	10.0717	2.17994	2.26435	1.70005	2.54127	1.92058	2.47347			4.9595	0.632326	0.755306	0	0.254231	224	224	-52.56	-52.56	37.71	342.425	1	2	1	nonAcD	0
A1	male	L	ventral	CA3	CA3a	deep	AcD	1	32.3739	10.6603	2.36652	143.358	15.3881	11.8617	2.17756	1.95207	2.86363	2.49612	2.16833	1.40766	3.49096	1.33586	7.1693	0.624968	1.13237	2.76701	0.297073	170	130	-52.29	-53.3	43.0342	342.05	1	2	1	AcD	0
A1	male	L	ventral	CA3	CA3b	superficial	distAIS	0	33.4772	5.33224	1.67377	176.33	17.944	12.5117	3.09908	2.96975	2.52785	3.24447	2.7329	4.02043			5.33224	1.01208	1.28352	2.09918	0.346352	242	242	-52.66	-52.63	38.8094	486.803	1	2	0	nonAcD	0
A1	male	L	ventral	CA3	CA3b	superficial	AcD	1	25.912	9.60847	2.26264	131.214	15.6213	10.6948	3.18601	2.85029	3.06362	2.20533	3.37206	4.43874	4.22329	3.84437	5.38518	0.457466	0.80661	2.14499	0.409744	340	321	-51.81	-52.02	35.5205	500.457	1	2	0	AcD	0
A1	male	L	ventral	CA3	CA3b	deep	AcD	1	33.8825	9.79426	2.2818	114.967	16.6245	8.80517	2.87728	3.24488	2.19874	2.78706	3.28081	2.87492	2.88602	1.93156	6.90824	0.570215	1.08014	2.81616	0.257533	220	193	-52.8	-53.16	43.6768	451.962	1	2	1	AcD	0
A1	male	L	ventral	CA3	CA3b	deep	distAIS	0	22.9474	9.09971	2.20824	175.041	16.4618	13.5386	2.26815	2.81031	1.85031	2.55163	2.10244	2.02605			9.09971	0.788417	1.31733	3.66668	0.4709	196	196	-51.36	-51.36	32.0471	356.28	1	2	1	nonAcD	0
A1	male	L	ventral	CA3	CA3b	superficial	nonAcD	0	29.462	4.09776	1.41044	168.871	15.3958	13.9658	2.51836	3.31914	3.35864	3.14822	1.89415	0.871648			4.09776	0.503829	1.05685	4.24942	0.418059	133	133	-52.53	-52.49	33.5598	395.583	1	2	0	nonAcD	0
A1	male	L	ventral	CA3	CA3b	superficial	AcD	1	31.0189	10.2414	2.32644	144.161	15.5959	11.7692	2.90948	3.15973	2.85015	2.94887	2.71055	2.87813	5.10734	1.25578	5.13407	0.67079	1.03365	2.78215	0.254879	297	181	-52.16	-53.85	41.2603	457.021	1	2	0	AcD	0
A1	male	L	ventral	CA3	CA3b	superficial	distAIS	0	17.2031	6.04186	1.79871	168.752	17.4245	12.331	2.80776	3.90789	3.7835	2.70982	1.67504	1.96255			6.04186	0.850026	1.25916	3.5414	0.594316	225	225	-49.59	-49.54	23.2449	441.042	1	2	0	nonAcD	0
A1	male	L	ventral	CA3	CA3b	deep	distAIS	0	34.0587	6.6502	1.89465	146.176	15.9496	11.6691	3.03728	3.31277	3.11165	3.24772	3.00644	2.50783			6.6502	0.691699	1.45227	1.20617	0.332426	184	184	-52.56	-52.54	40.7089	477.095	1	2	1	nonAcD	0
A1	male	L	ventral	CA3	CA3b	deep	AcD	1	24.0002	16.9712	2.83152	145.791	15.6055	11.8949	2.57738	3.71313	2.14695	2.44875	2.4666	2.11149	10.7503	1.43746	6.2209	0.596535	0.774385	1.90132	0.424517	379	163	-51.05	-53.99	40.9714	404.855	1	2	1	AcD	0
A1	male	L	ventral	CA3	CA3b	deep	distAIS	0	25.09	8.02059	2.08201	108.667	13.315	10.3912	2.52421	2.14632	2.96383	2.97744	2.23517	2.29827			8.02059	0.391849	0.907402	2.78454	0.172872	243	243	-51.52	-51.5	33.1106	396.501	1	2	1	nonAcD	0
A1	male	L	ventral	CA3	CA3b	deep	AcD	1	28.9664	6.61589	1.88947	186.38	18.3602	12.9251	3.69123	3.60013	3.36688	3.91602	3.13689	4.43623	2.03676	0.847868	4.57913	0.573818	1.11143	2.73381	0.547497	337	193	-53.09	-54.73	35.5822	579.817	1	2	1	AcD	0
A1	male	L	ventral	CA3	CA3b	superficial	AcD	1	23.6725	6.13121	1.81339	178.38	16.4583	13.7997	2.54693	2.47725	2.58291	2.55737	2.17912	2.938	2.78781	1.62422	3.3434	0.666832	1.04563	4.18031	0.599472	258	214	-51.58	-52.37	29.8037	400.071	1	2	0	AcD	0
A1	male	L	ventral	CA3	CA3b	deep	nonAcD	0	40.5646	3.43912	1.23521	152.855	16.4775	11.8114	3.3337	3.14371	4.45536	3.44362	2.7187	2.90711			3.43912	0.575141	1.0136	2.08747	0.295334	204	204	-53.52	-53.55	44.0037	523.656	1	2	1	nonAcD	0
A1	male	L	ventral	CA3	CA3b	deep	distAIS	0	29.8778	13.2359	2.58293	162.854	15.3775	13.4841	1.63684	1.80647	1.38297	1.54515	1.8376	1.61199			13.2359	0.594146	1.3093	1.83153	0.332976	157	157	-52.3	-52.35	43.1137	257.113	1	2	1	nonAcD	0
A1	male	L	ventral	CA3	CA3b	deep	distAIS	0	34.1859	7.53166	2.01912	163.587	15.7913	13.1899	2.27786	2.91074	2.43332	2.22175	1.93245	1.89105			7.53166	0.420245	1.00682	2.18305	0.488018	169	169	-53.29	-53.29	41.7176	357.806	1	2	1	nonAcD	0
A1	male	L	ventral	CA3	CA3b	deep	distAIS	0	30.7778	8.24033	2.10904	171.567	19.8122	11.0258	3.88631	3.98808	2.9252	4.04297	3.58688	4.8884			8.24033	0.564727	0.959376	3.05547	0.334842	289	289	-52.6	-52.6	39.0182	610.459	1	2	1	nonAcD	0
A1	male	L	ventral	CA3	CA3b	deep	distAIS	0	26.91	6.15429	1.81715	156.284	15.9501	12.4756	2.38755	2.50806	3.17045	1.97921	2.24328	2.03673			6.15429	0.44965	1.05574	1.88971	0.438673	200	200	-51.88	-51.91	33.0643	375.035	1	2	1	nonAcD	0
A1	male	L	ventral	CA3	CA3b	superficial	distAIS	0	28.8098	6.39504	1.85552	144.861	19.2757	9.56861	2.54197	3.12531	3.27282	2.71408	1.8749	1.72275			6.39504	0.404886	0.475102	0	0.27239	270	270	-51.38	-51.33	35.2049	399.292	1	2	0	nonAcD	0
A1	male	L	ventral	CA3	CA3b	deep	distAIS	0	22.7223	7.24282	1.98001	129.767	13.7261	12.0373	2.28636	1.8519	2.20918	1.99455	2.4994	2.87675			7.24282	0.248251	0.82398	2.91277	0.32888	305	305	-51.47	-51.51	29.9651	359.14	1	2	1	nonAcD	0
A1	male	L	ventral	CA3	CA3b	deep	nonAcD	0	40.932	2.11839	0.750655	188.209	15.3638	15.5974	2.37863	2.28086	2.86619	2.26228	2.18396	2.29986			2.11839	1.24841	1.33196	2.89962	0.501642	158	158	-53.57	-53.56	43.0504	373.634	1	2	1	nonAcD	0
A1	male	L	ventral	CA3	CA3c	deep	AcD	1	28.6317	8.65878	2.15857	168.037	17.237	12.4123	1.91993	2.34699	1.74632	1.51061	1.70736	2.28837	4.49811	2.95278	4.16067	1.10266	1.12764	2.92846	0.346934	217	201	-51.36	-51.64	37.2905	301.582	1	2	1	AcD	0
A1	male	L	ventral	CA3	CA3c	deep	distAIS	0	31.0062	5.17973	1.64475	205.364	17.6379	14.8247	3.34029	3.19348	3.32302	3.09806	3.50705	3.57984			5.17973	0.962359	0.787789	2.63786	0.236246	310	310	-52.35	-52.4	36.186	524.691	1	2	1	nonAcD	0
A1	male	L	ventral	CA3	CA3c	deep	AcD	1	26.9094	13.8981	2.63175	136.321	15.0808	11.5093	3.33086	2.87285	3.77889	2.99602	3.44415	3.56238	10.5304	2.11586	3.36769	0.804859	1.05762	1.70289	0.290691	359	233	-51.26	-52.71	40.8075	523.21	1	2	1	AcD	0
A1	male	L	ventral	CA3	CA3c	deep	AcD	1	26.6404	10.4124	2.34299	166.951	17.19	12.3658	2.08095	2.43525	2.64526	1.49491	1.66098	2.16833	7.11911	4.80225	3.29325	0.953538	1.03013	8.01813	0.34883	226	215	-50.99	-51.24	37.0528	326.874	1	2	1	AcD	0
A1	male	L	ventral	CA3	CA3c	deep	AcD	1	26.8389	10.7082	2.37101	150.527	16.6	11.5456	2.48488	3.16989	2.8174	3.06304	1.96643	1.40766	3.75129	2.1705	6.95693	0.565569	1.06019	2.76001	0.383072	175	157	-51.42	-51.88	37.5471	390.325	1	2	1	AcD	0
A1	male	L	ventral	CA3	CA3c	superficial	AcD	1	26.6369	13.6915	2.61677	138.464	18.5643	9.49662	1.15092	1.42061	1.27167	0.908693	1.23484	0.918798	6.44245	0.897005	7.24902	0.701107	1.0136	0.835944	0.623067	177	83	-51.72	-54.64	40.3284	180.786	1	2	0	AcD	0
A1	male	L	ventral	CA3	CA3c	deep	AcD	1	33.6222	7.5297	2.01885	239.104	20.1914	15.0775	2.62964	2.64404	2.97592	3.13983	2.56812	1.82029	5.28733	1.59967	2.24237	1.06163	1.37172	6.00859	0.302572	191	142	-52.18	-53.17	41.1519	413.063	1	2	1	AcD	0
A1	male	L	ventral	CA3	CA3c	deep	distAIS	0	24.8362	10.6115	2.36193	176.052	16.0026	14.0075	2.66173	3.09636	2.9258	2.3785	2.49987	2.40814			10.6115	1.16539	1.3093	2.69264	0.495362	211	211	-51.88	-51.89	35.4477	418.104	1	2	1	nonAcD	0
A1	male	L	ventral	CA3	CA3c	deep	AcD	1	30.6538	5.37043	1.68091	189.129	17.4588	13.7928	2.38182	3.45178	2.24694	1.89105	2.29648	2.02286	3.27556	2.50175	2.09487	0.589674	0.976823	3.75365	0.386606	204	188	-52.29	-52.61	36.0242	374.136	1	2	1	AcD	0
A1	male	L	ventral	CA3	CA3c	deep	distAIS	0	25.7644	8.60428	2.15226	173.845	18.6881	11.8442	2.38633	2.65151	2.1767	2.72269	2.26926	2.11149			8.60428	0.612652	0.822912	2.58252	0.356261	237	237	-51.96	-51.94	34.3687	374.844	1	2	1	nonAcD	0
A1	male	L	ventral	CA3	CA3c	deep	distAIS	0	20.7544	8.19676	2.10374	161.311	16.7215	12.2829	2.4283	1.9925	2.834	2.80906	2.22175	2.2842			8.19676	0.627016	1.15168	2.61909	0.438276	238	238	-50.62	-50.62	28.9512	381.436	1	2	1	nonAcD	0
A1	male	L	ventral	CA3	CA3c	deep	AcD	1	22.5335	13.44	2.59824	215.341	20.1295	13.6208	2.8092	3.33007	3.33007	1.95447	2.71568	2.71568	9.96324	2.39422	3.47681	0.885396	1.16075	2.50082	0.233438	341	253	-49.6	-50.73	35.9735	355.952	1	2	1	AcD	0
A1	male	L	ventral	CA3	CA3c	deep	AcD	1	23.5602	7.52571	2.01832	177.625	19.2677	11.7377	2.34553	2.99139	2.76997	2.0159	1.6079	2.34248	3.02898	1.1622	4.49673	0.8227	0.819387	0	0.251705	326	232	-50.88	-52.15	31.0859	368.435	1	2	1	AcD	0
A1	male	L	ventral	CA3	CA3c	superficial	AcD	1	18.897	15.608	2.74778	106.18	14.9163	9.06339	1.8917	2.33826	2.0267	1.8749	1.654	1.56466	14.9917	0.942888	0.616349	0.783276	0.980016	2.70997	0.674101	603	74	-49.33	-56.11	34.505	297.148	1	2	0	AcD	0
A1	male	L	ventral	CA3	CA3c	superficial	distAIS	0	34.0794	5.34244	1.67568	186.602	16.4474	14.4453	1.86892	1.74666	2.19253	1.78188	1.96255	1.66098			5.34244	0.664686	1.28816	2.80512	0.370379	151	151	-52.67	-52.68	39.4219	293.569	1	2	0	nonAcD	0
A1	male	L	ventral	CA3	CA3c	superficial	nonAcD	0	30.566	3.70239	1.30898	248.159	17.6151	17.9372	2.81047	3.08602	2.18517	3.03734	3.8022	1.94161			3.70239	1.12702	1.22757	0	0.479382	193	193	-52.41	-52.43	34.2684	441.467	1	2	0	nonAcD	0
A1	male	L	ventral	CA3	CA3c	deep	distAIS	0	28.1939	7.94183	2.07214	170.991	18.2319	11.9413	2.50702	3.53021	2.43332	2.12987	2.19814	2.24354			7.94183	0.877012	1.24994	3.4263	0.314791	202	202	-52.11	-52.07	36.1357	393.801	1	2	1	nonAcD	0
A1	male	L	ventral	CA3	CA3c	deep	distAIS	0	19.5697	8.75005	2.16906	146.092	14.8328	12.5405	2.71931	2.59926	2.71201	2.57492	2.43444	3.27594			8.75005	0.672754	1.09211	2.34533	0.137234	322	322	-49.89	-49.89	28.3198	427.149	1	2	1	nonAcD	0
A1	male	L	ventral	CA3	CA3c	superficial	AcD	1	29.973	9.17239	2.2162	121.109	14.4675	10.6584	3.01986	3.08497	3.02898	2.88687	3.04923	3.04923	2.40497	2.09882	6.76742	0.61003	1.70011	2.81994	0.323318	211	193	-51.5	-51.79	39.1453	378.564	1	2	0	AcD	0
A1	male	L	ventral	CA3	CA3c	superficial	AcD	1	25.583	11.5859	2.44979	169.964	17.571	12.316	2.02917	2.77209	2.08002	2.03903	1.36366	1.89105	8.34354	2.48482	3.24235	1.19975	1.30324	0	0.567316	191	158	-51.21	-51.84	37.1689	318.741	1	2	0	AcD	0
A1	male	L	ventral	hilus	hilus	deep	AcD	1	29.4633	9.38554	2.23917	149.285	15.93	11.9319	1.49788	1.40766	1.62422	1.74934	1.30388	1.40432	4.87266	3.24447	4.51288	0.669683	1.09252	4.76647	0.483359	146	137	-52.04	-52.32	38.8489	235.287	0	2	1	AcD	0
A1	male	L	ventral	hilus	hilus	deep	nonAcD	0	30.2343	2.68758	0.988642	130.035	14.9415	11.0809	1.60458	1.68246	1.8376	1.39721	1.55281	1.55281			2.68758	0.640133	0.794251	4.5017	0.944286	129	129	-53.5	-53.48	32.9219	203.263	0	2	1	nonAcD	0
A1	male	L	ventral	hilus	hilus	deep	AcD	1	31.012	5.3945	1.68538	182.01	17.8248	13.0011	1.57789	1.48241	1.32052	1.69496	2.10648	1.28509	3.12931	2.87124	2.26519	1.14968	1.18579	0	0.615411	133	127	-52.27	-52.48	36.4065	247.855	0	2	1	AcD	0
A1	male	L	ventral	hilus	hilus	deep	nonAcD	0	23.6655	3.75086	1.32199	154.412	15.8763	12.3834	1.83868	2.32723	2.01822	1.79401	1.6436	1.41036			3.75086	0.995365	1.0704	1.27543	0.527872	163	163	-50.89	-50.92	27.4163	288.82	0	2	1	nonAcD	0
A1	male	L	ventral	hilus	hilus	deep	nonAcD	0	27.3701	2.66098	0.978694	123.594	14.8294	10.6116	1.99628	2.84123	2.17131	1.74397	1.61517	1.60972			2.66098	0.803082	1.03301	2.48377	0.4494	169	169	-51.56	-51.56	30.0311	313.575	0	2	1	nonAcD	0
A1	male	L	ventral	hilus	hilus	deep	nonAcD	0	14.3545	2.2272	0.800747	158.23	15.3061	13.1624	1.83372	2.25117	1.82391	2.12643	1.93344	1.03365			2.2272	0.599293	0.773663	3.06266	0.643473	190	190	-48.63	-48.59	16.5817	288.04	0	2	1	nonAcD	0
A1	male	L	ventral	hilus	hilus	deep	nonAcD	0	30.0339	2.3627	0.859807	161.584	19.2609	10.6815	1.30443	1.01951	0.982956	0.969103	2.21589	1.33468			2.3627	0.717955	0.920392	1.90899	0.435304	144	144	-52.11	-52.1	32.3966	204.899	0	2	1	nonAcD	0
A1	male	L	ventral	hilus	hilus	deep	nonAcD	0	26.7753	2.92778	1.07425	173.048	17.6556	12.4794	1.54241	1.63151	1.68246	1.66671	1.44729	1.28406			2.92778	0.874316	1.26407	1.86186	0.956279	114	114	-52.14	-52.13	29.7031	242.281	0	2	1	nonAcD	0
A1	male	L	ventral	hilus	hilus	deep	AcD	1	28.2649	9.04126	2.2018	144.194	16.792	10.9334	1.49322	1.82029	1.59554	1.15423	1.6079	1.28816	6.81128	2.3526	2.22998	1.08821	0.966681	2.24152	0.400845	162	140	-51.55	-52.01	37.3062	234.555	0	2	1	AcD	0
A1	male	L	ventral	hilus	hilus	deep	nonAcD	0	27.476	4.86358	1.58178	197.659	17.7185	14.2036	1.4957	2.03673	1.79172	0.940242	1.45355	1.25625			4.86358	0.704349	1.02782	2.89524	0.476469	150	150	-52.02	-52.02	32.3396	234.944	0	2	1	nonAcD	0
A1	male	L	ventral	hilus	hilus	deep	AcD	1	26.768	8.29801	2.11602	216.17	16.6377	16.543	1.43954	1.69764	1.37735	1.09252	1.37735	1.65284	5.97592	2.34699	2.3221	0.834891	1.13218	3.97014	0.628242	179	153	-51.74	-52.36	35.0661	226.122	0	2	1	AcD	0
A1	male	L	ventral	hilus	hilus	deep	nonAcD	0	29.7448	3.89781	1.36042	155.987	18.2714	10.8699	1.22137	0.96706	1.02242	1.33641	1.17124	1.60972			3.89781	0.947424	1.15778	0.746474	0.463864	136	136	-52.02	-52.01	33.6427	191.852	0	2	1	nonAcD	0
A1	male	L	ventral	hilus	hilus	deep	AcD	1	28.9862	9.16942	2.21587	170.997	17.637	12.3446	1.47723	1.46988	1.47907	1.47907	1.47907	1.47907	6.72339	1.76269	2.44603	1.08835	1.07202	0	0.317139	188	143	-51.49	-52.52	38.1557	0	0	2	1	AcD	0
A1	male	L	ventral	hilus	hilus	deep	AcD	1	30.0079	11.1047	2.40737	158.175	17.3883	11.5822	1.32862	1.6508	1.54856	1.28406	1.18245	0.977236	8.31548	2.13633	2.78925	1.06909	1.4264	5.26489	0.425099	130	106	-51.24	-52.11	41.1126	208.699	0	2	1	AcD	0
A1	male	L	ventral	hilus	hilus	deep	AcD	1	33.0461	4.91181	1.59164	157.697	14.6347	13.7199	2.09568	2.56452	1.58226	2.21097	2.75304	1.36763	2.97902	2.16698	1.9328	0.933927	1.06073	3.93394	0.510762	146	135	-52.65	-52.83	37.958	329.189	0	2	1	AcD	0
A1	male	L	ventral	hilus	hilus	deep	AcD	1	17.538	3.89431	1.3335	171.335	15.9543	13.6734	2.08951	2.20905	2.3249	1.9712	1.9712	1.9712	3.79431	1.30388	0.1	0.618485	1.04798	4.60211	0.521429	287	203	-49.32	-50.65	21.3323	204.365	0	2	1	AcD	0
A1	male	L	ventral	hilus	hilus	deep	AcD	1	32.8922	12.6105	2.53453	161.745	15.7206	13.1	1.22318	1.05706	1.1822	1.33542	1.26277	1.27845	10.349	3.05231	2.26147	1.20151	0.911752	0.735397	0.474625	154	134	-52.68	-53.59	45.5027	192.137	0	2	1	AcD	0
A1	male	L	ventral	hilus	hilus	deep	nonAcD	0	26.6999	3.18316	1.15787	172.235	17.4466	12.5696	1.82695	1.82391	1.88438	1.6079	1.88857	1.93002			3.18316	0.969859	1.02041	2.89014	0.653848	163	163	-52.2	-52.23	29.883	286.977	0	2	1	nonAcD	0
A1	male	L	ventral	hilus	hilus	deep	AcD	1	38.594	7.27844	1.97108	158.625	17.2141	11.7327	2.24115	2.57427	2.04678	2.27507	2.34305	1.96658	7.17844	2.71639	0.1	0.813429	1.46011	3.70079	0.976645	125	110	-53.59	-54.09	45.7725	352.039	0	2	1	AcD	0
A1	male	L	ventral	hilus	hilus	deep	nonAcD	0	35.0704	4.57447	1.52049	175.923	16.2648	13.7716	1.64588	1.43978	1.67819	1.89446	1.33366	1.88329			4.57447	1.05349	1.23567	4.57385	0.512056	146	146	-52.94	-52.94	39.6449	258.533	0	2	1	nonAcD	0
A1	male	L	ventral	Sub	Sub	superficial	nonAcD	0	17.9189	3.61432	1.2849	176.323	15.134	14.8342	2.23074	2.20107	2.12146	2.67156	2.27809	1.8815			3.61432	0.793581	1.18245	2.91567	0.666135	211	211	-49.74	-49.78	21.5333	350.403	4	2	0	nonAcD	0
A1	male	L	ventral	Sub	Sub	superficial	nonAcD	0	26.6897	4.6418	1.5351	139.068	16.4193	10.7841	2.09109	2.23234	2.05578	2.05578	2.05578	2.05578			4.6418	0.876553	1.01115	2.68626	0.616883	180	180	-52.09	-52.09	31.3315	134.715	4	2	0	nonAcD	0
A1	male	L	ventral	Sub	Sub	superficial	distAIS	0	22.8644	7.14942	1.96703	186.026	17.8036	13.3038	2.13037	2.27347	1.55959	2.69493	2.20619	1.91768			7.14942	0.925325	0.981277	0	0.450794	211	211	-51.25	-51.23	30.0138	334.638	4	2	0	nonAcD	0
A1	male	L	ventral	Sub	Sub	superficial	nonAcD	0	28.6802	3.2691	1.18452	159.511	17.3252	11.7226	2.02874	2.26228	2.48841	1.2497	2.05457	2.08874			3.2691	0.624205	0.984148	3.40914	0.536008	181	181	-52.41	-52.41	31.9493	318.674	4	2	0	nonAcD	0
A1	male	L	ventral	Sub	Sub	superficial	AcD	1	20.8683	5.35715	1.67843	186.131	20.5776	11.5168	2.95636	4.09212	2.61607	3.04115	2.6346	2.39789	2.40212	2.28086	2.95503	0.714011	1.3785	1.32358	0.379082	260	241	-49.19	-49.47	26.2254	464.385	4	2	0	AcD	0
A1	male	L	ventral	Sub	Sub	superficial	AcD	1	22.2047	6.74383	1.90863	125.971	15.3013	10.4822	2.30471	2.47394	2.49147	2.09581	2.73959	1.72275	2.99007	0.644081	3.75376	0.656536	1.25835	1.60835	0.501811	264	111	-51.35	-54.18	28.9485	362.023	4	2	0	AcD	0
A1	male	L	ventral	Sub	Sub	superficial	AcD	1	30.0072	10.9982	2.39773	139.624	15.8763	11.1975	3.22679	3.53804	3.8022	3.48735	2.76404	2.54231	8.2008	1.34428	2.79736	0.916442	1.36323	3.25943	0.590248	245	121	-52.39	-54.56	41.0054	506.863	4	2	0	AcD	0
A1	male	L	ventral	Sub	Sub	superficial	nonAcD	0	25.8113	2.1396	0.760617	141.814	14.3772	12.559	2.24483	3.35585	1.92028	1.92028	2.16698	1.86074			2.1396	0.7883	0.862181	0	0.532812	199	199	-51.77	-51.79	27.9509	352.616	4	2	0	nonAcD	0
A1	male	L	ventral	Sub	Sub	superficial	nonAcD	0	27.6977	0.495999	-0.701181	187.367	20.6783	11.5369	2.85235	2.74318	2.79463	2.97331	3.04211	2.70855			0.495999	0.634084	1.20004	4.02047	0.543947	209	209	-52.06	-52.02	28.1936	448.047	4	2	0	nonAcD	0
A1	male	L	ventral	Sub	Sub	superficial	nonAcD	0	25.1965	1.72466	0.545032	219.967	20.5311	13.6413	2.31282	2.43213	2.78543	1.99008	2.1241	2.23234			1.72466	0.712769	1.04641	2.43596	0.75803	184	184	-52.16	-52.18	26.9211	363.297	4	2	0	nonAcD	0
A1	male	L	ventral	Sub	Sub	superficial	AcD	1	31.9335	7.28551	1.98589	189.403	16.9059	14.2645	2.93065	3.23624	2.53555	2.68856	3.26515	2.92777	3.35326	2.22613	3.93225	0.634279	1.04001	3.31536	0.636614	220	196	-53.29	-53.56	39.219	460.346	4	2	0	AcD	0
A1	male	L	ventral	Sub	Sub	superficial	nonAcD	0	30.1749	4.06738	1.403	180.165	16.6234	13.7994	2.21208	2.37726	3.02433	2.47394	1.47279	1.71208			4.06738	0.813553	0.907563	0	0.471094	178	178	-52.58	-52.55	34.2423	347.473	4	2	0	nonAcD	0
A1	male	L	ventral	Sub	Sub	superficial	AcD	1	26.2093	7.48044	2.01229	150.551	16.5738	11.5657	2.262	1.93245	2.48906	2.74147	2.06956	2.07748	4.7801	1.12324	2.70034	0.760636	1.05018	6.24518	0.546329	240	136	-51.61	-53.59	33.6897	355.315	4	2	0	AcD	0
A1	male	L	ventral	Sub	Sub	superficial	distAIS	0	32.5784	5.30008	1.66772	171.599	17.6991	12.3446	2.73217	2.41955	2.10467	2.88809	2.84844	3.4001			5.30008	0.732026	1.04017	2.26726	0.351478	235	235	-52.93	-52.93	37.8785	429.169	4	2	0	nonAcD	0
A1	male	L	ventral	Sub	Sub	superficial	AcD	1	25.6434	7.99734	2.07911	204.548	17.4823	14.8973	2.79737	2.82563	2.62263	2.80031	2.98609	2.7522	5.83138	0.898842	2.16595	0.692705	1.03906	3.3273	0.40223	460	146	-51.35	-54.95	33.6408	439.41	4	2	0	AcD	0
A1	male	L	ventral	Sub	Sub	superficial	AcD	1	22.015	5.04826	1.61904	187.204	17.6095	13.5356	2.36567	2.77464	2.59393	2.03466	2.03676	2.38835	4.09686	0.911431	0.951399	0.566088	1.04452	2.79731	0.450154	346	158	-50.72	-53.49	27.0633	371.598	4	2	0	AcD	0
A1	male	L	ventral	Sub	Sub	superficial	nonAcD	0	22.8519	1.72604	0.545832	184.042	14.3973	16.276	1.72563	1.89516	2.10975	1.34896	1.53763	1.73664			1.72604	0.671896	1.04515	2.02202	0.478923	191	191	-50.84	-50.82	24.578	271.061	4	2	0	nonAcD	0
A1	male	L	ventral	Sub	Sub	superficial	nonAcD	0	27.7663	3.86193	1.35117	219.908	17.5423	15.9612	2.95934	4.2802	2.91053	2.45515	2.58428	2.56652			3.86193	0.731914	1.33764	4.4945	0.462578	215	215	-52.15	-52.17	31.6282	464.851	4	2	0	nonAcD	0
A1	male	L	ventral	Sub	Sub	superficial	AcD	1	29.3976	5.3952	1.68551	177.39	17.1243	13.1895	3.40883	3.20356	3.40579	4.36066	3.25943	2.81469	2.7455	2.28497	2.6497	0.867786	1.51867	4.79787	0.538425	212	195	-51.64	-51.94	34.7928	535.457	4	2	0	AcD	0
A1	male	L	ventral	Sub	Sub	deep	AcD	1	21.7736	12.2237	2.50337	187.137	19.5903	12.1627	2.29108	2.77209	2.6964	1.99455	2.21276	1.77957	10.5216	0.896188	1.70208	0.771825	0.799836	2.27043	0.442768	647	107	-49.63	-55.56	33.9973	359.881	4	2	1	AcD	0
A1	male	L	ventral	Sub	Sub	deep	nonAcD	0	31.3688	1.47517	0.388775	171.008	17.458	12.4719	3.09657	3.50838	3.33201	2.89012	3.11373	2.6386			1.47517	0.623206	0.871985	4.30386	0.390414	227	227	-52.66	-52.65	32.844	486.408	4	2	1	nonAcD	0
A1	male	L	ventral	Sub	Sub	deep	AcD	1	25.2262	7.42491	2.00484	193.424	16.6582	14.784	2.57509	3.2342	2.39428	2.45306	2.55628	2.23766	6.33656	1.57223	1.08835	0.727281	1.02725	3.55796	0.586434	249	171	-52.28	-53.05	32.6511	404.495	4	2	1	AcD	0
A1	male	L	ventral	Sub	Sub	deep	AcD	1	24.8493	5.88347	1.77215	241.07	21.3145	14.4005	2.62805	2.77785	2.60787	2.90776	2.73526	2.11149	4.87639	1.2497	1.00708	0.695055	0.886652	1.59477	0.594131	277	165	-51.76	-53.53	30.7328	412.812	4	2	1	AcD	0
A1	male	L	ventral	Sub	Sub	deep	nonAcD	0	27.634	1.07248	0.0699718	170.7	18.4064	11.808	2.52503	2.63104	2.52722	2.36769	2.43579	2.66343			1.07248	0.80813	1.09252	3.12406	0.662412	190	190	-52.25	-52.21	28.7065	396.631	4	2	1	nonAcD	0
A1	male	L	ventral	Sub	Sub	deep	nonAcD	0	23.2495	1.56213	0.446047	101.792	13.0457	9.93474	1.67846	2.03514	1.31251	1.53916	1.71661	1.78886			1.56213	0.729997	0.676664	3.5321	0.56826	185	185	-51.65	-51.64	24.8116	263.651	4	2	1	nonAcD	0
A1	male	L	ventral	Sub	Sub	deep	distAIS	0	25.0549	10.3852	2.34038	130.468	14.8923	11.1546	2.3304	2.17912	2.55886	2.03514	2.48458	2.39428			10.3852	0.897169	0.845629	0	1.11246	162	162	-53.76	-53.69	35.4401	366.058	4	2	1	nonAcD	0
A1	male	L	ventral	Sub	Sub	deep	AcD	1	31.2832	6.91243	1.93332	116.227	14.4811	10.2192	2.21676	2.32042	2.79677	2.16759	2.27449	1.52452	4.89941	2.23942	2.01303	0.836294	0.980081	2.70758	0.586079	149	131	-52.77	-53.13	38.1957	348.208	4	2	1	AcD	0
A1	male	L	ventral	Sub	Sub	deep	nonAcD	0	29.122	1.76399	0.567576	128.924	16.2242	10.1177	2.14797	2.58881	2.01328	2.15831	2.01095	1.96852			1.76399	0.595567	1.07255	4.27208	0.537621	169	169	-52.2	-52.23	30.8859	337.403	4	2	1	nonAcD	0
A1	male	L	ventral	Sub	Sub	deep	nonAcD	0	22.8442	1.66557	0.510166	159.133	16.6835	12.1446	2.17221	2.02489	2.71352	2.32843	1.98719	1.80703			1.66557	0.784013	0.938769	2.48275	0.536102	204	204	-50.94	-50.99	24.5097	341.211	4	2	1	nonAcD	0
A3	male	L	ventral	CA1	CA1d	superficial	AcD	1	25.7394	13.9097	2.63259	198.264	17.0257	14.8269	2.3175	2.56812	2.56863	2.27391	2.14496	2.0319	11.1034	1.85247	2.80633	0.942626	1.13361	2.5881	0.630694	243	154	-51.61	-53.2	33.5069	364.033	3	2	0	AcD	2
A3	male	L	ventral	CA1	CA1d	deep	distAIS	0	25.6383	5.60353	1.7234	194.279	17.9356	13.7918	2.08459	1.97812	2.60699	2.405	1.5974	1.83544			5.60353	1.1117	1.06391	2.50375	0.619983	175	175	-51.85	-51.89	26.402	327.447	3	2	1	nonAcD	2
A3	male	L	ventral	CA1	CA1d	deep	nonAcD	0	22.1416	3.88172	1.35628	137.974	13.9911	12.5561	1.74668	2.06162	1.94213	2.06019	1.55149	1.11798			3.88172	1.05574	1.26465	3.98257	0.635548	135	135	-50.47	-50.45	21.9919	274.368	3	2	1	nonAcD	2
A3	male	L	ventral	CA1	CA1d	superficial	distAIS	0	31.81	5.74703	1.74868	170.395	15.0002	14.4633	2.16057	2.50526	2.59875	1.94485	1.96225	1.79172			5.74703	0.949008	0.978669	3.00399	0.805633	146	146	-53.43	-53.44	31.7389	339.381	3	2	0	nonAcD	2
A3	male	L	ventral	CA1	CA1d	superficial	nonAcD	0	22.3358	4.64109	1.53495	255.268	19.1119	17.006	2.07668	2.00576	2.46593	1.72275	2.00379	2.18517			4.64109	1.00272	1.46709	2.03076	0.633701	208	208	-50.62	-50.61	22.7978	326.204	3	2	0	nonAcD	2
A3	male	L	ventral	CA1	CA1d	deep	nonAcD	0	34.2681	3.7719	1.32758	188.395	17.3639	13.8144	1.52613	1.62675	2.02836	1.58624	1.16421	1.22506			3.7719	0.878432	0.847522	2.26236	0.669499	127	127	-53.58	-53.56	32.1471	239.723	3	2	1	nonAcD	2
A3	male	L	ventral	CA1	CA1d	deep	nonAcD	0	28.7925	3.44788	1.23776	167.007	15.645	13.5915	1.04771	1.24641	0.714985	1.15511	1.25578	0.866251			3.44788	0.712521	0.780875	2.22926	0.621278	125	125	-52.62	-52.57	27.2459	164.574	3	2	1	nonAcD	2
A3	male	L	ventral	CA1	CA1d	superficial	distAIS	0	20.2059	10.2375	2.32605	188.776	19.6887	12.2079	1.4148	1.15423	1.41036	1.49746	1.38773	1.62422			10.2375	0.724015	1.03953	2.34825	0.572307	177	177	-51.21	-51.19	25.7272	222.236	3	2	0	nonAcD	2
A3	male	L	ventral	CA1	CA1d	superficial	nonAcD	0	29.8556	2.63962	0.970634	196.928	15.4865	16.1906	1.82174	1.60543	2.0267	1.90872	1.91148	1.65639			2.63962	0.881347	0.884501	2.661	0.718385	157	157	-53.01	-53	27.4612	286.159	3	2	0	nonAcD	2
A3	male	L	ventral	CA1	CA1d	deep	AcD	1	27.35	5.5233	1.70898	139.896	17.3923	10.2414	2.11537	2.196	2.61898	1.51758	2.0143	2.22998	3.37658	0.944013	2.14672	0.848818	0.858092	2.7206	0.695977	226	126	-52.54	-54.33	27.7807	332.281	3	2	1	AcD	2
A3	male	L	ventral	CA1	CA1d	deep	nonAcD	0	34.8864	3.46143	1.24168	187.032	15.6954	15.1724	2.05108	2.52785	2.06871	2.06871	1.84078	1.74934			3.46143	1.05551	1.00788	3.13176	0.681829	143	143	-53.56	-53.59	32.4072	322.183	3	2	1	nonAcD	2
A3	male	L	ventral	CA1	CA1d	deep	distAIS	0	21.8145	8.33752	2.12077	195.461	17.9246	13.8842	2.01683	1.80062	1.95784	1.98461	2.11586	2.22524			8.33752	1.02636	1.10772	3.04474	0.571499	209	209	-51.29	-51.31	25.481	316.803	3	2	1	nonAcD	2
A3	male	L	ventral	CA1	CA1d	deep	AcD	1	23.5959	6.35023	1.84849	197.258	18.4999	13.5761	2.03198	2.3254	2.23595	1.69141	1.94786	1.95926	4.2351	1.52578	2.11513	0.748729	0.862606	2.04305	0.696388	218	165	-51.8	-52.79	25.307	319.182	3	2	1	AcD	2
A3	male	L	ventral	CA1	CA1d	deep	AcD	1	31.0298	10.7103	2.3712	155.035	14.747	13.3856	1.59768	1.68246	1.38678	1.79842	1.57558	1.54515	7.10323	2.26686	3.60703	0.991245	1.44278	2.22146	0.608338	143	121	-52.17	-52.7	35.274	250.963	3	2	1	AcD	2
A3	male	L	ventral	CA1	CA1d	deep	AcD	1	31.2052	13.5777	2.60843	155.42	17.122	11.5575	1.6536	1.47079	2.28837	1.42432	1.61281	1.47169	10.1118	1.34262	3.46596	0.773106	0.816161	2.76595	0.621974	215	104	-52.6	-55.11	37.8454	259.746	3	2	1	AcD	2
A3	male	L	ventral	CA1	CA1d	deep	AcD	1	24.0867	10.6279	2.36348	184.221	16.9788	13.8147	2.16663	2.33176	2.10648	2.97237	1.86042	1.56213	8.63044	1.82333	1.99742	0.764947	0.930567	2.46315	0.814858	194	135	-52.02	-53.35	29.3368	340.334	3	2	1	AcD	2
A3	male	L	ventral	CA1	CA1d	superficial	distAIS	0	29.9846	5.46932	1.69915	175.886	16.6674	13.4361	1.76809	1.86113	1.84118	1.72198	1.69418	1.72198			5.46932	0.966226	1.20729	3.59468	0.609654	146	146	-52.59	-52.57	29.9616	277.731	3	2	0	nonAcD	2
A3	male	L	ventral	CA1	CA1d	superficial	nonAcD	0	29.5356	1.25296	0.225513	164.023	19.8567	10.5174	2.33619	2.983	1.67932	2.52147	2.04678	2.45037			1.25296	1.08052	1.09153	2.98609	0.728329	171	171	-52.53	-52.47	26.019	366.967	3	2	0	nonAcD	2
A3	male	L	ventral	CA1	CA1d	deep	nonAcD	0	25.3388	2.23363	0.803627	124.855	15.0171	10.586	1.332	1.49177	1.64431	1.37052	0.998305	1.15511			2.23363	1.17889	0.924612	3.39111	0.792796	122	122	-52.1	-52.12	23.3011	209.231	3	2	1	nonAcD	2
A3	male	L	ventral	CA1	CA1d	deep	AcD	1	25.5056	7.80943	2.05533	164.398	16.7166	12.5215	1.78927	2.89686	1.63232	1.90041	1.41036	1.10638	3.45205	2.62191	4.35739	1.01757	0.931364	2.62102	0.865765	128	121	-52.37	-52.43	28.1541	281.057	3	2	1	AcD	2
A3	male	L	ventral	CA1	CA1m	deep	distAIS	0	29.5609	9.0549	2.20331	194.003	16.7064	14.7855	2.58856	3.247	2.70248	2.40302	2.65786	1.93245			9.0549	0.628861	0.706262	3.53508	0.566088	206	206	-53.19	-53.2	32.6336	406.61	3	2	1	nonAcD	2
A3	male	L	ventral	CA1	CA1m	deep	nonAcD	0	27.1909	1.6415	0.49561	135.213	13.2734	12.9702	1.50998	1.78849	1.61975	1.85083	1.2276	1.06321			1.6415	0.612592	0.77956	1.47679	0.467801	148	148	-51.92	-51.95	24.3658	237.187	3	2	1	nonAcD	2
A3	male	L	ventral	CA1	CA1m	deep	nonAcD	0	27.996	2.79704	1.02856	167.336	16.0324	13.2892	1.76002	1.85545	1.74934	1.69574	1.71661	1.78295			2.79704	0.796764	0.979006	1.97849	0.583113	164	164	-52.32	-52.32	26.0228	276.463	3	2	1	nonAcD	2
A3	male	L	ventral	CA1	CA1m	deep	AcD	1	27.7364	6.637	1.89266	188.698	16.8193	14.2847	2.27682	2.29827	2.37652	2.00978	2.53388	2.16563	4.84226	2.11319	1.79474	0.614682	0.910868	1.98158	0.593591	217	184	-52.54	-52.96	29.0485	357.641	3	2	1	AcD	2
A3	male	L	ventral	CA1	CA1m	deep	AcD	1	33.3118	6.26569	1.83509	145.071	16.9071	10.925	1.53744	1.54365	1.45999	1.63877	1.41247	1.63232	3.6335	1.65284	2.63219	0.535966	0.795795	1.41971	0.558566	157	133	-53.15	-53.96	33.4464	241.501	3	2	1	AcD	2
A3	male	L	ventral	CA1	CA1m	superficial	nonAcD	0	30.2157	4.76176	1.56062	291.388	21.2114	17.4909	2.19995	2.37436	2.07811	2.14311	2.2202	2.18396			4.76176	0.837214	0.873538	3.02229	0.559303	206	206	-53.03	-53.01	29.559	345.567	3	2	0	nonAcD	2
A3	male	L	ventral	CA1	CA1m	deep	AcD	1	21.0383	4.54451	1.51392	186.954	17.7478	13.4122	1.73696	1.85031	1.55035	1.67923	1.82896	1.77595	3.15316	1.55882	1.39135	0.710103	0.893898	3.0811	0.421638	245	204	-50.17	-50.81	21.6197	272.841	3	2	1	AcD	2
A3	male	L	ventral	CA1	CA1m	deep	AcD	1	31.4344	9.56882	2.25851	155.967	17.3311	11.4582	1.60884	2.28692	1.86042	1.19907	1.43079	1.267	7.9787	1.62687	1.59012	0.544856	0.727986	1.47102	0.430687	203	137	-52.41	-53.57	34.6513	252.716	3	2	1	AcD	2
A3	male	L	ventral	CA1	CA1m	deep	nonAcD	0	44.4291	2.54288	0.933296	156.217	14.8243	13.4172	1.32584	1.52452	1.18301	1.25444	1.44934	1.21789			2.54288	0.45697	0.797384	1.32405	0.516824	124	124	-54.59	-54.56	39.6954	208.263	3	2	1	nonAcD	2
A3	male	L	ventral	CA1	CA1m	deep	AcD	1	36.218	5.53707	1.71147	180.848	17.2573	13.3429	1.67281	1.71142	1.86184	1.43079	1.86962	1.49039	3.36219	1.06013	2.17487	0.65826	0.823502	2.34449	0.497065	181	126	-53.05	-54.41	35.2866	262.765	3	2	1	AcD	2
A3	male	L	ventral	CA1	CA1m	deep	AcD	1	35.8939	6.81619	1.9193	144.842	15.7043	11.7432	2.28487	1.90588	2.09798	2.39128	2.66381	2.3654	5.13455	2.3431	1.68165	0.789723	0.969954	3.87533	0.482677	188	162	-53.19	-53.8	36.0936	358.906	3	2	1	AcD	2
A3	male	L	ventral	CA1	CA1m	superficial	AcD	1	26.9462	11.2101	2.41682	185.919	16.3899	14.443	1.96418	2.00978	2.19253	1.64929	2.11329	1.85601	6.67132	3.27405	4.53879	0.757595	0.998929	3.24451	0.544444	206	188	-51.85	-52.12	32.2454	308.533	3	2	0	AcD	2
A3	male	L	ventral	CA1	CA1m	superficial	AcD	1	35.0311	8.26073	2.11151	208.833	18.527	14.3518	1.99847	2.12472	2.17579	1.89728	1.89728	1.89728	6.35876	1.85148	1.90198	0.65826	0.810586	1.78392	0.602619	194	151	-53.79	-54.29	36.5853	194.709	3	2	0	AcD	2
A3	male	L	ventral	CA1	CA1m	deep	AcD	1	29.5898	15.1246	2.71632	206.856	17.9253	14.6931	2.21522	2.57133	2.56053	2.10163	1.88105	1.96155	12.2513	2.44668	2.87324	0.769912	0.880775	3.82921	0.461413	239	173	-52.56	-53.52	37.7875	347.965	3	2	1	AcD	2
A3	male	L	ventral	CA1	CA1m	deep	AcD	1	34.3001	6.82014	1.91988	149.965	15.3138	12.4685	1.49943	1.50361	1.32576	1.57851	1.62524	1.46405	4.52804	1.47879	2.29209	0.596535	0.823579	2.83892	0.616382	160	124	-53.14	-54.16	34.7501	235.53	3	2	1	AcD	2
A3	male	L	ventral	CA1	CA1m	deep	nonAcD	0	30.966	1.5124	0.4137	177.323	16.0904	14.0316	1.71294	2.1255	1.81248	1.68892	1.56992	1.36787			1.5124	0.814858	0.91817	3.01295	0.598053	144	144	-53.2	-53.15	27.447	269.067	3	2	1	nonAcD	2
A3	male	L	ventral	CA1	CA1m	superficial	AcD	1	30.5679	7.73929	2.04631	188.854	17.1221	14.0436	2.2758	2.69163	2.08572	2.21574	2.06123	2.32468	5.12303	2.00129	2.61627	0.700519	0.840569	1.00093	0.473755	238	194	-52.62	-53.5	32.3728	357.481	3	2	0	AcD	2
A3	male	L	ventral	CA1	CA1m	deep	distAIS	0	33.3529	5.25896	1.65993	141.514	12.5773	14.3259	2.28746	2.55737	2.38465	2.19253	2.12739	2.17535			5.25896	0.601455	0.878432	2.51522	0.486674	185	185	-53.4	-53.4	32.6303	359.313	3	2	1	nonAcD	2
A3	male	L	ventral	CA1	CA1m	deep	AcD	1	28.3713	5.68098	1.73712	146.523	15.3468	12.1562	1.82409	2.51754	1.67224	1.7883	1.60728	1.53508	4.1883	1.42248	1.49268	0.942757	0.999222	2.14237	0.59612	167	127	-52.09	-53.07	28.7771	286.527	3	2	1	AcD	2
A3	male	L	ventral	CA1	CA1m	deep	nonAcD	0	30.4437	1.59574	0.467335	150.322	14.4282	13.2654	1.11276	1.04142	1.17449	1.29418	0.957847	1.09586			1.59574	0.700313	0.844946	1.75781	0.494863	137	137	-52.38	-52.37	27.0761	174.792	3	2	1	nonAcD	2
A3	male	L	ventral	CA1	CA1p	deep	nonAcD	0	28.0936	4.49571	1.50312	167.321	17.1702	12.4075	1.8262	2.01415	1.90187	1.50195	2.06019	1.65284			4.49571	0.783697	0.627221	1.71627	0.612087	190	190	-52.86	-52.81	27.5408	286.859	3	2	1	nonAcD	2
A3	male	L	ventral	CA1	CA1p	deep	AcD	1	20.0982	6.42337	1.85994	127.505	13.0292	12.46	2.27934	2.41664	2.37356	2.49682	2.22359	1.88609	3.55456	0.515716	2.86881	0.721734	0.879792	2.01607	0.642607	371	121	-50.79	-54.6	22.413	358.038	3	2	1	AcD	2
A3	male	L	ventral	CA1	CA1p	deep	nonAcD	0	24.9517	1.44347	0.36705	114.443	12.2845	11.8616	1.87574	2.41458	2.08572	1.2497	1.90595	1.72275			1.44347	0.719446	0.81051	1.42941	0.680824	163	163	-52.13	-52.11	22.3062	294.64	3	2	1	nonAcD	2
A3	male	L	ventral	CA1	CA1p	deep	nonAcD	0	25.9999	1.49425	0.401623	173.889	18.1041	12.2294	1.77869	1.66098	1.65284	2.00657	1.83919	1.73386			1.49425	0.921347	0.976329	2.08165	0.579109	164	164	-51.94	-51.93	23.2349	279.396	3	2	1	nonAcD	2
A3	male	L	ventral	CA1	CA1p	deep	nonAcD	0	28.3892	1.71248	0.53794	184.267	18.091	12.9686	1.57633	1.66671	1.80354	1.55959	1.28714	1.56466			1.71248	0.885349	0.957206	2.07307	0.660261	144	144	-52.43	-52.46	25.4385	247.609	3	2	1	nonAcD	2
A3	male	L	ventral	CA1	CA1p	deep	AcD	1	27.9894	8.8494	2.18035	138.245	14.6168	12.0422	1.74419	1.57511	2.12629	1.7059	1.8686	1.44506	7.50379	1.74982	1.34561	0.951899	0.786998	1.95046	0.632833	179	129	-52.36	-53.38	31.1319	273.977	3	2	1	AcD	2
A3	male	L	ventral	CA1	CA1p	deep	nonAcD	0	35.2637	3.77657	1.32882	196.08	20.5958	12.1218	2.25108	2.97813	2.45306	2.04484	1.93821	1.84118			3.77657	0.874083	1.08068	1.98714	0.682608	140	140	-53.48	-53.45	32.9924	353.599	3	2	1	nonAcD	2
A3	male	L	ventral	CA1	CA1p	deep	nonAcD	0	23.6699	2.60641	0.957973	173.005	16.9094	13.0269	2.18072	2.38766	2.87124	2.05706	1.59306	1.99455			2.60641	0.797901	0.858401	2.12795	0.551585	202	202	-51.61	-51.63	22.2058	342.546	3	2	1	nonAcD	2
A3	male	L	ventral	CA1	CA1p	deep	nonAcD	0	30.8048	3.73913	1.31885	175.405	18.2828	12.2155	1.9442	1.66416	2.05221	1.98631	2.05906	1.95926			3.73913	0.785326	0.809365	1.59877	0.586079	179	179	-53.03	-52.99	29.1926	305.394	3	2	1	nonAcD	2
A3	male	L	ventral	CA1	CA1p	deep	AcD	1	21.3572	20.9949	3.04428	125.976	15.1396	10.5945	1.62471	2.0619	1.50867	1.50361	1.47835	1.57101	18.1752	1.9337	2.81962	0.784667	0.873832	2.94688	0.705077	235	122	-51.02	-53.28	35.7911	255.209	3	2	1	AcD	2
A3	male	L	ventral	CA1	CA1p	deep	nonAcD	0	29.2425	2.53249	0.929202	116.764	13.8368	10.7444	1.46926	1.56166	1.32174	1.37522	1.49295	1.59472			2.53249	0.777254	0.965182	2.54347	0.691129	132	132	-52.92	-52.91	26.8525	230.79	3	2	1	nonAcD	2
A3	male	L	ventral	CA1	CA1p	deep	nonAcD	0	38.5577	2.60294	0.956642	261.983	21.2952	15.6639	2.77059	2.62613	2.13564	2.72603	3.56277	2.80238			2.60294	0.903986	1.0747	2.66232	0.741454	175	175	-54.11	-54.11	34.7843	435.203	3	2	1	nonAcD	2
A3	male	L	ventral	CA1	CA1p	deep	AcD	1	27.4748	6.72125	1.90527	145.511	15.72	11.7856	2.00651	2.05144	2.50388	1.94127	2.05401	1.48196	5.40187	1.26944	1.31938	1.05609	0.839443	3.53572	0.748729	183	121	-52.35	-53.99	28.8985	315.182	3	2	1	AcD	2
A3	male	L	ventral	CA1	CA1p	deep	nonAcD	0	25.0764	3.52496	1.25987	162.719	15.8695	13.0552	1.49504	1.59988	1.50733	1.46405	1.15365	1.75028			3.52496	0.515404	0.659373	2.46614	0.608752	188	188	-52.26	-52.3	24.1706	234.84	3	2	1	nonAcD	2
A3	male	L	ventral	CA1	CA1p	deep	AcD	1	29.0009	5.14204	1.63745	86.9839	13.2195	8.37785	1.74815	2.60787	1.47169	1.27581	1.65957	1.72581	3.32074	1.60573	1.8213	0.663141	0.847436	2.31949	0.609928	166	140	-52.51	-53.06	28.8537	274.599	3	2	1	AcD	2
A3	male	L	ventral	CA1	CA1p	deep	nonAcD	0	26.1326	1.50622	0.409606	115.201	14.8953	9.84733	1.66454	1.8519	1.40766	1.92516	1.75302	1.38499			1.50622	0.852764	0.986493	2.89755	0.497024	148	148	-51.5	-51.47	23.3572	261.466	3	2	1	nonAcD	2
A3	male	L	ventral	CA1	CA1p	superficial	nonAcD	0	32.5979	1.74047	0.554158	171.957	16.3052	13.4278	1.71581	1.82286	1.98631	1.7607	1.68655	1.32263			1.74047	0.935911	1.05943	2.32243	0.599533	128	128	-52.87	-52.86	29.0189	269.519	3	2	0	nonAcD	2
A3	male	L	ventral	CA1	CA1p	deep	nonAcD	0	22.336	3.51716	1.25765	105.531	12.8029	10.495	2.0516	2.48803	2.23795	1.97762	2.02686	1.52755			3.51716	0.551332	0.711801	1.87052	0.569894	182	182	-51.51	-51.51	21.8482	322.265	3	2	1	nonAcD	2
A3	male	L	ventral	CA1	CA1p	deep	distAIS	0	27.8956	5.2283	1.65409	209.155	17.6013	15.1298	1.88499	2.36366	1.42422	1.72742	1.52057	2.38907			5.2283	1.00838	0.947075	3.09205	0.625846	198	198	-52.73	-52.72	27.9925	296.093	3	2	1	nonAcD	2
A3	male	L	ventral	CA1	CA1p	deep	AcD	1	30.9296	8.36416	2.12396	166.654	18.4358	11.5097	2.01266	2.40814	2.22807	1.66416	1.9712	1.79172	5.94863	2.95813	2.41553	0.623206	0.739174	3.12148	0.580709	189	172	-53.17	-53.42	33.2065	316.147	3	2	1	AcD	2
A3	male	L	ventral	CA3	CA3a	deep	distAIS	0	43.5238	5.71442	1.74299	235.821	21.7598	13.7987	2.3368	2.10648	2.56863	3.19109	2.16698	1.6508			5.71442	0.827707	0.94446	3.44765	0.638198	145	145	-54.37	-54.36	41.6105	367.063	1	2	1	nonAcD	2
A3	male	L	ventral	CA3	CA3a	deep	distAIS	0	41.7456	6.43849	1.86229	291.48	24.2844	15.2824	2.65544	3.44741	2.56863	2.46753	2.57017	2.22346			6.43849	0.802306	0.791131	2.98115	0.509191	196	196	-54.31	-54.25	40.7197	417.116	1	2	1	nonAcD	2
A3	male	L	ventral	CA3	CA3a	deep	nonAcD	0	34.3593	2.90845	1.06762	306.46	20.0999	19.4129	4.0073	6.17551	4.06136	3.42129	3.33233	3.04601			2.90845	0.950919	0.842232	1.89185	0.640519	258	258	-54.01	-54.01	31.4944	629.465	1	2	1	nonAcD	2
A3	male	L	ventral	CA3	CA3a	deep	AcD	1	13.7598	10.0458	2.30715	282.106	23.4744	15.3012	3.41188	3.66049	2.43139	2.6366	3.80636	4.52456	9.2415	1.89919	0.804269	1.04722	0.864264	1.85164	0.582551	628	365	-47.02	-49.24	20.1177	535.937	1	2	1	AcD	2
A3	male	L	ventral	CA3	CA3a	deep	nonAcD	0	36.8583	4.24267	1.44519	229.068	20.8895	13.962	3.17606	3.35725	3.04827	3.49533	2.85522	3.12425			4.24267	1.04017	1.00469	2.27988	0.543455	214	214	-53.79	-53.77	34.7339	498.895	1	2	1	nonAcD	2
A3	male	L	ventral	CA3	CA3a	deep	AcD	1	37.6377	6.02509	1.79593	257.764	21.9566	14.9474	2.58434	3.30161	2.79972	2.22613	2.22658	2.36769	4.0056	3.635	2.01949	1.02823	1.19017	4.4403	0.582976	177	168	-53.46	-53.81	36.8988	405.948	1	2	1	AcD	2
A3	male	L	ventral	CA3	CA3a	deep	distAIS	0	46.491	7.70566	2.04196	283.64	23.4336	15.4113	2.44031	2.51885	2.62149	2.50467	2.44066	2.11586			7.70566	0.882388	1.11038	2.49003	0.634603	151	151	-54.78	-54.78	45.8008	383.322	1	2	1	nonAcD	2
A3	male	L	ventral	CA3	CA3a	deep	AcD	1	37.1835	7.00843	1.94711	210.135	21.346	12.5341	2.34645	2.68485	2.40082	2.36441	2.60326	1.67889	6.27461	0.872795	0.733821	0.81211	0.988939	1.73913	0.622901	235	91	-53.11	-56.35	37.3459	368.579	1	2	1	AcD	2
A3	male	L	ventral	CA3	CA3a	deep	nonAcD	0	52.7481	2.4463	0.894578	241.68	21.4042	14.3765	2.60819	3.37783	2.96748	2.63755	1.8519	2.20619			2.4463	0.854026	0.935436	1.85997	0.64203	152	152	-55.11	-55.07	46.644	409.694	1	2	1	nonAcD	2
A3	male	L	ventral	CA3	CA3a	deep	distAIS	0	30.22	10.6914	2.36944	217.166	21.3158	12.9718	2.22879	2.46563	2.12987	2.05706	2.5348	1.95657			10.6914	0.642657	0.721566	2.25569	0.637448	204	204	-53.55	-53.56	34.5737	350.097	1	2	1	nonAcD	2
A3	male	L	ventral	CA3	CA3a	deep	AcD	1	44.0341	8.93488	2.18996	222.448	22.0439	12.8484	2.96894	3.67072	2.90549	1.79238	3.38507	3.09105	4.34984	2.08385	4.58504	0.861182	0.844458	3.38332	0.64482	211	180	-54.55	-54.99	44.7633	466.36	1	2	1	AcD	2
A3	male	L	ventral	CA3	CA3a	superficial	AcD	1	37.6802	27.1859	3.3027	204.196	21.1934	12.2675	2.66836	3.39009	3.1532	2.62948	1.92759	2.24145	21.671	3.56185	5.51489	0.693603	0.908693	2.95671	0.577862	220	169	-53.91	-54.78	54.8174	419.145	1	2	0	AcD	2
A3	male	L	ventral	CA3	CA3a	deep	AcD	1	37.9148	10.7404	2.37401	256.014	22.7697	14.3158	2.87693	2.28837	3.14361	3.29401	3.20346	2.45521	6.71594	2.31435	4.02444	1.00025	0.895738	3.59606	0.652537	198	163	-54.81	-54.71	41.1178	451.907	1	2	1	AcD	2
A3	male	L	ventral	CA3	CA3a	deep	AcD	1	32.3385	6.15879	1.81788	177.87	15.9237	14.2222	2.05261	1.77793	2.22175	2.10244	2.46087	1.70005	4.36384	1.24149	1.79495	0.72602	0.917721	1.53535	0.558861	194	128	-52.92	-54.47	32.5335	322.423	1	2	1	AcD	2
A3	male	L	ventral	CA3	CA3a	deep	AcD	1	40.0613	9.55755	2.25733	186.12	16.509	14.3543	2.44657	2.90226	2.90711	1.76269	2.43717	2.22359	6.57805	1.88803	2.9795	0.883755	0.990808	2.27717	0.619983	183	140	-53.98	-54.83	41.9322	384.306	1	2	1	AcD	2
A3	male	L	ventral	CA3	CA3a	deep	AcD	1	29.2865	12.3806	2.51613	142.498	16.4141	11.0535	2.69339	2.62149	3.54549	2.26228	2.51885	2.51885	9.29881	3.06069	3.08177	0.942188	0.898475	3.59691	0.582233	221	189	-52.58	-53.12	35.2123	343.945	1	2	1	AcD	2
A3	male	L	ventral	CA3	CA3a	deep	AcD	1	29.9664	24.3567	3.19281	216.193	15.909	17.3026	2.29943	2.164	3.18612	2.57382	2.02286	1.55035	17.6446	2.6145	6.71204	0.676759	0.724454	2.00359	0.611814	240	165	-53.16	-54.23	45.9076	361.194	1	2	1	AcD	2
A3	male	L	ventral	CA3	CA3a	deep	AcD	1	29.2123	7.96919	2.07558	157.484	18.3649	10.9184	2.21547	1.70005	2.53896	2.63749	2.15722	2.04362	2.5935	1.48598	5.37569	0.776405	0.949008	1.39272	0.624205	191	161	-52.56	-53.24	31.4215	348.005	1	2	1	AcD	2
A3	male	L	ventral	CA3	CA3a	deep	AcD	1	34.2338	4.67641	1.54253	293.549	28.8329	12.9629	3.01093	3.18819	3.09711	3.31158	2.14619	3.31158	3.43223	1.51944	1.24418	0.847825	0.995144	3.03001	0.680824	227	177	-53.85	-54.41	32.8824	472.956	1	2	1	AcD	2
A3	male	L	ventral	CA3	CA3a	deep	AcD	1	35.7409	9.98001	2.30058	179.231	17.9397	12.7206	2.98522	2.4702	3.26181	3.1331	2.8268	3.2342	7.32794	1.77196	2.65207	0.784958	0.847522	3.15758	0.512861	276	189	-53.74	-54.79	38.6381	468.918	1	2	1	AcD	2
A3	male	L	ventral	CA3	CA3b	superficial	distAIS	0	32.7916	5.34449	1.67607	200.74	22.0117	11.6116	1.51091	1.75311	1.59306	1.65798	1.1485	1.40192			5.34449	0.727791	0.926581	2.15254	0.731401	130	130	-53.35	-53.38	32.2283	237.334	1	2	0	nonAcD	2
A3	male	L	ventral	CA3	CA3b	deep	AcD	1	22.9317	13.9066	2.63237	223.266	18.4123	15.4392	2.94387	3.63187	2.8626	3.00586	2.53133	2.68769	9.2546	1.30794	4.65202	0.787606	0.955395	3.11581	0.623298	387	159	-51.66	-54.31	31.1315	462.422	1	2	1	AcD	2
A3	male	L	ventral	CA3	CA3b	deep	distAIS	0	29.9408	7.1991	1.97396	161.659	15.403	13.3629	3.0496	3.2908	2.65151	2.90912	3.98911	2.40747			7.1991	0.879604	0.69884	2.08686	0.487478	242	242	-52.85	-52.88	31.3864	479.03	1	2	1	nonAcD	2
A3	male	L	ventral	CA3	CA3b	deep	AcD	1	25.9151	6.86047	1.92578	166.29	15.1421	13.9826	2.2697	3.54297	2.67633	1.70281	1.6468	1.77957	2.75202	2.10589	4.10845	0.861852	0.901589	3.02193	0.577006	193	176	-52	-52.28	27.6982	356.523	1	2	1	AcD	2
A3	male	L	ventral	CA3	CA3b	deep	AcD	1	21.2127	13.1832	2.57894	162.121	13.9897	14.755	2.42721	3.24275	2.56663	2.35602	2.38772	1.58291	7.17965	0.933905	6.00352	0.61498	0.880775	2.48783	0.558713	358	111	-51.13	-55.11	29.0675	381.265	1	2	1	AcD	2
A3	male	L	ventral	CA3	CA3b	deep	AcD	1	27.9208	8.18034	2.10173	276.691	25.2362	13.9598	2.19049	2.40472	2.73429	1.48241	1.90664	2.42439	3.96735	2.44323	4.213	0.8263	0.916102	3.66162	0.584243	221	198	-52.65	-52.93	30.5086	344.082	1	2	1	AcD	2
A3	male	L	ventral	CA3	CA3b	superficial	AcD	1	29.2861	12.3705	2.51532	220.696	17.809	15.7785	1.91098	1.82896	1.43906	1.58226	2.40472	2.29986	7.33096	2.03855	5.03955	0.798314	1.00157	2.53205	0.73635	206	157	-52.8	-53.66	35.2034	300.175	1	2	0	AcD	2
A3	male	L	ventral	CA3	CA3b	deep	AcD	1	30.0083	10.3778	2.32998	152.489	13.478	14.4053	2.10975	2.84598	2.16287	1.81757	1.7623	1.96003	10.2778	1.49679	0.1	1.28052	1.05234	4.69263	0.587062	224	119	-52.04	-54.27	34.0452	331.399	1	2	1	AcD	2
A3	male	L	ventral	CA3	CA3b	deep	distAIS	0	30.0987	7.50424	2.01547	182.154	15.3809	15.0788	2.40062	3.21543	2.31048	2.28189	2.45132	1.74397			7.50424	0.726884	0.772146	3.28641	0.436627	203	203	-52.49	-52.47	31.7777	377.088	1	2	1	nonAcD	2
A3	male	L	ventral	CA3	CA3b	superficial	AcD	1	26.8631	9.9483	2.2974	270.353	24.7257	13.9217	2.90992	3.92272	3.73296	2.63393	2.20267	2.05735	6.03413	2.78047	3.91418	1.26242	0.963796	2.41063	0.515706	238	211	-51.85	-52.16	31.1088	457.09	1	2	0	AcD	2
A3	male	L	ventral	CA3	CA3b	deep	distAIS	0	27.2403	8.80356	2.17516	260.799	22.5878	14.7008	2.52702	2.53763	2.64005	3.22562	2.32099	1.91079			8.80356	0.880889	0.823579	2.04996	0.622107	207	207	-52.85	-52.79	30.4602	396.943	1	2	1	nonAcD	2
A3	male	L	ventral	CA3	CA3b	deep	nonAcD	0	31.4577	3.75678	1.32356	232.365	17.8561	16.5689	2.83201	3.28237	3.18815	2.97902	2.67435	2.03615			3.75678	0.84025	0.896454	2.21908	0.653516	183	183	-54.02	-53.88	29.7592	444.851	1	2	1	nonAcD	2
A3	male	L	ventral	CA3	CA3b	deep	distAIS	0	32.2637	7.61768	2.03047	221.424	19.8955	14.1704	1.90184	2.13125	2.00628	2.07296	1.47874	1.81997			7.61768	0.606762	0.74868	3.60665	0.669683	172	172	-53.66	-53.69	33.7031	298.74	1	2	1	nonAcD	2
A3	male	L	ventral	CA3	CA3b	deep	AcD	1	29.3354	9.99041	2.30163	221.226	19.5338	14.4198	3.09373	3.95624	4.19162	2.22287	2.15048	2.94741	2.36721	1.72763	7.6232	0.757622	0.989476	2.06111	0.472492	254	220	-52.52	-53.13	33.2337	485.961	1	2	1	AcD	2
A3	male	L	ventral	CA3	CA3b	deep	distAIS	0	35.2225	10.1999	2.32238	264.501	20.5761	16.3672	3.64731	4.40454	4.56968	3.30178	2.74659	3.21397			10.1999	0.826923	0.921227	3.49265	0.774231	209	209	-54.39	-54.43	38.3858	572.919	1	2	1	nonAcD	2
A3	male	L	ventral	CA3	CA3b	deep	AcD	1	31.0306	11.8649	2.47359	226.401	19.8164	14.5466	2.9225	4.04833	3.85609	2.43717	2.31884	1.95207	5.71606	4.67387	6.14888	1.16851	0.960645	3.12768	0.552295	200	192	-52.85	-52.95	36.2504	459.066	1	2	1	AcD	2
A3	male	L	ventral	CA3	CA3b	superficial	AcD	1	32.7073	17.3352	2.85274	192.704	19.7978	12.3932	2.08632	2.8174	2.14441	1.69764	1.88609	1.88609	10.5553	1.7984	6.7799	0.779425	0.924523	2.39501	0.637907	210	133	-53.26	-54.61	42.2902	268.466	1	2	0	AcD	2
A3	male	L	ventral	CA3	CA3b	superficial	AcD	1	37.2913	11.727	2.4619	214.322	15.1682	17.9904	2.38397	2.32553	2.23441	3.18416	1.96658	2.20918	9.67713	0.65035	2.0499	0.798856	1.05676	3.74125	0.65801	655	65	-52.93	-59.2	41.4247	374.473	1	2	0	AcD	2
A3	male	L	ventral	CA3	CA3b	superficial	AcD	1	30.6779	9.37408	2.23795	180.775	17.9331	12.8349	2.02969	2.00394	2.61607	1.51594	2.19253	1.81997	6.82426	2.31853	2.54981	0.822024	0.976035	1.98911	0.62386	177	148	-52.59	-53.19	33.8473	318.823	1	2	0	AcD	2
A3	male	L	ventral	CA3	CA3b	deep	distAIS	0	49.7436	5.16225	1.64137	261.768	19.5442	17.0533	4.00902	5.49073	5.14547	7.10882	1.05886	1.24123			5.16225	0.864218	1.20462	3.24816	0.670299	115	115	-55.26	-55.26	46.4001	629.736	1	2	1	nonAcD	2
A3	male	L	ventral	CA3	CA3c	deep	distAIS	0	33.5978	5.07695	1.62471	205.176	17.4409	14.9785	1.99477	2.4147	2.2307	1.8264	1.79238	1.70968			5.07695	0.827895	0.913218	3.40569	0.64203	159	159	-53.45	-53.47	32.6835	313.338	1	2	1	nonAcD	2
A3	male	L	ventral	CA3	CA3c	deep	distAIS	0	26.4431	9.19296	2.21844	206.422	19.3405	13.5893	2.09497	2.00978	2.16698	2.84844	1.82543	1.62422			9.19296	1.20729	0.834715	3.2047	0.636988	179	179	-52.61	-52.57	30.1155	329.077	1	2	1	nonAcD	2
A3	male	L	ventral	CA3	CA3c	deep	distAIS	0	34.259	6.56274	1.88141	261.374	19.6455	16.9399	3.10019	2.70595	3.29325	2.9234	2.4692	4.10913			6.56274	1.25683	1.09907	1.75953	0.804358	213	213	-54.09	-54.07	34.4978	486.976	1	2	1	nonAcD	2
A3	male	L	ventral	CA3	CA3c	deep	nonAcD	0	25.656	3.55592	1.26861	229.603	19.2108	15.2175	2.81824	3.0857	2.01724	2.58272	3.81441	2.59113			3.55592	1.00453	0.861852	3.32522	0.556886	235	235	-52.16	-52.15	24.6865	442.688	1	2	1	nonAcD	2
A3	male	L	ventral	CA3	CA3c	deep	nonAcD	0	45.8735	4.09035	1.40863	236.879	18.8156	16.0295	2.52769	3.18364	2.97946	1.97595	2.32269	2.1767			4.09035	0.848818	0.922936	2.55674	0.663282	155	155	-55.23	-55.23	42.2238	397.048	1	2	1	nonAcD	2
A3	male	L	ventral	CA3	CA3c	deep	AcD	1	29.799	9.02327	2.19981	229.847	19.0852	15.3339	2.55593	3.08478	2.64016	2.67983	2.53411	1.84078	4.87453	2.60108	4.14874	0.868996	1.06577	1.76482	0.78275	168	152	-53.28	-53.13	32.8082	401.485	1	2	1	AcD	2
A3	male	L	ventral	CA3	CA3c	deep	distAIS	0	36.9337	7.41492	2.00349	228.533	18.8585	15.4295	2.68469	3.48727	2.65345	2.32868	2.93061	2.02344			7.41492	1.10704	0.860309	2.4808	0.636067	176	176	-53.97	-53.94	37.4783	421.71	1	2	1	nonAcD	2
A3	male	L	ventral	CA3	CA3c	superficial	distAIS	0	36.2205	7.6521	2.03498	203.284	19.7405	13.1116	1.83056	1.83056	1.83056	1.83056	1.83056	1.83056			7.6521	0.855911	0.902909	1.45884	0.716805	145	145	-53.93	-53.97	37.0761	57.5089	1	2	0	nonAcD	2
A3	male	L	ventral	CA3	CA3c	deep	nonAcD	0	39.3145	4.172	1.4284	198.541	17.693	14.2876	2.75117	3.9473	3.17488	2.74018	2.26098	1.6325			4.172	0.676451	0.946814	2.38331	0.710887	141	141	-54.15	-54.18	36.7498	432.153	1	2	1	nonAcD	2
A3	male	L	ventral	CA3	CA3c	deep	AcD	1	39.5061	20.2737	3.00932	170.948	16.0221	13.5849	2.07895	2.10601	2.55537	2.12829	1.80665	1.79842	18.5884	1.93897	1.6853	1.08417	1.09493	3.2047	0.601866	198	102	-53.88	-55.98	50.519	326.56	1	2	1	AcD	2
A3	male	L	ventral	CA3	CA3c	deep	nonAcD	0	32.1223	4.21178	1.43789	221.19	21.2548	13.25	2.25794	2.95213	2.22228	1.96136	2.13948	2.01444			4.21178	0.829884	0.96313	3.51565	0.663196	161	161	-53.74	-53.71	30.7054	354.676	1	2	1	nonAcD	2
A3	male	L	ventral	CA3	CA3c	deep	nonAcD	0	37.595	4.07086	1.40385	239.338	17.8861	17.0376	2.40029	2.26359	3.33944	2.23559	2.31359	1.84922			4.07086	0.980081	1.07807	2.56069	0.624909	156	156	-53.65	-53.66	35.2113	377.036	1	2	1	nonAcD	2
A3	male	L	ventral	CA3	CA3c	deep	nonAcD	0	31.8523	2.54052	0.932367	250.76	20.685	15.4352	2.00623	2.88556	2.04821	1.96494	1.85031	1.28212			2.54052	1.06329	1.18384	3.41922	0.791131	126	126	-52.89	-52.9	29.0649	315.138	1	2	1	nonAcD	2
A3	male	L	ventral	CA3	CA3c	deep	nonAcD	0	36.4952	3.55069	1.26714	178.569	20.3669	11.1633	2.4843	3.6545	2.1255	1.89415	2.5471	2.20027			3.55069	0.818204	0.848743	1.73913	0.609962	175	175	-53.92	-53.97	33.8422	390.234	1	2	1	nonAcD	2
A3	male	L	ventral	CA3	CA3c	deep	nonAcD	0	40.9346	3.93603	1.37017	213.02	18.5996	14.5824	2.44394	3.46264	1.86923	2.18423	2.47394	2.22965			3.93603	0.986565	0.965011	3.07365	0.626168	160	160	-54.33	-54.31	37.9195	383.893	1	2	1	nonAcD	2
A3	male	L	ventral	CA3	CA3c	deep	AcD	1	34.4753	5.10679	1.61079	222.837	20.5404	13.813	2.0032	2.35708	2.2797	2.22998	1.55451	1.59472	5.00679	0.761543	0.1	0.907536	0.902137	2.97206	0.864907	203	84	-53.42	-56.48	33.3657	314.661	1	2	1	AcD	2
A3	male	L	ventral	CA3	CA3c	deep	AcD	1	34.9603	13.8014	2.62477	197.081	18.4064	13.6328	2.66797	3.74637	2.36071	2.09597	2.5293	2.60749	9.81184	1.70286	3.98951	1.02074	1.03085	2.08769	0.676921	224	135	-53.67	-55.13	41.2078	419.084	1	2	1	AcD	2
A3	male	L	ventral	CA3	CA3c	deep	AcD	1	22.5726	9.14634	2.21335	204.302	18.9335	13.7389	2.2476	2.91727	2.43971	2.27753	2.03547	1.56803	6.57835	0.739393	2.56799	0.827496	0.83752	2.75411	0.660539	461	88	-51.14	-56.47	26.8052	353.053	1	2	1	AcD	2
A3	male	L	ventral	CA3	CA3c	deep	distAIS	0	19.6348	6.03901	1.79824	191.03	18.6748	13.0243	2.70238	3.4257	2.67106	2.22597	2.48906	2.7001			6.03901	0.854503	0.764447	2.36917	0.610232	278	278	-51.08	-51.04	21.6966	424.488	1	2	1	nonAcD	2
A3	male	L	ventral	CA3	CA3c	deep	AcD	1	25.9338	13.2983	2.58009	191.495	22.3944	10.8875	2.16356	2.22658	2.46994	1.93991	2.05064	2.13076	13.1983	1.62074	0.1	1.09153	1.01514	2.30205	0.565245	271	130	-51.83	-54.02	33.07	339.852	1	2	1	AcD	2
A3	male	L	ventral	hilus	hilus	deep	nonAcD	0	41.279	2.16001	0.770115	197.486	18.5493	13.5556	1.28096	1.26856	1.28406	1.28406	1.28406	1.28406			2.16001	0.802489	0.982471	4.45831	0.760479	106	106	-54.38	-54.35	36.7097	80.1928	0	2	1	nonAcD	2
A3	male	L	ventral	hilus	hilus	deep	nonAcD	0	36.6287	3.37525	1.21647	193.284	17.6255	13.9625	1.21893	1.70195	1.23377	0.991972	1.08349	1.08349			3.37525	0.976645	1.13587	2.8496	0.841709	104	104	-53.53	-53.55	33.8068	157.431	0	2	1	nonAcD	2
A3	male	L	ventral	hilus	hilus	deep	AcD	1	42.8602	8.81544	2.17651	198.114	17.9617	14.0436	1.10492	1.34766	0.904004	1.21014	1.2346	0.828193	7.02946	5.83466	1.78598	1.49462	1.04451	4.54746	0.915762	96	95	-54.61	-54.37	43.6704	173.56	0	2	1	AcD	2
A3	male	L	ventral	hilus	hilus	deep	nonAcD	0	45.193	3.53693	1.26326	219.315	17.2208	16.2153	1.35414	1.73959	1.36838	1.08983	1.19257	1.38032			3.53693	1.11831	0.966804	3.58361	0.62444	120	120	-54.5	-54.5	41.181	212.708	0	2	1	nonAcD	2
A3	male	L	ventral	hilus	hilus	deep	AcD	1	20.3507	5.43199	1.6923	210.155	19.9184	13.4337	1.53735	2.23544	1.41643	1.35601	1.50733	1.17152	4.12271	2.6014	1.30928	1.01937	1.2749	2.25735	0.669222	154	143	-49.68	-49.97	21.7886	241.486	0	2	1	AcD	2
A3	male	L	ventral	hilus	hilus	deep	AcD	1	39.3562	5.80539	1.75879	207.508	17.5764	15.0319	1.12964	0.855226	0.766143	1.60831	1.45456	0.963986	3.88386	2.2167	1.92153	0.934809	1.11654	3.52969	0.648898	112	103	-53.73	-53.96	38.1654	177.444	0	2	1	AcD	2
A3	male	L	ventral	hilus	hilus	deep	nonAcD	0	39.1122	1.641	0.495305	193.683	18.6397	13.2302	1.49616	1.41689	1.5001	1.48152	1.34428	1.73799			1.641	0.993154	1.03669	1.72343	0.613029	132	132	-53.84	-53.87	34.44	235.016	0	2	1	nonAcD	2
A3	male	L	ventral	hilus	hilus	deep	distAIS	0	44.7878	5.57521	1.71833	236.606	17.2478	17.4663	0.69098	0.883672	0.582107	0.605795	0.657759	0.725566			5.57521	1.14674	0.907331	4.50017	0.559774	102	102	-54.45	-54.47	42.5611	108.539	0	2	1	nonAcD	2
A3	male	L	ventral	hilus	hilus	deep	AcD	1	36.3161	7.01592	1.94818	201.165	18.595	13.7742	2.03947	1.95657	2.06019	2.06019	2.06019	2.06019	4.90355	3.42303	2.11237	1.10095	1.09092	4.08226	0.545725	174	163	-53.06	-53.33	36.6193	126.19	0	2	1	AcD	2
A3	male	L	ventral	hilus	hilus	deep	AcD	1	43.4312	7.56715	2.02382	227.562	21.1774	13.6816	1.67707	1.85031	1.04535	2.26745	1.55035	1.67189	6.07681	4.3949	1.49034	0.954551	0.983217	3.17647	0.558418	138	133	-54.36	-54.27	43.098	263.434	0	2	1	AcD	2
A3	male	L	ventral	hilus	hilus	deep	nonAcD	0	36.3042	1.96802	0.677029	205.425	17.9504	14.571	1.37291	1.28896	0.940242	1.89941	1.67224	1.0637			1.96802	0.845726	0.856574	4.57358	0.555107	121	121	-53.67	-53.66	32.3433	215.656	0	2	1	nonAcD	2
A3	male	L	ventral	hilus	hilus	deep	AcD	1	39.3387	10.2584	2.32809	248.99	23.7721	13.336	1.56036	1.78582	1.23744	1.69487	1.29621	1.78746	9.24541	1.95163	1.01296	0.976035	0.954052	2.06605	0.631282	164	121	-53.71	-54.72	41.9138	245.101	0	2	1	AcD	2
A3	male	L	ventral	hilus	hilus	deep	nonAcD	0	40.673	1.5084	0.411051	284.489	21.8041	16.6126	1.05991	0.898801	1.28212	1.21062	1.09627	0.811749			1.5084	1.05442	1.16685	4.74712	0.849908	97	97	-53.78	-53.81	35.6469	166.49	0	2	1	nonAcD	2
A3	male	L	ventral	hilus	hilus	deep	AcD	1	47.0529	5.73031	1.74577	233.534	18.5022	16.0707	1.74404	2.88687	1.769	1.29078	1.52711	1.24641	4.13149	4.01215	1.59881	0.882551	0.924523	3.21927	0.677638	119	116	-55.01	-54.87	44.6063	273.952	0	2	1	AcD	2
A3	male	L	ventral	hilus	hilus	deep	AcD	1	37.394	8.71724	2.1653	194.037	19.0981	12.9361	1.63353	2.33747	1.55262	1.49491	1.48823	1.2944	6.39776	2.75555	2.31948	1.07983	1.08943	3.82909	0.690294	123	112	-53.55	-53.85	38.968	256.594	0	2	1	AcD	2
A3	male	L	ventral	hilus	hilus	deep	nonAcD	0	36.5491	2.52374	0.925741	250.888	21.0342	15.1867	1.00166	1.10426	1.11955	0.979333	0.98053	0.824647			2.52374	1.16629	0.93525	2.9642	0.658417	108	108	-53.54	-53.51	33.0199	157.341	0	2	1	nonAcD	2
A3	male	L	ventral	hilus	hilus	deep	AcD	1	39.8671	10.8868	2.38755	220.098	15.997	17.5181	1.37385	1.73149	1.2674	1.78582	0.988272	1.09627	9.27732	2.7463	1.6095	1.56625	1.27259	4.84213	0.814239	113	99	-53.43	-54.02	42.8914	215.804	0	2	1	AcD	2
A3	male	L	ventral	hilus	hilus	deep	AcD	1	48.5908	6.9392	1.93719	203.183	17.3237	14.9333	1.08147	0.828901	0.904004	0.940242	1.36709	1.36709	4.51049	3.66396	2.42871	1.32631	1.3942	2.76943	0.743326	101	98	-54.19	-54.29	46.9276	126.928	0	2	1	AcD	2
A3	male	L	ventral	hilus	hilus	deep	distAIS	0	50.0771	5.78521	1.7553	257.038	22.7861	14.3627	1.61187	1.60385	1.61388	1.61388	1.61388	1.61388			5.78521	1.08119	0.873328	5.74856	0.726374	122	122	-54.93	-54.93	47.2084	0	0	2	1	nonAcD	2
A3	male	L	ventral	hilus	hilus	deep	AcD	1	44.7563	11.0055	2.39839	177.909	17.8409	12.6967	1.41504	1.36366	1.464	1.97595	0.85604	1.41555	9.66967	2.74212	1.33581	1.15778	1.29633	3.16248	0.634279	117	101	-53.84	-54.4	47.1235	222.274	0	2	1	AcD	2
A3	male	L	ventral	Sub	Sub	superficial	nonAcD	0	34.3411	2.04965	0.717667	298.704	16.3174	23.3077	2.41256	2.98216	2.51833	2.54219	2.15939	1.86074			2.04965	1.17689	1.03595	2.70793	0.607219	175	175	-53.27	-53.24	30.7533	378.965	4	2	0	nonAcD	2
A3	male	L	ventral	Sub	Sub	superficial	nonAcD	0	35.7324	1.87828	0.630356	257.37	22.516	14.5538	2.71749	3.21944	3.1519	2.71568	2.54864	1.95177			1.87828	0.948969	0.933436	2.28877	0.759063	158	158	-54.18	-54.19	31.7843	426.862	4	2	0	nonAcD	2
A3	male	L	ventral	Sub	Sub	superficial	AcD	1	37.0153	5.17611	1.64405	215.857	14.6223	18.7958	1.56573	1.93518	1.56166	1.45355	1.37009	1.50819	4.52151	2.63876	0.654596	0.868047	0.999341	2.27119	0.816116	129	119	-53.79	-54.05	35.6553	245.945	4	2	0	AcD	2
A3	male	L	ventral	Sub	Sub	superficial	distAIS	0	29.4641	6.87035	1.92721	214.023	18.5971	14.653	1.92725	1.69176	1.68481	2.20852	2.01677	2.03442			6.87035	1.04041	1.1523	2.32021	0.816666	153	153	-52.95	-52.99	30.7057	302.732	4	2	0	nonAcD	2
A3	male	L	ventral	Sub	Sub	superficial	AcD	1	37.4107	6.49915	1.87167	227.869	20.1018	14.4331	1.57268	1.7651	1.60498	1.17024	1.91875	1.40432	5.32534	1.09569	1.17381	0.868047	0.994794	2.46359	0.605311	167	100	-53.26	-55.08	37.1076	247.036	4	2	0	AcD	2
A3	male	L	ventral	Sub	Sub	superficial	nonAcD	0	38.4499	1.82957	0.604083	241.182	21.6356	14.1934	1.8704	2.63204	1.91768	1.59472	1.59967	1.6079			1.82957	0.934025	1.48523	2.10817	0.595178	125	125	-53.11	-53.11	34.0396	293.802	4	2	0	nonAcD	2
A3	male	L	ventral	Sub	Sub	superficial	distAIS	0	30.4681	6.85363	1.92478	231.969	19.7195	14.9777	1.93021	1.92523	2.07048	2.22998	1.75311	1.67224			6.85363	1.26856	1.14722	1.91278	0.717811	151	151	-53.11	-53.15	31.5401	303.196	4	2	0	nonAcD	2
A3	male	L	ventral	Sub	Sub	superficial	nonAcD	0	30.4964	2.82535	1.03863	310.966	19.8952	19.901	2.27211	2.31048	2.12987	2.29419	2.56698	2.05906			2.82535	0.845705	0.980903	1.54013	0.654555	195	195	-53.29	-53.29	28.1597	356.903	4	2	0	nonAcD	2
A3	male	L	ventral	Sub	Sub	superficial	AcD	1	34.057	12.8624	2.55431	236.027	20.3239	14.7865	2.17249	2.82073	2.44174	1.95582	1.91148	1.73267	6.74913	3.89025	6.11324	0.907604	0.901132	3.09802	0.678381	166	156	-53.57	-53.75	39.6509	341.254	4	2	0	AcD	2
A3	male	L	ventral	Sub	Sub	superficial	nonAcD	0	31.0032	3.19503	1.1616	243.395	16.8498	18.3918	2.18776	2.17454	1.89415	2.56835	2.08874	2.21302			3.19503	1.03081	1.09376	3.63872	0.559156	185	185	-52.84	-52.84	28.9004	343.653	4	2	0	nonAcD	2
A3	male	L	ventral	Sub	Sub	deep	nonAcD	0	36.8915	2.93461	1.07657	248.109	21.4939	14.6973	2.03989	2.5348	2.32843	1.56503	1.74632	2.02489			2.93461	0.89721	0.944363	2.80272	0.541475	176	176	-53.45	-53.47	33.6564	320.426	4	2	1	nonAcD	2
A3	male	L	ventral	Sub	Sub	deep	AcD	1	33.9666	9.34482	2.23482	198.34	19.9518	12.6572	1.62695	1.74708	2.03287	1.44387	1.52582	1.38512	7.55626	1.89291	1.78856	0.654996	0.837104	2.50888	0.567643	164	125	-53.11	-54.4	36.6019	255.561	4	2	1	AcD	2
A3	male	L	ventral	Sub	Sub	deep	nonAcD	0	32.4644	2.09171	0.737983	272.17	17.0929	20.2737	2.42717	2.87813	2.23307	2.6118	1.94696	2.46587			2.09171	0.943762	0.947859	3.44439	0.78923	184	184	-53.8	-53.79	29.2029	381.258	4	2	1	nonAcD	2
A3	male	L	ventral	Sub	Sub	deep	nonAcD	0	37.7221	2.37885	0.866617	256.075	17.5694	18.5575	2.1911	1.84905	2.39201	2.02286	2.43139	2.2602			2.37885	1.20961	1.27736	2.53012	0.608609	165	165	-53.45	-53.39	33.8887	344.178	4	2	1	nonAcD	2
A3	male	L	ventral	Sub	Sub	deep	nonAcD	0	33.8834	0.657412	-0.419445	281.169	21.0268	17.0257	1.9043	2.6535	2.36769	1.49746	1.55281	1.45002			0.657412	1.15601	1.32034	4.06128	0.670394	136	136	-52.81	-52.79	29.1899	299.126	4	2	1	nonAcD	2
A3	male	L	ventral	Sub	Sub	deep	nonAcD	0	30.1272	4.2875	1.4557	280.265	21.2634	16.7821	1.78196	2.04792	1.56203	1.89848	1.58624	1.81513			4.2875	1.17124	1.14281	1.98049	0.625436	170	170	-52.67	-52.63	29.0834	279.91	4	2	1	nonAcD	2
A3	male	L	ventral	Sub	Sub	deep	nonAcD	0	33.4629	2.58788	0.950837	263.754	17.1062	19.6316	1.76394	2.07225	2.13358	1.76477	1.1911	1.65798			2.58788	0.851792	0.976035	2.28574	0.636297	159	159	-53.28	-53.28	30.466	277.078	4	2	1	nonAcD	2
A3	male	L	ventral	Sub	Sub	deep	nonAcD	0	32.9596	1.90264	0.643244	262.551	17.8239	18.7551	2.42527	2.41081	2.3748	2.56903	3.21871	1.553			1.90264	1.08092	0.901772	2.71159	0.61807	171	171	-53.19	-53.19	29.4616	380.96	4	2	1	nonAcD	2
A3	male	L	ventral	Sub	Sub	deep	AcD	1	31.1408	4.67156	1.54149	193.688	19.4625	12.6711	1.53915	1.67105	1.4127	1.37364	1.54087	1.69749	3.72716	1.56154	0.944394	0.907536	0.936376	2.08299	0.617121	167	138	-52.9	-53.38	30.2645	241.769	4	2	1	AcD	2
A3	male	L	ventral	Sub	Sub	deep	AcD	1	31.4066	8.72094	2.16573	176.092	17.3591	12.9158	1.64	1.44313	1.75678	1.49462	1.5513	1.95417	6.68778	1.12439	2.03316	0.904652	1.00328	2.89868	0.833156	202	100	-52.92	-55.32	33.9112	257.611	4	2	1	AcD	2
A4	male	L	ventral	CA1	CA1d	deep	nonAcD	0	30.0892	1.97171	0.6789	116.261	14.5937	10.1433	1.83516	2.28144	1.74481	2.09581	1.48152	1.57223			1.97171	1.23614	1.40953	1.86294	0.684243	125	125	-52.02	-52.01	33.9148	288.266	3	2	1	nonAcD	3
A4	male	L	ventral	CA1	CA1d	deep	AcD	1	24.4812	4.83506	1.57589	155.563	15.9595	12.4107	1.8006	1.68098	1.94967	1.94967	1.92972	1.49295	3.66665	1.61882	1.16841	0.659817	0.637907	1.73531	0.721934	191	157	-52.3	-52.99	31.0114	282.837	3	2	1	AcD	3
A4	male	L	ventral	CA1	CA1d	deep	nonAcD	0	23.8198	1.69599	0.528266	133.309	15.5706	10.901	2.24027	3.01642	2.63104	2.00576	2.14619	1.40192			1.69599	0.803179	1.00985	2.05667	0.572703	157	157	-51.19	-51.22	26.9912	351.9	3	2	1	nonAcD	3
A4	male	L	ventral	CA1	CA1d	superficial	AcD	1	18.5269	5.55721	1.7151	195.817	15.4405	16.1472	1.89699	2.2797	1.87455	2.04484	1.67303	1.61281	4.08928	1.79718	1.46793	0.5914	0.801946	1.62986	0.627016	239	199	-50.21	-50.98	25.4767	297.978	3	2	0	AcD	3
A4	male	L	ventral	CA1	CA1d	deep	AcD	1	23.7998	7.1024	1.96043	166.411	17.5516	12.0719	2.21139	2.18396	2.62323	2.32843	1.77694	2.14441	4.92903	1.36688	2.17337	0.835944	0.799836	2.65683	0.583117	251	172	-51.64	-52.97	32.6891	347.365	3	2	1	AcD	3
A4	male	L	ventral	CA1	CA1d	deep	nonAcD	0	25.2047	4.51056	1.50642	136.453	14.6526	11.8571	1.74874	1.43746	1.81593	1.76604	1.96255	1.76174			4.51056	1.12487	1.27148	2.74645	0.543758	164	164	-51.07	-51.07	31.4335	274.692	3	2	1	nonAcD	3
A4	male	L	ventral	CA1	CA1d	deep	nonAcD	0	25.3469	1.85644	0.618663	229.781	19.7111	14.8428	2.15313	2.75405	2.26098	2.03385	2.59356	1.12321			1.85644	0.798701	0.970548	2.27916	0.668588	142	142	-51.86	-51.88	28.7763	338.213	3	2	1	nonAcD	3
A4	male	L	ventral	CA1	CA1d	deep	AcD	1	25.3196	4.0903	1.40862	143.871	12.3653	14.8142	2.14458	2.62211	1.95657	1.862	2.14932	2.1329	2.27041	0.752904	1.81989	1.10496	1.15572	1.76967	0.729645	214	129	-51.71	-53.46	31.1104	336.87	3	2	1	AcD	3
A4	male	L	ventral	CA1	CA1d	deep	AcD	1	34.1997	6.65772	1.89578	111.083	14.0513	10.0656	1.80072	1.9696	1.75686	1.68344	1.98394	1.60974	4.12716	1.20949	2.53056	1.22046	0.964252	3.26038	0.681506	148	105	-53.05	-54.31	43.2199	282.856	3	2	1	AcD	3
A4	male	L	ventral	CA1	CA1d	superficial	nonAcD	0	29.6156	2.71866	1.00014	159.776	17.1687	11.8491	2.02243	2.27391	1.86962	1.7143	2.156	2.09833			2.71866	0.820392	0.853682	1.89193	0.788719	158	158	-53.1	-53.13	34.2039	317.683	3	2	0	nonAcD	3
A4	male	L	ventral	CA1	CA1d	deep	nonAcD	0	27.2492	2.07486	0.729896	117.087	13.5443	11.0069	1.80915	2.08903	1.61628	1.74481	1.81321	1.78239			2.07486	0.661789	0.883228	1.49031	0.648577	164	164	-52.34	-52.31	31.0197	284.18	3	2	1	nonAcD	3
A4	male	L	ventral	CA1	CA1d	deep	nonAcD	0	29.935	1.39125	0.330199	120.021	14.4483	10.5767	2.01104	1.89014	1.50493	2.05594	2.37894	2.22524			1.39125	0.865743	0.99702	2.16077	0.697452	158	158	-52.73	-52.77	33.1376	315.893	3	2	1	nonAcD	3
A4	male	L	ventral	CA1	CA1d	deep	nonAcD	0	26.4387	1.46775	0.383731	105.896	12.852	10.491	1.76743	1.7196	1.69487	1.71516	1.769	1.93851			1.46775	0.931472	0.982471	1.86499	0.663638	155	155	-51.97	-51.98	29.5201	277.627	3	2	1	nonAcD	3
A4	male	L	ventral	CA1	CA1d	deep	nonAcD	0	25.0118	2.46101	0.900574	115.032	13.4311	10.9048	2.18266	2.04549	2.05209	1.96155	2.55073	2.30345			2.46101	0.776499	0.85484	2.18517	0.726884	187	187	-52.06	-52.05	29.0614	342.851	3	2	1	nonAcD	3
A4	male	L	ventral	CA1	CA1d	deep	nonAcD	0	28.7954	1.40666	0.341218	114.118	12.329	11.7852	1.68948	1.88048	2.05564	1.82543	1.57101	1.11483			1.40666	0.739174	0.843101	2.37216	0.680218	126	126	-52.76	-52.79	31.9484	265.383	3	2	1	nonAcD	3
A4	male	L	ventral	CA1	CA1d	deep	AcD	1	22.8954	4.74408	1.5569	103.055	15.0325	8.72866	1.76565	1.5974	1.74481	2.03514	1.53164	1.91923	3.49639	0.895635	1.24769	0.765309	0.878831	4.03263	0.652758	218	122	-51.39	-53.46	29.2377	277.347	3	2	1	AcD	3
A4	male	L	ventral	CA1	CA1d	deep	AcD	1	26.3721	2.60059	0.955738	123.174	14.7473	10.6345	2.28599	2.14557	2.59266	2.38324	2.18517	2.12332	1.99134	0.746088	0.60925	0.824827	0.815555	1.71896	0.884418	208	119	-52.9	-54.59	30.648	359.083	3	2	1	AcD	3
A4	male	L	ventral	CA1	CA1d	deep	AcD	1	28.8162	3.95479	1.37493	120.675	15.3504	10.0094	1.47783	1.64796	1.12594	1.60498	1.64663	1.36366	2.78186	1.16253	1.17294	0.809772	0.947945	1.14072	0.809874	136	108	-52.66	-53.72	34.6659	232.137	3	2	1	AcD	3
A4	male	L	ventral	CA1	CA1d	deep	nonAcD	0	29.5136	1.78071	0.577012	122.693	13.9102	11.2304	1.68794	1.91923	1.99885	1.41036	1.44021	1.67105			1.78071	0.870063	0.796163	1.8121	0.954446	126	126	-53.6	-53.58	33.1038	265.141	3	2	1	nonAcD	3
A4	male	L	ventral	CA1	CA1d	deep	nonAcD	0	32.1314	2.75984	1.01517	117.933	13.4426	11.1702	2.09223	1.91648	2.01069	2.21231	2.07048	2.25117			2.75984	0.873255	0.840544	2.28584	0.607245	180	180	-53.13	-53.11	36.9087	328.646	3	2	1	nonAcD	3
A4	male	L	ventral	CA1	CA1m	deep	AcD	1	22.7	4.44475	1.49172	86.0582	11.6434	9.41073	1.72314	2.02721	1.52057	1.35806	1.77165	1.93821	3.64905	1.38974	0.7957	0.600426	0.830403	2.69707	0.59612	208	160	-51.3	-52.25	28.7144	270.67	3	2	1	AcD	3
A4	male	L	ventral	CA1	CA1m	deep	nonAcD	0	27.1226	2.27344	0.821294	114.68	13.5609	10.7673	1.5526	1.63859	1.58624	1.53477	1.08768	1.91569			2.27344	0.65487	0.860535	2.72082	0.499712	171	171	-52.18	-52.18	31.0958	243.881	3	2	1	nonAcD	3
A4	male	L	ventral	CA1	CA1m	superficial	AcD	1	28.346	8.55437	2.14644	112.55	13.5909	10.5441	2.22797	3.02898	2.25813	2.32641	1.84015	1.6862	6.92651	1.22022	1.62785	0.574608	0.729997	2.85929	0.476185	259	135	-52.06	-54.26	39.0341	349.969	3	2	0	AcD	3
A4	male	L	ventral	CA1	CA1m	deep	AcD	1	21.5543	4.30997	1.46093	125.583	15.0225	10.6438	1.26089	1.15054	1.16321	1.15054	1.4628	1.37735	3.1584	0.91613	1.15158	0.562793	0.798288	1.68649	0.460295	217	132	-50.7	-52.45	27.3598	198.059	3	2	1	AcD	3
A4	male	L	ventral	CA1	CA1m	superficial	nonAcD	0	24.6092	2.30468	0.834941	119.994	10.9867	13.906	1.63473	1.91661	1.937	1.42874	1.58291	1.30837			2.30468	0.757704	0.802489	2.39966	0.496734	161	161	-51.56	-51.57	28.4701	256.782	3	2	0	nonAcD	3
A4	male	L	ventral	CA1	CA1m	superficial	AcD	1	25.9418	13.6479	2.61359	118.847	12.8904	11.739	1.87829	2.59583	1.9881	1.62524	1.83778	1.34453	13.2527	1.95505	0.395207	0.658417	0.777913	2.56825	0.619314	192	126	-51.76	-53.46	41.8789	295.042	3	2	0	AcD	3
A4	male	L	ventral	CA1	CA1m	deep	AcD	1	23.4826	8.98606	2.19567	111.107	11.4548	12.3499	2.23203	2.69553	2.30871	1.5766	2.3748	2.20453	8.24137	1.31656	0.744683	0.817423	0.980016	1.69541	0.545725	296	145	-50.83	-53.31	34.3461	350.607	3	2	1	AcD	3
A4	male	L	ventral	CA1	CA1m	deep	AcD	1	19.8807	4.9167	1.59264	84.6806	11.2953	9.54546	1.70348	1.7986	1.56213	1.88525	1.72523	1.54621	3.73028	2.34437	1.18643	0.581383	0.736657	1.2305	0.440434	227	206	-50.13	-50.41	26.2313	267.583	3	2	1	AcD	3
A4	male	L	ventral	CA1	CA1m	deep	nonAcD	0	24.207	2.59891	0.955091	105.29	12.2818	10.9153	1.74071	1.72236	1.82029	1.58226	1.77107	1.80756			2.59891	0.773106	0.772253	2.24417	0.473755	191	191	-51.48	-51.45	28.3559	273.43	3	2	1	nonAcD	3
A4	male	L	ventral	CA1	CA1m	deep	nonAcD	0	28.3625	1.72799	0.546956	119.456	14.7172	10.3346	1.62061	2.28216	1.41036	1.39011	1.23377	1.78664			1.72799	0.823602	0.938155	2.94912	0.584243	154	154	-52.43	-52.41	31.8304	254.565	3	2	1	nonAcD	3
A4	male	L	ventral	CA1	CA1m	superficial	nonAcD	0	24.1808	3.15046	1.14755	107.128	12.614	10.8134	1.78184	2.13092	1.56213	1.72753	1.8705	1.61812			3.15046	0.672754	0.912044	2.81001	0.46244	173	173	-51.38	-51.39	28.9116	279.89	3	2	0	nonAcD	3
A4	male	L	ventral	CA1	CA1m	deep	AcD	1	22.8157	3.97223	1.37933	120.474	13.8768	11.0538	1.86389	2.23307	2.30133	2.02605	1.33191	1.4271	2.79395	1.24529	1.17828	0.707619	0.896188	2.62352	0.70824	169	132	-51.37	-52.26	28.3369	292.779	3	2	1	AcD	3
A4	male	L	ventral	CA1	CA1m	deep	nonAcD	0	24.8796	3.32256	1.20074	122.03	14.2798	10.8806	1.69506	1.7004	2.01415	1.69176	1.63859	1.43038			3.32256	0.746474	0.700542	3.1282	0.556644	163	163	-52.4	-52.34	29.8329	266.259	3	2	1	nonAcD	3
A4	male	L	ventral	CA1	CA1m	deep	AcD	1	22.7265	9.27578	2.22741	129.639	14.6169	11.2925	2.50175	2.8303	2.56568	1.91079	2.69151	2.51046	7.4532	1.52871	1.82258	0.787056	0.655374	3.45529	0.480322	338	197	-51.23	-53.03	33.8528	392.973	3	2	1	AcD	3
A4	male	L	ventral	CA1	CA1m	deep	nonAcD	0	25.4805	1.18562	0.170268	105.567	12.1092	11.1	1.71692	1.9411	1.73609	1.7578	1.60338	1.54621			1.18562	0.744558	0.720549	1.93919	0.631445	166	166	-52.12	-52.08	28.208	269.693	3	2	1	nonAcD	3
A4	male	L	ventral	CA1	CA1m	deep	AcD	1	27.4684	2.79911	1.0293	122.774	12.5222	12.4834	1.98841	2.30216	2.11772	2.07048	2.0545	1.39721	2.1041	0.923818	0.69501	0.610772	0.911343	1.48952	0.631906	174	125	-52.55	-53.49	32.0177	312.339	3	2	1	AcD	3
A4	male	L	ventral	CA1	CA1m	superficial	nonAcD	0	30.8047	2.97337	1.0897	115.736	13.792	10.6845	2.10719	1.95657	2.4256	2.23307	2.00657	1.91416			2.97337	0.703256	0.911431	1.67792	0.518178	173	173	-52.59	-52.58	35.7312	330.997	3	2	0	nonAcD	3
A4	male	L	ventral	CA1	CA1m	deep	nonAcD	0	27.523	2.427	0.886654	111.369	11.1402	12.7286	1.56368	1.36452	1.31105	1.28896	2.08621	1.76768			2.427	0.807146	1.03524	1.83903	0.665051	145	145	-52.28	-52.26	31.6818	245.623	3	2	1	nonAcD	3
A4	male	L	ventral	CA1	CA1m	deep	AcD	1	22.8833	8.81613	2.17658	132.273	16.0249	10.5096	2.19729	2.4466	2.12643	2.04549	2.32893	2.03903	7.2293	1.49577	1.58683	0.790766	0.940283	1.93392	0.537544	265	165	-50.89	-52.53	33.5324	345.15	3	2	1	AcD	3
A4	male	L	ventral	CA1	CA1m	deep	nonAcD	0	21.2137	1.45745	0.37669	106.673	13.5998	9.98693	2.10803	2.29035	2.0619	2.10968	1.94696	2.13125			1.45745	0.768561	0.748343	1.1212	0.589585	222	222	-51.24	-51.21	23.9821	331.128	3	2	1	nonAcD	3
A4	male	L	ventral	CA1	CA1p	superficial	AcD	1	22.8035	9.36328	2.2368	147.485	14.2394	13.1876	1.75954	2.18033	1.85545	1.42061	1.84118	1.5001	6.11772	0.800786	3.24555	0.780904	0.982117	1.69512	0.764516	265	88	-51.51	-55.39	34.0268	276.387	3	2	0	AcD	3
A4	male	L	ventral	CA1	CA1p	deep	AcD	1	22.9552	4.76465	1.56122	97.0132	13.4631	9.1748	1.79582	1.55281	1.75311	1.61281	2.33459	1.72581	2.46149	0.838186	2.30316	0.829437	0.936307	1.54818	0.690443	202	121	-51.49	-53.41	29.3227	282.087	3	2	1	AcD	3
A4	male	L	ventral	CA1	CA1p	deep	AcD	1	22.2183	3.82423	1.34136	119.637	13.1596	11.5753	1.80721	1.9376	1.81513	2.24067	1.52903	1.51362	2.32858	1.0804	1.49564	0.818089	0.909378	2.34973	0.690921	177	138	-51.36	-52.23	27.5484	283.876	3	2	1	AcD	3
A4	male	L	ventral	CA1	CA1p	deep	nonAcD	0	18.0253	3.33028	1.20306	109.039	12.6123	11.0077	1.638	1.58497	1.531	1.56402	1.94449	1.5655			3.33028	0.772146	0.965438	1.68271	0.861926	160	160	-50.4	-50.41	22.5905	257.296	3	2	1	nonAcD	3
A4	male	L	ventral	CA1	CA1p	superficial	AcD	1	21.4216	11.1357	2.41016	99.1923	14.1046	8.95423	1.46937	1.67923	1.49177	1.574	1.22363	1.3782	7.53217	0.899393	3.60353	0.848743	0.987391	1.73595	0.681829	246	88	-50.96	-54.51	34.4399	230.807	3	2	0	AcD	3
A4	male	L	ventral	CA1	CA1p	deep	AcD	1	22.9019	7.26803	1.98349	125.324	13.02	12.2555	1.9298	2.18033	1.88087	2.1511	1.86113	1.57558	5.5973	1.17438	1.67074	0.683814	0.770543	2.68737	0.611394	232	137	-51.31	-53.34	31.9144	303.133	3	2	1	AcD	3
A4	male	L	ventral	CA1	CA1p	superficial	AcD	1	22.4325	7.37581	1.99821	110.973	13.0926	10.792	2.06289	2.78391	2.13784	1.75469	1.81513	1.82286	4.16842	1.78064	3.20739	0.819879	0.825757	3.34199	0.625143	210	174	-51.19	-51.92	31.5319	324.037	3	2	0	AcD	3
A4	male	L	ventral	CA1	CA1p	superficial	AcD	1	28.1804	8.00928	2.0806	110.86	14.1225	9.99479	2.00081	2.06871	1.63859	2.05735	2.03673	2.20267	4.80319	2.91293	3.20609	0.814239	0.71193	2.88825	0.658886	191	175	-52.85	-53.27	38.2823	314.286	3	2	0	AcD	3
A4	male	L	ventral	CA1	CA1p	superficial	AcD	1	19.2974	5.96663	1.78618	96.5958	12.361	9.94982	1.81157	2.0005	1.81593	2.29527	1.74708	1.19907	4.30936	1.24076	1.65728	0.845055	0.763557	2.45964	0.861612	165	116	-51.11	-52.36	26.7249	284.561	3	2	0	AcD	3
A4	male	L	ventral	CA1	CA1p	deep	AcD	1	22.4993	10.6409	2.36471	105.627	14.5609	9.23627	2.12455	1.92523	2.41458	2.10836	2.07811	2.09644	7.63133	1.31188	3.00961	0.894244	0.729319	2.53984	0.613567	294	152	-51.39	-53.58	35.0565	333.723	3	2	1	AcD	3
A4	male	L	ventral	CA1	CA1p	deep	distAIS	0	23.0356	7.27779	1.98483	149.814	17.3617	10.9868	2.41755	3.2961	2.19841	2.02286	2.27391	2.29648			7.27779	0.712682	0.839465	2.71712	0.552183	223	223	-51.93	-51.96	32.0661	379.748	3	2	1	nonAcD	3
A4	male	L	ventral	CA1	CA1p	superficial	AcD	1	23.8998	14.3701	2.66515	112.857	14.1916	10.1253	2.11926	2.03673	2.19387	2.42173	1.8519	2.0921	12.2961	1.47238	2.07395	1.00453	0.860416	2.95415	0.709668	267	124	-51.59	-54.12	40.4827	332.893	3	2	0	AcD	3
A4	male	L	ventral	CA1	CA1p	superficial	AcD	1	22.8417	9.97298	2.29988	106.779	11.8698	11.4538	1.95366	1.72844	2.03759	2.12739	1.93002	1.94485	9.08945	1.41023	0.883525	0.904733	1.01624	3.07466	0.59612	248	131	-50.88	-53.09	34.7121	306.88	3	2	0	AcD	3
A4	male	L	ventral	CA1	CA1p	deep	distAIS	0	20.6712	5.93551	1.78095	140.731	14.9527	11.9834	1.97261	1.9279	2.05735	2.01822	1.89105	1.96852			5.93551	0.925681	1.06585	1.5857	0.534545	211	211	-50.52	-50.52	28.1452	309.856	3	2	1	nonAcD	3
A4	male	L	ventral	CA1	CA1p	deep	AcD	1	16.3907	7.17515	1.97062	64.9919	10.03	8.25032	1.83576	2.00657	2.23228	1.47279	1.55639	1.91079	5.66556	0.431868	1.50959	1.25413	0.82398	2.19056	0.693867	509	97	-49.14	-54.65	24.9285	288.361	3	2	1	AcD	3
A4	male	L	ventral	CA1	CA1p	deep	AcD	1	15.5336	9.0562	2.20345	120.797	13.1138	11.7284	2.39901	2.68856	1.86113	2.54646	2.72221	2.1767	8.17684	1.20118	0.879365	0.807555	0.781438	3.48934	0.746474	396	165	-49.2	-52.32	26.0117	376.836	3	2	1	AcD	3
A4	male	L	ventral	CA1	CA1p	superficial	AcD	1	26.887	5.91732	1.77788	155.907	17.7716	11.1699	2.06345	2.2842	1.73858	2.08227	1.94244	2.26978	4.16277	2.29301	1.75455	0.991972	0.998929	2.59729	0.826644	178	158	-52.4	-52.8	34.7011	324.127	3	2	0	AcD	3
A4	male	L	ventral	CA1	CA1p	superficial	AcD	1	19.9008	9.18829	2.21793	131.124	14.5149	11.5022	1.75879	1.73799	1.43906	2.07048	1.83903	1.70736	7.30585	2.89787	1.88244	1.26823	0.809874	1.97816	0.739087	201	178	-50.68	-51.09	30.7711	276.27	3	2	0	AcD	3
A4	male	L	ventral	CA1	CA1p	superficial	AcD	1	26.9327	9.13272	2.21186	107.326	13.0832	10.4448	1.97063	2.29527	1.654	1.92797	1.95245	2.02344	8.15678	1.21387	0.975939	0.801175	0.868996	2.21071	0.641933	255	118	-52.25	-54.44	38.1508	309.545	3	2	0	AcD	3
A4	male	L	ventral	CA1	CA1p	deep	nonAcD	0	27.6831	1.21387	0.193814	118.124	13.2426	11.3574	1.61593	1.89485	1.77999	1.45275	1.54173	1.41036			1.21387	0.799063	0.916102	1.32855	0.739032	135	135	-52.41	-52.45	30.5678	253.83	3	2	1	nonAcD	3
A4	male	L	ventral	CA2	CA2	deep		0	39.4636															1.10906	1.03906	2.70775	0.70096					41.7455		2	2	1	nonAcD	3
A4	male	L	ventral	CA2	CA2	deep		0	30.8782															1.03524	1.01668	3.64822	0.683225					32.6636		2	2	1	nonAcD	3
A4	male	L	ventral	CA2	CA2	deep		0	37.9489															0.989161	1.1485	2.10112	0.617299					40.1432		2	2	1	nonAcD	3
A4	male	L	ventral	CA2	CA2	deep		0	32.6388															1.00766	1.35384	1.81682	0.688726					34.5261		2	2	1	nonAcD	3
A4	male	L	ventral	CA2	CA2	deep		0	25.8743															0.954551	1.04089	1.78404	0.74559					27.3705		2	2	1	nonAcD	3
A4	male	L	ventral	CA2	CA2	deep		0	27.3351															1.26694	1.08281	3.02123	0.670299					28.9157		2	2	1	nonAcD	3
A4	male	L	ventral	CA2	CA2	deep		0	33.3834															1.11979	1.36407	2.7399	0.732927					35.3137		2	2	1	nonAcD	3
A4	male	L	ventral	CA2	CA2	superficial		0	22.4114															0.96486	0.965011	2.3146	0.823402					23.7073		2	2	0	nonAcD	3
A4	male	L	ventral	CA2	CA2	superficial		0	27.8982															0.81211	0.984799	2.19796	0.626958					29.5114		2	2	0	nonAcD	3
A4	male	L	ventral	CA2	CA2	deep		0	30.1603															1.23424	0.98053	2.42342	0.586922					31.9043		2	2	1	nonAcD	3
A4	male	L	ventral	CA2	CA2	deep		0	26.7585															1.03761	0.932887	2.58575	0.660483					28.3057		2	2	1	nonAcD	3
A4	male	L	ventral	CA2	CA2	deep		0	31.0319															1.04041	1.3076	1.90119	0.724201					32.8263		2	2	1	nonAcD	3
A4	male	L	ventral	CA2	CA2	superficial		0	19.8665															0.921347	0.911752	1.92805	0.67105					21.0153		2	2	0	nonAcD	3
A4	male	L	ventral	CA2	CA2	deep		0	25.133															0.65801	0.873373	1.15868	0.574966					26.5862		2	2	1	nonAcD	3
A4	male	L	ventral	CA2	CA2	deep		0	20.1745															0.950551	0.851663	1.54621	0.622372					21.3411		2	2	1	nonAcD	3
A4	male	L	ventral	CA2	CA2	deep		0	23.9575															1.15942	1.30163	1.71182	0.695292					25.3428		2	2	1	nonAcD	3
A4	male	L	ventral	CA2	CA2	superficial		0	21.8107															1.09211	1.05609	1.91393	0.664369					23.0718		2	2	0	nonAcD	3
A4	male	L	ventral	CA2	CA2	deep		0	27.5966															1.00489	1.21594	2.75836	0.650956					29.1923		2	2	1	nonAcD	3
A4	male	L	ventral	CA2	CA2	deep		0	35.5131															0.821798	0.915967	1.96969	0.707774					37.5665		2	2	1	nonAcD	3
A4	male	L	ventral	CA2	CA2	deep		0	25.9154															0.781168	0.804461	1.91949	0.805951					27.4139		2	2	1	nonAcD	3
A4	male	L	ventral	CA2	CA2	superficial		0	20.7853															0.688247	0.651491	1.39731	0.717351					21.9871		2	2	0	nonAcD	3
A4	male	L	ventral	CA3	CA3a	deep	AcD	1	33.8336	12.3917	2.51702	171.546	18.2662	11.9576	2.33283	1.93616	2.31131	3.01467	2.04549	2.35652	10.7441	2.00197	1.64754	1.01838	0.901132	3.20246	0.510762	233	156	-53.25	-54.24	48.8982	366.44	1	2	1	AcD	3
A4	male	L	ventral	CA3	CA3a	superficial	nonAcD	0	33.6862	4.22086	1.44004	178.27	13.56	16.739	3.24632	3.44124	3.57066	3.50805	3.88879	1.82286			4.22086	1.21683	0.982956	1.73947	0.589585	164	164	-53.51	-53.47	40.099	509.931	1	2	0	nonAcD	3
A4	male	L	ventral	CA3	CA3a	deep	distAIS	0	29.5331	6.75797	1.91072	129.675	15.4188	10.7082	2.29268	2.5293	2.71639	2.79536	1.97595	1.44638			6.75797	0.815479	0.917092	1.61537	0.723189	138	138	-53.12	-53.08	38.3895	360.133	1	2	1	nonAcD	3
A4	male	L	ventral	CA3	CA3a	deep	AcD	1	34.4762	8.47062	2.1366	151.463	15.9898	12.0608	2.46386	2.73815	2.55008	1.88578	2.76595	2.37936	6.02158	2.39154	2.44904	1.00731	1.06816	3.18447	0.526934	193	164	-52.81	-53.48	45.4301	387.023	1	2	1	AcD	3
A4	male	L	ventral	CA3	CA3a	superficial	distAIS	0	30.732	7.07117	1.95603	160.679	12.4946	16.3737	3.3568	3.92884	4.81444	2.32868	2.52298	3.18907			7.07117	0.893732	0.964746	3.19156	0.886838	185	185	-53.89	-53.89	39.9891	527.285	1	2	0	nonAcD	3
A4	male	L	ventral	CA3	CA3a	deep	nonAcD	0	26.1035	3.34915	1.20871	126.25	15.749	10.2068	2.38284	2.67457	2.11662	2.23857	2.50175	2.38268			3.34915	0.968801	1.18595	1.36242	0.660386	176	176	-52.06	-52.01	31.1557	374.295	1	2	1	nonAcD	3
A4	male	L	ventral	CA3	CA3a	superficial	AcD	1	32.158	7.8619	2.06203	162.925	15.544	13.3456	3.14412	3.74002	2.88809	2.85871	3.32302	2.91074	4.95185	2.67908	2.91005	1.1903	1.13325	5.04034	0.71669	202	180	-52.98	-53.51	42.334	493.877	1	2	0	AcD	3
A4	male	L	ventral	CA3	CA3a	deep	nonAcD	0	36.0026	4.58351	1.52246	155.813	17.2641	11.4913	2.58823	2.88809	2.07945	3.29592	2.31479	2.36292			4.58351	0.718901	0.845185	2.05457	0.668112	172	172	-54.23	-54.22	42.9329	406.559	1	2	1	nonAcD	3
A4	male	L	ventral	CA3	CA3a	deep	distAIS	0	36.3772	5.98465	1.7892	140.067	16.8001	10.6154	2.78892	3.58033	2.46539	3.27468	2.13207	2.49212			5.98465	1.11062	1.08121	3.45679	0.599778	165	165	-53.55	-53.53	44.8114	438.083	1	2	1	nonAcD	3
A4	male	L	ventral	CA3	CA3a	deep	distAIS	0	29.3592	5.94002	1.78171	161.832	15.2443	13.5166	2.89202	3.35672	3.57066	2.85871	1.92058	2.75342			5.94002	1.06842	1.10193	1.20729	0.671896	194	194	-52.95	-52.97	37.3403	454.277	1	2	1	nonAcD	3
A4	male	L	ventral	CA3	CA3a	deep	AcD	1	32.1439	10.4602	2.34758	147.687	14.7836	12.7195	2.63441	1.93344	2.16698	2.98167	3.18447	2.90549	7.08776	3.15851	3.37245	0.823827	0.885205	3.16961	0.598019	219	196	-53.5	-53.55	45.0676	413.812	1	2	1	AcD	3
A4	male	L	ventral	CA3	CA3a	deep	distAIS	0	26.2296	5.41176	1.68857	123.349	13.3954	11.7243	3.28577	5.60496	2.8765	2.52785	2.43717	2.98236			5.41176	1.18803	1.05296	4.48846	0.750684	198	198	-52.41	-52.41	33.4709	516.127	1	2	1	nonAcD	3
A4	male	L	ventral	CA3	CA3a	deep	distAIS	0	36.1694	5.79477	1.75696	168.895	18.4953	11.6269	3.05572	3.18612	2.67972	3.85355	2.62753	2.93171			5.79477	1.05696	1.16962	2.8638	0.620249	177	177	-53.93	-53.91	44.3906	479.992	1	2	1	nonAcD	3
A4	male	L	ventral	CA3	CA3a	deep	nonAcD	0	31.1922	4.45323	1.49363	127.415	15.8006	10.2673	2.89712	2.60776	2.8822	3.87475	2.65455	2.46634			4.45323	0.855911	0.924701	2.26523	0.710564	180	180	-53.27	-53.25	37.7065	455.079	1	2	1	nonAcD	3
A4	male	L	ventral	CA3	CA3a	deep	distAIS	0	41.4279	6.21316	1.82667	240.091	20.3911	14.9915	4.01854	3.61893	4.48473	4.24181	3.75254	3.99469			6.21316	1.62422	1.32174	4.69178	0.951266	172	172	-54.8	-54.79	50.3958	631.231	1	2	1	nonAcD	3
A4	male	L	ventral	CA3	CA3a	deep	AcD	1	43.9012	9.42961	2.24385	204.013	17.5403	14.8092	2.8846	3.33271	3.50337	3.11674	2.15831	2.31188	2.54387	2.51778	6.88574	0.954359	1.04099	2.88497	0.617418	169	159	-54.49	-54.66	56.4145	453.112	1	2	1	AcD	3
A4	male	L	ventral	CA3	CA3a	superficial	AcD	1	34.8097	9.46842	2.24796	127.06	15.2376	10.617	2.64102	3.35157	3.01467	2.57274	2.15966	2.10648	4.46704	3.45968	5.00138	0.818984	1.00489	1.61954	0.766622	153	145	-53.85	-54.01	46.8384	414.851	1	2	0	AcD	3
A4	male	L	ventral	CA3	CA3a	deep	AcD	1	37.6308	10.8389	2.38314	187.428	19.2488	12.3977	2.91387	3.01053	3.4149	2.71396	2.41008	3.01987	8.37736	1.30206	2.46158	0.994812	1.03934	3.74503	0.631837	267	126	-53.55	-55.9	51.2724	457.709	1	2	1	AcD	3
A4	male	L	ventral	CA3	CA3a	superficial	AcD	1	32.2927	9.53257	2.25471	161.234	19.2484	10.6652	3.95577	5.53677	4.83001	3.36962	3.02123	3.02123	7.79334	3.53558	1.73923	1.15323	1.2458	1.43746	0.643377	220	197	-52.75	-53.25	44.2438	526.456	1	2	0	AcD	3
A4	male	L	ventral	CA3	CA3a	deep	nonAcD	0	30.1754	4.32958	1.46547	135.735	14.7284	11.734	2.71306	2.58654	2.10217	2.76064	3.56409	2.55186			4.32958	0.921983	0.830755	3.2566	0.625674	206	206	-53.01	-52.96	36.5001	426.166	1	2	1	nonAcD	3
A4	male	L	ventral	CA3	CA3b	superficial	AcD	1	41.9453	4.37882	1.47678	239.24	25.2563	12.0608	2.57286	2.81476	2.80243	2.29484	2.83379	2.1185	2.64167	1.72906	1.73715	0.885536	1.12822	3.73014	0.641573	158	139	-54.12	-54.43	49.0027	404.144	1	2	0	AcD	3
A4	male	L	ventral	CA3	CA3b	superficial	AcD	1	42.0115	12.0014	2.48502	154.19	17.3136	11.3391	2.11596	2.17973	1.96591	2.22998	1.60543	2.59875	6.09861	1.99357	5.90277	1.14623	1.1421	1.93558	0.559893	169	135	-54.04	-54.95	57.136	332.374	1	2	0	AcD	3
A4	male	L	ventral	CA3	CA3b	superficial	AcD	1	34.55	7.30059	1.98795	133.174	12.8078	13.239	2.59344	3.25025	2.4256	3.49424	2.03442	1.76269	2.33871	0.946819	4.96188	0.970086	1.02953	2.45685	0.679676	173	118	-53.54	-54.97	44.2705	407.377	1	2	0	AcD	3
A4	male	L	ventral	CA3	CA3b	superficial	AcD	1	43.6116	7.66529	2.0367	131.494	15.5221	10.7862	2.79734	3.12425	2.75639	2.84864	2.67084	2.58654	5.63759	1.31188	2.02771	0.953322	1.04041	3.94156	0.618485	195	121	-54.23	-55.78	54.2419	439.404	1	2	0	AcD	3
A4	male	L	ventral	CA3	CA3b	superficial	nonAcD	0	20.6915	0.1	-2.30259	109.405	13.1066	10.6281	2.27952	3.65616	2.17454	2.08537	1.64395	1.8376			0.1	0.791455	1.06128	1.56245	0.515404	199	199	-49.72	-49.71	21.8879	358.067	1	2	0	nonAcD	3
A4	male	L	ventral	CA3	CA3b	superficial	distAIS	0	35.5535	5.89241	1.77367	157.131	17.0132	11.7594	2.53173	4.04486	2.24694	2.65455	1.92058	1.79172			5.89241	1.21666	1.20881	5.25248	0.775236	129	129	-53.57	-53.6	43.8425	397.683	1	2	0	nonAcD	3
A4	male	L	ventral	CA3	CA3b	superficial	nonAcD	0	27.5296	3.04589	1.11379	189.807	18.1139	13.3416	3.37153	3.48962	2.95992	3.52908	3.94956	2.92946			3.04589	0.9096	1.10048	1.5974	0.728414	212	212	-52.69	-52.68	32.3435	529.598	1	2	0	nonAcD	3
A4	male	L	ventral	CA3	CA3b	deep	nonAcD	0	34.9117	4.86249	1.58155	143.284	12.0166	15.1819	3.24286	4.28075	2.91376	3.28327	3.05672	2.67983			4.86249	1.19307	1.24871	1.74221	0.725566	169	169	-53.63	-53.63	42.0741	509.388	1	2	1	nonAcD	3
A4	male	L	ventral	CA3	CA3b	superficial	AcD	1	26.0098	6.33165	1.84556	129.098	15.1365	10.8594	2.28749	2.68245	2.85994	2.06871	1.70005	2.12629	3.53761	1.03777	2.79404	0.709429	0.960139	4.16919	1.20292	171	108	-53.37	-54.7	34.2116	359.318	1	2	0	AcD	3
A4	male	L	ventral	CA3	CA3b	superficial	nonAcD	0	29.7398	3.69952	1.3082	149.267	15.1357	12.5565	1.89428	2.5125	2.27674	1.8733	1.12997	1.67889			3.69952	1.1031	0.801689	2.47304	0.666228	153	153	-53.07	-53.06	35.3729	297.553	1	2	0	nonAcD	3
A4	male	L	ventral	CA3	CA3b	superficial	distAIS	0	33.1139	6.55404	1.88008	122.345	17.0762	9.12236	2.27022	1.88368	2.16515	2.1511	2.75304	2.39813			6.55404	0.82398	1.1375	1.42427	0.596846	163	163	-53.28	-53.24	41.9617	356.605	1	2	0	nonAcD	3
A4	male	L	ventral	CA3	CA3b	deep	AcD	1	36.586	43.4746	3.77218	133.356	16.3371	10.3932	2.61858	3.9415	2.53896	2.14441	2.19413	2.27391	6.88862	0.938063	36.586	1.04001	0.919247	3.0452	0.702422	376	114	-53.83	-57.31	84.69	411.326	1	2	1	AcD	3
A4	male	L	ventral	CA3	CA3b	deep	AcD	1	24.8716	9.27426	2.22724	130.844	15.6421	10.6505	1.96194	2.80572	1.95207	2.17481	1.2674	1.60972	6.74195	0.978653	2.53231	0.783697	0.942888	2.25681	0.683814	233	102	-51.76	-54.62	36.1203	308.182	1	2	1	AcD	3
A4	male	L	ventral	CA3	CA3b	superficial	nonAcD	0	45.2602	2.17144	0.775389	160.642	19.2449	10.6281	3.07553	4.12085	3.75086	2.62149	2.51676	2.36769			2.17144	1.18925	1.33679	2.30696	0.790621	130	130	-54.39	-54.41	50.1742	483.103	1	2	0	nonAcD	3
A4	male	L	ventral	CA3	CA3b	deep	nonAcD	0	38.8288	4.53312	1.51141	143.79	15.9564	11.4737	2.04161	1.86679	2.51676	2.32553	1.83544	1.66354			4.53312	0.957847	0.883838	2.66453	0.681829	132	132	-54.02	-54.02	45.8692	320.696	1	2	1	nonAcD	3
A4	male	L	ventral	CA3	CA3b	superficial	AcD	1	35.2513	9.06506	2.20443	103.223	14.6827	8.95122	2.00832	2.41622	1.59306	1.62422	2.38987	2.01822	4.34287	2.81096	4.72219	0.7883	1.08349	2.50016	0.665953	142	132	-53.38	-53.55	46.8788	315.466	1	2	0	AcD	3
A4	male	L	ventral	CA3	CA3b	superficial	distAIS	0	32.1165	6.31344	1.84268	131.631	15.827	10.5893	2.02348	1.95447	1.70315	2.31884	1.8836	2.25735			6.31344	1.07983	1.04451	1.59233	0.706962	157	157	-53.53	-53.51	40.6521	317.848	1	2	0	nonAcD	3
A4	male	L	ventral	CA3	CA3b	superficial	nonAcD	0	52.9344	4.58247	1.52224	131.36	15.4056	10.8567	4.04629	4.76955	3.92481	3.81744	4.06091	3.65873			4.58247	0.963579	1.20708	3.60647	0.924612	143	143	-55.64	-55.6	60.8427	635.589	1	2	0	nonAcD	3
A4	male	L	ventral	CA3	CA3b	superficial	AcD	1	39.7085	7.21304	1.97589	126.215	15.5968	10.3035	1.76197	2.10586	1.80354	1.68246	1.51061	1.70736	4.57138	1.50696	2.64167	0.71437	0.87467	1.61646	0.609117	150	116	-54.01	-54.67	49.6347	276.769	1	2	0	AcD	3
A4	male	L	ventral	CA3	CA3b	deep	nonAcD	0	31.596	3.85514	1.34941	219.747	26.0317	10.7481	3.44929	3.43953	3.53635	3.68061	4.50768	2.08227			3.85514	1.16	0.924612	3.15129	0.51824	200	200	-53.03	-53.03	37.5011	541.813	1	2	1	nonAcD	3
A4	male	L	ventral	CA3	CA3c	deep	nonAcD	0	34.0958	3.31239	1.19767	174.599	14.6021	15.2243	2.84647	2.99002	2.80572	2.51926	2.86506	3.05231			3.31239	1.19424	1.11721	2.78404	0.579109	199	198	-53.23	-53.74	39.5713	447.123	1	2	1	nonAcD	3
A4	male	L	ventral	CA3	CA3c	superficial	AcD	1	23.6194	8.01953	2.08188	150.773	16.9629	11.317	2.83704	3.26464	3.32112	2.58093	2.53763	2.48086	4.32465	1.4156	3.69488	1.25169	1.10969	3.53485	0.607969	251	177	-51.1	-52.37	33.4684	445.641	1	2	0	AcD	3
A4	male	L	ventral	CA3	CA3c	deep	distAIS	0	29.7325	6.84823	1.92399	154.554	14.4185	13.648	2.04845	2.06871	1.96016	2.297	1.88919	2.02721			6.84823	0.999341	1.11329	4.03409	0.636297	167	167	-52.69	-52.66	38.696	321.77	1	2	1	nonAcD	3
A4	male	L	ventral	CA3	CA3c	deep	AcD	1	28.9225	10.7824	2.37792	135.444	15.2212	11.3297	1.83799	2.20347	1.96643	1.54733	1.70109	1.77165	4.97296	3.95522	5.80947	0.971218	0.88251	3.32981	0.689099	162	155	-52.91	-53.01	42.0007	288.711	1	2	1	AcD	3
A4	male	L	ventral	CA3	CA3c	deep	AcD	1	29.8289	13.1321	2.57506	137.958	14.5868	12.042	2.37296	3.2888	1.89485	1.96658	2.48458	2.22998	9.68483	1.35258	3.44731	0.913128	1.07279	3.70735	0.544915	254	126	-52.46	-54.43	45.4451	372.743	1	2	1	AcD	3
A4	male	L	ventral	CA3	CA3c	deep	nonAcD	0	26.5212	4.63864	1.53442	157.939	16.617	12.1017	2.89662	3.05423	3.72227	3.29761	2.25117	2.15783			4.63864	0.758791	0.752731	3.94634	0.575842	211	211	-52.5	-52.5	32.9616	455	1	2	1	nonAcD	3
A4	male	L	ventral	CA3	CA3c	superficial	AcD	1	22.4698	3.7361	1.31804	151.602	15.138	12.7511	3.98822	4.84715	3.93216	4.15813	4.80945	2.1942	2.3877	1.43746	1.3484	0.887024	1.03326	3.1222	0.626728	253	207	-50.99	-51.74	27.7212	626.468	1	2	0	AcD	3
A4	male	L	ventral	CA3	CA3c	deep	nonAcD	0	32.9778	3.45361	1.23942	189.105	16.5433	14.5543	3.35965	3.67679	3.63316	3.26752	3.24158	2.97921			3.45361	1.10496	1.11979	3.73544	0.720362	195	195	-53.57	-53.59	38.5379	527.733	1	2	1	nonAcD	3
A4	male	L	ventral	CA3	CA3c	deep	AcD	1	32.7646	7.76162	2.04919	114.228	16.4935	8.81804	1.49341	1.37522	1.15866	1.35806	2.09993	1.47517	5.3199	1.09197	2.44173	0.746993	1.02899	2.94663	0.720905	153	94	-52.89	-54.61	42.8696	234.584	1	2	1	AcD	3
A4	male	L	ventral	CA3	CA3c	superficial	nonAcD	0	28.8646	2.66745	0.981123	155.664	14.8683	13.3302	3.05447	4.38774	3.2167	2.47986	3.47598	1.71208			2.66745	0.951591	1.00328	1.62783	0.720346	160	160	-52.71	-52.72	33.3553	479.795	1	2	0	nonAcD	3
A4	male	L	ventral	CA3	CA3c	deep	distAIS	0	28.1202	5.79647	1.75725	172.379	16.9423	12.9545	2.37699	2.27597	2.04362	2.834	2.72946	2.00189			5.79647	0.950984	0.885536	3.94415	0.869333	158	158	-53.45	-53.46	35.8779	373.376	1	2	1	nonAcD	3
A4	male	L	ventral	CA3	CA3c	deep	AcD	1	34.2598	5.99674	1.7744	237.494	19.428	15.5645	3.06442	2.77082	2.73097	2.73354	2.84123	4.24554	5.89674	1.01643	0.1	0.997277	1.06438	2.46563	0.635836	359	136	-53.13	-56.03	42.4785	481.358	1	2	1	AcD	3
A4	male	L	ventral	CA3	CA3c	superficial	nonAcD	0	33.07	3.6357	1.2908	235.18	17.924	16.7062	2.58709	2.22807	2.3748	1.95207	3.14762	3.23288			3.6357	1.15105	1.41482	3.93793	0.759563	180	180	-53.16	-53.17	38.8281	406.379	1	2	0	nonAcD	3
A4	male	L	ventral	CA3	CA3c	deep	nonAcD	0	28.3838	4.5771	1.52107	181.824	16.1147	14.3662	2.17463	3.45314	2.63148	1.95207	1.47279	1.36366			4.5771	1.28326	1.04142	3.74175	1.15822	118	118	-53.33	-53.34	34.8667	341.59	1	2	1	nonAcD	3
A4	male	L	ventral	CA3	CA3c	deep	distAIS	0	33.1626	7.45216	2.0085	172.973	17.4805	12.5989	3.0642	3.33895	2.26228	3.19109	2.77785	3.75086			7.45216	0.997277	1.07983	3.73262	0.760311	194	194	-53.83	-53.82	42.9632	481.324	1	2	1	nonAcD	3
A4	male	L	ventral	CA3	CA3c	deep	distAIS	0	36.5463	7.51393	2.01676	171.946	15.9693	13.7093	3.45501	3.79977	3.18488	2.79111	3.69845	3.80082			7.51393	0.758275	0.730956	1.92426	0.753947	220	220	-54.61	-54.61	46.608	542.711	1	2	1	nonAcD	3
A4	male	L	ventral	CA3	CA3c	superficial	nonAcD	0	35.8891	4.82983	1.57481	200.516	17.7984	14.3443	2.84204	3.45993	3.11316	3.39147	2.46967	1.77595			4.82983	1.08555	1.03017	3.20521	0.5885	159	159	-53.57	-53.59	43.0734	446.426	1	2	0	nonAcD	3
A4	male	L	ventral	CA3	CA3c	deep	AcD	1	31.9788	7.40807	2.00257	146.452	15.1027	12.3467	2.42872	2.82913	2.20918	2.51885	2.30674	2.2797	4.56647	0.927638	2.8416	1.00494	1.02604	3.60013	0.553521	255	115	-52.73	-55.36	41.6643	381.502	1	2	1	AcD	3
A4	male	L	ventral	CA3	CA3c	deep	nonAcD	0	27.1268	0.1	-2.30259	182.588	17.553	13.2444	3.01431	2.47347	2.75342	3.88155	3.84513	2.118			0.1	1.07261	1.25998	1.15016	0.659817	178	178	-51.56	-51.57	28.6954	473.487	1	2	1	nonAcD	3
A4	male	L	ventral	CA3	CA3c	deep	nonAcD	0	27.5224	2.91381	1.06946	135.151	14.9137	11.5383	3.60802	4.42048	4.07834	2.71568	3.20667	3.61893			2.91381	0.980016	1.15168	2.20948	0.676115	222	222	-52.26	-52.28	32.1961	566.747	1	2	1	nonAcD	3
A4	male	L	ventral	hilus	hilus	deep	AcD	1	31.7253	6.09139	1.80688	145.535	15.2198	12.175	2.0381	2.08714	2.20095	1.6897	2.39442	1.81829	3.64888	1.5966	2.4425	1.17449	0.896188	1.77107	0.526934	186	152	-52.51	-53.34	40.0034	320.144	0	2	1	AcD	3
A4	male	L	ventral	hilus	hilus	deep	AcD	1	37.765	11.288	2.42374	151.302	17.0806	11.2786	1.4779	1.10638	1.70005	1.47517	1.45113	1.65674	9.69627	4.11416	1.59169	1.04041	0.991307	1.84909	0.612831	143	133	-53.66	-53.74	51.8894	232.147	0	2	1	AcD	3
A4	male	L	ventral	hilus	hilus	deep	nonAcD	0	36.7079	1.29394	0.257692	116.347	14.07	10.5286	1.70213	1.96106	1.88422	2.164	1.33718	1.16421			1.29394	1.2564	1.1121	3.87941	0.568948	110	110	-53.26	-53.25	40.1992	267.371	0	2	1	nonAcD	3
A4	male	L	ventral	hilus	hilus	deep	AcD	1	36.4332	12.2628	2.50657	221.484	20.9686	13.4488	1.45453	1.26694	0.995365	1.33718	1.85031	1.82286	11.5246	1.52688	0.738146	1.07386	1.25523	3.84629	0.590458	177	96	-52.78	-54.93	51.5117	228.477	0	2	1	AcD	3
A4	male	L	ventral	hilus	hilus	deep	nonAcD	0	30.2427	0.1	-2.30259	127.431	16.5997	9.77431	1.51919	2.11412	1.64645	1.27845	1.27845	1.27845			0.1	1.02299	1.24102	4.1943	0.744339	115	115	-52.01	-52.02	31.9914	158.306	0	2	1	nonAcD	3
A4	male	L	ventral	hilus	hilus	deep	AcD	1	40.283	4.86063	1.58117	144.522	15.2318	12.0807	1.26705	1.43562	1.68814	1.10459	1.19493	0.911953	4.03021	2.59132	0.830415	1.11087	1.34483	2.54599	0.811501	93	88	-53.4	-53.75	47.754	199.027	0	2	1	AcD	3
A4	male	L	ventral	hilus	hilus	deep	AcD	1	40.0226	10.1906	2.32146	163.178	16.3908	12.6757	1.21258	1.72742	1.10173	0.947075	1.12321	1.16346	9.25278	2.91217	0.937773	1.312	1.13005	2.92766	0.740759	113	101	-53.75	-54.04	53.1167	190.471	0	2	1	AcD	3
A4	male	L	ventral	hilus	hilus	deep	nonAcD	0	33.0833	2.85775	1.05004	167.061	16.6296	12.7909	1.50371	1.91906	1.78295	1.18133	1.18245	1.45275			2.85775	1.3098	1.48024	3.6725	0.774089	112	112	-52.59	-52.61	38.0193	236.202	0	2	1	nonAcD	3
A4	male	L	ventral	hilus	hilus	deep	AcD	1	34.8793	7.55686	2.02246	149.475	15.063	12.6347	1.72473	2.29254	1.92626	1.79051	1.46585	1.1485	6.46572	3.02952	1.09113	1.40121	0.963986	2.49319	0.624751	126	116	-53.15	-53.41	44.89	270.92	0	2	1	AcD	3
A4	male	L	ventral	hilus	hilus	deep	AcD	1	28.8679	13.2715	2.58562	196.049	18.6474	13.3862	1.31034	1.23296	1.19493	1.35601	1.55642	1.21138	11.7993	1.9239	1.47214	1.41322	1.47136	4.91439	0.517621	150	104	-51.14	-52.53	44.576	205.828	0	2	1	AcD	3
A4	male	L	ventral	hilus	hilus	deep	nonAcD	0	40.4918	1.31457	0.273511	162.505	15.5872	13.2742	1.32529	2.07271	1.32874	1.02725	1.07892	1.11883			1.31457	1.23818	1.24067	1.89657	0.604225	104	104	-53.42	-53.47	44.2238	208.176	0	2	1	nonAcD	3
A4	male	L	ventral	hilus	hilus	deep	AcD	1	36.6986	3.57699	1.24617	172.233	17.4121	12.5943	1.20884	0.567316	0.698604	1.19466	1.7918	1.7918	3.47699	2.93907	0.1	1.3213	1.45366	2.7336	0.693445	111	106	-52.58	-52.78	42.4986	133.593	0	2	1	AcD	3
A4	male	L	ventral	Sub	Sub	superficial	nonAcD	0	27.3554	2.40935	0.879357	282.064	22.3803	16.0469	2.13896	2.51885	2.13633	1.72198	2.29355	2.02409			2.40935	0.851168	0.920591	2.21254	0.700077	191	191	-52.59	-52.61	31.4858	335.987	4	2	0	nonAcD	3
A4	male	L	ventral	Sub	Sub	superficial	nonAcD	0	30.0623	1.14805	0.138068	113.936	13.522	10.7283	2.02699	2.06474	2.57274	2.21395	1.82174	1.4618			1.14805	0.85604	0.836732	2.57874	0.708214	141	141	-52.95	-52.94	33.015	318.399	4	2	0	nonAcD	3
A4	male	L	ventral	Sub	Sub	superficial	nonAcD	0	22.4804	1.03229	0.0317788	138.475	14.4167	12.2296	2.47656	3.15692	2.55186	2.3196	2.3785	1.97595			1.03229	0.81193	1.10407	3.6241	0.772762	179	178	-51.21	-51.37	24.8722	389.018	4	2	0	nonAcD	3
A4	male	L	ventral	Sub	Sub	superficial	nonAcD	0	23.1237	4.73366	1.5547	174.267	15.1554	14.6406	2.02913	2.49584	2	1.69749	1.69749	2.25483			4.73366	0.915042	0.979969	1.72098	0.706612	201	201	-51.74	-51.75	29.4681	318.735	4	2	0	nonAcD	3
A4	male	L	ventral	Sub	Sub	superficial	AcD	1	27.9925	6.4417	1.86279	179.068	17.7209	12.866	1.95612	2.14932	1.94696	2.24067	1.68098	1.76269	5.24402	1.31088	1.19768	1.13026	1.22745	2.49282	0.93375	167	112	-52.25	-53.68	36.4253	307.267	4	2	0	AcD	3
A4	male	L	ventral	Sub	Sub	superficial	nonAcD	0	28.3866	1.30738	0.268024	169.612	16.4653	13.1159	2.54034	2.21408	2.42173	2.05564	3.07965	2.93061			1.30738	0.881347	0.901132	3.26348	0.575842	216	216	-52.59	-52.58	31.411	399.036	4	2	0	nonAcD	3
A4	male	L	ventral	Sub	Sub	superficial	nonAcD	0	28.0863	1.5853	0.460772	126.753	12.4241	12.9898	2.1287	4.07353	1.82391	1.48951	1.63232	1.62422			1.5853	0.909378	0.884501	2.95623	0.800866	141	141	-52.66	-52.68	31.3873	334.375	4	2	0	nonAcD	3
A4	male	L	ventral	Sub	Sub	superficial	nonAcD	0	32.9416	1.00815	0.00812062	159.244	12.7756	15.8705	2.65112	2.99492	3.18612	2.23228	2.95868	1.8836			1.00815	1.19068	1.07102	5.32081	0.710564	150	150	-52.86	-52.87	35.9128	416.437	4	2	0	nonAcD	3
A4	male	L	ventral	Sub	Sub	superficial	AcD	1	29.3904	5.85417	1.76715	160.057	15.0025	13.5838	1.98794	2.36664	2.0545	2.19387	1.76003	1.56466	3.93098	1.32716	1.92319	0.9096	0.892911	2.40041	0.678219	173	128	-52.78	-53.74	37.2825	312.264	4	2	0	AcD	3
A4	male	L	ventral	Sub	Sub	superficial	AcD	1	29.3933	3.84185	1.34595	146.374	13.648	13.6554	1.90595	1.95926	2.29444	1.88609	1.83056	1.5594	3.15901	1.20466	0.682843	0.973818	0.96759	2.23182	0.838919	156	118	-52.83	-53.65	35.1569	299.386	4	2	0	AcD	3
A4	male	L	ventral	Sub	Sub	deep	nonAcD	0	28.0934	1.07072	0.0683339	242.454	18.3398	16.8324	1.87035	2.43139	1.63859	1.88702	1.5594	1.83536			1.07072	0.962445	1.01473	2.28205	0.74559	170	170	-52.37	-52.38	30.8505	293.795	4	2	1	nonAcD	3
A4	male	L	ventral	Sub	Sub	deep	nonAcD	0	29.4204	1.21506	0.19479	169.243	17.9719	11.9902	2.39832	3.35585	2.23595	2.44654	2.3748	1.57846			1.21506	1.1498	1.13	2.55854	0.636297	151	151	-52.21	-52.2	32.4069	376.727	4	2	1	nonAcD	3
A4	male	L	ventral	Sub	Sub	deep	nonAcD	0	32.9952	0.776877	-0.252474	146.009	17.3889	10.691	2.57326	3.56081	2.354	2.67836	1.98693	2.2862			0.776877	1.15524	1.06923	2.14403	0.697245	158	158	-53.1	-53.07	35.7249	404.207	4	2	1	nonAcD	3
A4	male	L	ventral	Sub	Sub	deep	distAIS	0	22.4587	7.69225	2.04021	163.071	17.2376	12.0451	1.67364	2.1951	1.49039	1.48618	1.75836	1.43815			7.69225	1.83079	1.22566	3.16327	0.583647	151	151	-50.97	-50.96	31.8944	262.895	4	2	1	nonAcD	3
A4	male	L	ventral	Sub	Sub	deep	nonAcD	0	29.0305	0.897644	-0.107982	143.895	15.2803	11.9902	1.4299	1.34635	1.37052	1.49765	1.48665	1.4483			0.897644	0.663903	0.787213	1.64613	0.504106	155	154	-52.2	-52.83	31.6587	224.607	4	2	1	nonAcD	3
A4	male	L	ventral	Sub	Sub	deep	nonAcD	0	33.0022	0.535817	-0.623963	185.334	16.4178	14.3731	2.03193	1.98719	2.11662	2.00394	2.55897	1.49295			0.535817	0.792848	0.873184	2.52098	0.596846	148	148	-53.31	-53.32	35.4773	319.175	4	2	1	nonAcD	3
A4	male	L	ventral	Sub	Sub	deep	nonAcD	0	29.8409	4.5041	1.50499	131.658	14.5668	11.5079	2.1033	2.3396	2.19253	2.00657	2.13193	1.84587			4.5041	0.899415	0.936307	2.46702	0.596163	162	162	-52.86	-52.86	36.3309	330.386	4	2	1	nonAcD	3
A4	male	L	ventral	Sub	Sub	deep	AcD	1	28.7877	4.36609	1.47387	175.991	18.1135	12.3708	2.47197	2.56452	2.78401	1.74708	3.24275	2.02149	2.7331	2.49773	1.63299	0.816817	0.796531	3.00793	0.554158	197	185	-53.08	-52.88	35.0709	388.296	4	2	1	AcD	3
A4	male	L	ventral	Sub	Sub	deep	AcD	1	31.4727	4.20024	1.43514	163.908	18.4114	11.335	1.96875	2.05594	1.88525	1.8606	2.0585	1.98345	2.99906	1.6214	1.20118	1.15437	1.15572	2.54869	0.693867	158	134	-52.59	-53.23	37.7357	309.25	4	2	1	AcD	3
A4	male	L	ventral	Sub	Sub	deep	nonAcD	0	31.4892	0.522951	-0.648267	138.622	16.7167	10.5583	2.15741	2.39056	2.29268	2.07526	1.9934	2.03514			0.522951	0.907563	0.828901	1.7036	0.689152	162	162	-53.24	-53.2	33.8632	338.885	4	2	1	nonAcD	3
A7	female	L	ventral	CA1	CA1m	deep	AcD	1	25.7838	8.05957	2.08686	109.545	13.6692	10.2037	1.99694	1.89415	2.196	1.73609	2.20515	1.95329	6.88403	1.27545	1.17553	0.766708	0.732167	2.33984	0.62068	257	144	-52.18	-53.86	33.1258	313.678	3	2	1	AcD	6
A7	female	L	ventral	CA1	CA1m	deep	AcD	1	28.1287	7.22801	1.97796	114.043	14.8707	9.76444	1.86284	1.68342	2.3925	1.71242	1.98158	1.54429	6.63607	1.00425	0.591945	0.701695	0.866251	2.51769	0.47718	230	103	-52.54	-54.51	34.607	292.615	3	2	1	AcD	6
A7	female	L	ventral	CA1	CA1m	deep	nonAcD	0	30.3306	1.67409	0.51527	101.246	12.7231	10.132	1.78953	1.9925	2.44558	1.553	1.53897	1.41762			1.67409	0.598329	0.690592	3.04008	0.543455	159	159	-52.51	-52.53	31.3261	281.099	3	2	1	nonAcD	6
A7	female	L	ventral	CA1	CA1m	deep	nonAcD	0	26.7611	1.25989	0.231021	116.943	12.5488	11.8653	1.88529	1.97921	2.00657	1.80703	1.862	1.77165			1.25989	0.666537	0.844458	1.42308	0.519767	188	188	-51.94	-51.94	27.4269	296.141	3	2	1	nonAcD	6
A7	female	L	ventral	CA1	CA1m	deep	nonAcD	0	28.6524	0.1	-2.30259	104.825	12.7375	10.4783	1.47342	1.69807	1.26256	1.56339	1.53508	1.30798			0.1	0.856082	0.941527	1.41746	0.63301	133	133	-52.12	-52.12	28.0449	231.444	3	2	1	nonAcD	6
A7	female	L	ventral	CA1	CA1m	superficial	nonAcD	0	22.9672	0.820106	-0.198322	155.931	15.4968	12.8115	1.75783	1.46585	1.72657	1.96658	1.92472	1.70543			0.820106	0.910144	0.970803	1.53937	0.443512	199	199	-50.4	-50.38	23.2829	276.12	3	2	0	nonAcD	6
A7	female	L	ventral	CA1	CA1m	superficial	AcD	1	23.1844	11.1682	2.41307	81.3894	9.76136	10.6162	1.71123	2.196	1.90187	1.28349	1.5198	1.65497	5.10805	1.20629	6.06019	0.744865	0.897005	1.78325	0.547836	224	139	-51.27	-52.85	33.6243	268.799	3	2	0	AcD	6
A7	female	L	ventral	CA1	CA1m	deep	AcD	1	26.7835	6.55706	1.88054	95.4268	10.2904	11.8073	1.80434	2.21663	2.0561	1.98743	1.54365	1.21789	5.87108	1.44717	0.685977	0.701169	0.739372	3.38812	0.599877	175	121	-52.03	-53.65	32.6336	283.425	3	2	1	AcD	6
A7	female	L	ventral	CA1	CA1m	deep	AcD	1	33.9562	4.44247	1.49121	105.757	11.2442	11.9755	2.09294	2.51322	2.47354	1.62686	2.36225	1.48884	3.91627	1.02844	0.526206	0.891127	0.674162	1.69356	0.666351	177	110	-53.41	-54.88	37.5845	328.759	3	2	1	AcD	6
A7	female	L	ventral	CA1	CA1m	deep	AcD	1	23.887	7.59635	2.02767	110.276	13.8238	10.157	1.78675	1.43855	2.05478	1.83056	1.80151	1.80833	6.34449	1.66902	1.25186	0.640519	0.782797	2.41805	0.526699	223	164	-51.3	-52.39	30.8158	280.662	3	2	1	AcD	6
A7	female	L	ventral	CA1	CA1m	deep	nonAcD	0	23.0269	1.74881	0.558938	115.812	12.5416	11.7573	1.90235	2.1942	1.82896	2.15783	2.14496	1.18579			1.74881	0.737329	0.777095	1.46063	0.528262	166	166	-51.27	-51.21	24.2503	298.82	3	2	1	nonAcD	6
A7	female	L	ventral	CA1	CA1m	deep	nonAcD	0	24.9246	3.1173	1.13697	77.5388	10.3618	9.52783	1.23264	1.19466	1.26335	1.27814	1.29327	1.13376			3.1173	0.551585	0.750049	2.83361	0.40808	149	149	-51.28	-51.26	27.4473	193.622	3	2	1	nonAcD	6
A7	female	L	ventral	CA1	CA1m	deep	AcD	1	28.5873	3.5627	1.27052	111.517	12.1283	11.7071	1.31209	2.32086	1.30837	1.12321	0.904004	0.904004	2.3723	1.01422	1.1904	0.671804	0.904004	3.08614	0.505412	139	107	-51.82	-52.92	31.4683	177.702	3	2	1	AcD	6
A7	female	L	ventral	CA1	CA1m	deep	AcD	1	23.5988	4.66934	1.54102	84.0248	11.898	8.99177	1.27145	1.74934	1.54856	1.1485	0.770436	1.14043	4.21641	0.446809	0.45293	0.702663	1.00157	2.42701	0.671712	194	78	-50.84	-54.49	27.6687	199.719	3	2	1	AcD	6
A7	female	L	ventral	CA1	CA1m	deep	AcD	1	28.2102	4.05106	1.39898	103.458	12.6202	10.4377	1.51991	2.09118	1.85116	1.37293	0.920988	1.36328	3.32348	1.07861	0.727588	0.740957	0.888056	2.15943	0.601866	159	115	-52.14	-53.23	31.5773	238.747	3	2	1	AcD	6
A7	female	L	ventral	CA1	CA1m	deep	nonAcD	0	27.3705	0.660644	-0.414541	117.195	13.1114	11.3807	1.49634	1.35113	1.56676	1.52127	1.52127	1.52127			0.660644	0.67973	1.06624	2.43478	0.63752	138	138	-51.78	-51.79	27.4367	139.461	3	2	1	nonAcD	6
A7	female	L	ventral	CA1	CA1m	deep	nonAcD	0	30.7427	1.57275	0.452825	99.3001	11.6667	10.837	0.989961	1.3546	0.898801	0.898801	0.898801	0.898801			1.57275	0.642062	0.903781	1.55153	0.468022	116	116	-52.25	-52.25	31.6302	70.7927	3	2	1	nonAcD	6
A7	female	L	ventral	CA1	CA1m	deep	nonAcD	0	26.3011	3.01266	1.10282	100.817	11.9699	10.7239	1.40005	1.90595	1.67303	1.14043	1.14043	1.14043			3.01266	0.890322	1.11078	3.74648	0.431643	132	132	-51.17	-51.18	28.6922	148.265	3	2	1	nonAcD	6
A7	female	L	ventral	CA1	CA1m	deep	AcD	1	29.2105	6.64581	1.89399	98.3192	12.261	10.2099	1.55184	1.8349	1.41456	1.45138	1.6534	1.40497	5.05411	1.52832	1.5917	0.636297	0.719532	1.79944	0.608033	171	128	-52.47	-53.8	35.096	243.763	3	2	1	AcD	6
A7	female	L	ventral	CA1	CA1m	superficial	AcD	1	22.2449	6.41692	1.85894	134.032	14.9336	11.4276	1.86671	2.19173	1.88048	1.72844	1.80446	1.72844	5.50613	1.92408	0.910786	1.14108	1.32861	2.20178	0.634394	185	150	-50.06	-50.87	28.0541	293.222	3	2	0	AcD	6
A7	female	L	ventral	CA1	CA1d	deep	AcD	1	28.9402	4.72624	1.55313	136.515	14.4468	12.0315	1.83669	1.75469	1.95207	2.15831	1.89415	1.42422	2.1917	1.40021	2.53454	0.708942	0.814858	2.25725	0.629189	161	139	-52.81	-53.45	32.9526	288.506	3	2	1	AcD	6
A7	female	L	ventral	CA1	CA1d	deep	nonAcD	0	27.8767	0.793127	-0.231772	174.648	16.2555	13.6796	1.69515	1.937	1.86294	1.51633	1.76269	1.39679			0.793127	0.567498	0.674101	1.22955	0.603542	164	164	-52.64	-52.57	28.0619	266.273	3	2	1	nonAcD	6
A7	female	L	ventral	CA1	CA1d	superficial	AcD	1	32.8935	4.82354	1.57351	112.506	14.015	10.2209	1.13185	1.28349	0.988272	1.0301	1.16874	1.18863	3.40041	0.89396	1.42313	0.572667	0.803948	3.09458	0.482378	162	101	-52.37	-54.52	36.9173	177.79	3	2	0	AcD	6
A7	female	L	ventral	CA1	CA1d	deep	AcD	1	24.8868	5.49047	1.70301	106.992	11.0154	12.367	1.97344	2.00657	1.43733	2.2842	2.03442	2.10467	3.77593	1.43815	1.71454	0.719131	0.853682	2.86267	0.672907	199	150	-51.98	-53.07	29.7331	309.987	3	2	1	AcD	6
A7	female	L	ventral	CA1	CA1d	deep	AcD	1	32.313	5.52515	1.70931	118.154	13.7403	10.9487	1.8395	1.72198	1.72878	1.87455	2.29112	1.58106	5.24529	1.25404	0.279867	0.618818	0.646285	1.35153	0.631837	205	136	-52.99	-54.62	37.0359	288.947	3	2	1	AcD	6
A7	female	L	ventral	CA1	CA1d	deep	AcD	1	28.7298	8.23642	2.10857	92.3411	12.2384	9.60686	1.44517	1.16472	1.61081	1.40557	1.54125	1.50351	7.0407	1.66686	1.19572	0.784958	0.98283	2.4384	0.603508	155	115	-52.04	-53.23	36.1824	227.007	3	2	1	AcD	6
A7	female	L	ventral	CA1	CA1d	deep	distAIS	0	22.7747	5.01512	1.61246	88.6731	11.5919	9.73974	1.68009	1.7321	1.76155	1.66354	1.58351	1.65977			5.01512	0.575862	0.62444	1.87111	0.477223	212	212	-51.42	-51.38	27.2006	263.908	3	2	1	nonAcD	6
A7	female	L	ventral	CA1	CA1d	superficial	AcD	1	29.4322	4.56184	1.51773	110.593	13.1479	10.7098	1.86567	1.91018	1.71242	1.70005	1.86923	2.13647	2.67342	1.9033	1.88842	0.759334	1.02805	2.30596	0.61003	173	155	-52.33	-52.75	33.2733	293.059	3	2	0	AcD	6
A7	female	L	ventral	CA1	CA1d	deep	AcD	1	29.5416	6.05882	1.80151	115.386	13.4086	10.9566	1.56701	1.44592	2.18833	1.4609	1.32675	1.41317	4.78501	0.762695	1.27381	0.708942	0.812567	3.16892	0.475709	235	98	-51.74	-54.9	34.8456	246.146	3	2	1	AcD	6
A7	female	L	ventral	CA1	CA1d	deep	nonAcD	0	24.048	2.88613	1.05992	105.12	13.6969	9.77177	1.79103	2.44875	2.08572	1.54087	1.59472	1.28509			2.88613	0.783697	0.780746	0	0.450932	164	164	-51.62	-51.61	26.363	281.334	3	2	1	nonAcD	6
A7	female	L	ventral	CA1	CA1d	deep	AcD	1	30.6065	5.48265	1.70159	110.269	13.348	10.5183	2.04595	2.9561	2.02141	1.85031	2.06474	1.33718	4.88077	0.807653	0.601876	0.680975	0.895943	2.94303	0.613701	206	89	-52.5	-55.15	35.324	321.377	3	2	1	AcD	6
A7	female	L	ventral	CA1	CA1d	deep	AcD	1	29.3184	11.7054	2.46005	116.662	12.5486	11.8372	1.68933	1.95245	1.85617	1.54515	1.58226	1.51061	10.6704	1.48143	1.03497	0.700542	0.852823	1.13	0.622802	197	109	-52.31	-54.72	40.1539	265.359	3	2	1	AcD	6
A7	female	L	ventral	CA1	CA1d	deep	AcD	1	25.1339	6.94312	1.93775	128.396	14.1174	11.58	2.04968	2.24694	2.23228	1.77595	2.25735	1.73588	5.22858	1.00055	1.71454	0.684838	0.931786	4.39516	0.692738	222	113	-51.98	-54.28	31.3968	321.963	3	2	1	AcD	6
A7	female	L	ventral	CA1	CA1d	deep	nonAcD	0	27.4346	1.88225	0.632468	117.336	14.395	10.3783	1.65355	2.36093	1.47279	1.5198	1.71139	1.20285			1.88225	0.669991	0.715651	2.31289	0.608338	145	145	-52.45	-52.43	28.6952	259.739	3	2	1	nonAcD	6
A7	female	L	ventral	CA1	CA1d	deep	nonAcD	0	27.7981	2.82587	1.03881	107.326	14.7054	9.29267	1.70841	1.96859	1.73799	1.83328	1.3482	1.654			2.82587	0.710887	0.663362	0	0.459623	181	181	-52.16	-52.16	29.9747	268.357	3	2	1	nonAcD	6
A7	female	L	ventral	CA1	CA1d	deep	distAIS	0	27.7979	5.56269	1.71608	105.195	12.1105	11.0597	1.55831	2.08572	1.62178	1.7143	1.13463	1.2351			5.56269	0.637196	0.74112	2.2333	0.671432	136	136	-52.91	-52.89	32.6532	244.778	3	2	1	nonAcD	6
A7	female	L	ventral	CA1	CA1d	deep	AcD	1	26.9935	12.7901	2.54867	96.2737	12.1916	10.0544	1.82161	1.88523	1.96255	1.96919	1.42144	1.86962	10.8866	0.95506	1.90351	0.876511	1.21515	2.12734	0.550576	305	84	-51.35	-55.67	38.94	286.137	3	2	1	AcD	6
A7	female	L	ventral	CA1	CA1d	deep	nonAcD	0	29.5227	1.6232	0.4844	131.672	15.7323	10.6564	1.68206	1.91079	1.93821	1.38541	1.33191	1.84397			1.6232	0.571406	0.882385	2.11885	0.520836	164	164	-52.77	-52.69	30.4855	264.217	3	2	1	nonAcD	6
A7	female	L	ventral	CA1	CA1d	deep	AcD	1	23.8969	5.39494	1.68546	127.945	14.7828	11.0199	2.18053	2.41458	2.3649	2.16698	2.05578	1.90041	4.46656	0.821364	0.928378	1.00489	1.00703	0	0.495029	314	120	-50.77	-54.11	28.6708	342.517	3	2	1	AcD	6
A7	female	L	ventral	CA1	CA1d	deep	nonAcD	0	30.8883	1.78449	0.579135	100.449	11.7551	10.88	1.54204	1.5594	1.50702	1.28531	1.67923	1.67923			1.78449	0.635836	0.802537	1.58519	0.58287	150	150	-53.6	-53.45	31.9801	242.223	3	2	1	nonAcD	6
A7	female	L	ventral	CA1	CA1p	deep	AcD	1	21.5869	3.53147	1.26171	77.838	11.154	8.88526	1.77955	2.38738	2.07016	1.21789	1.69671	1.5256	2.30808	2.03087	1.22339	0.573171	0.609928	1.54527	0.617418	192	177	-51.33	-51.72	24.5858	279.531	3	2	1	AcD	6
A7	female	L	ventral	CA1	CA1p	superficial	AcD	1	26.5159	4.85822	1.58067	82.894	11.6313	9.07412	1.76501	1.68098	1.51362	1.6953	1.9134	2.02178	3.84594	1.14254	1.01227	0.581383	0.799011	2.11375	0.603815	214	138	-52.11	-53.65	30.7088	277.248	3	2	0	AcD	6
A7	female	L	ventral	CA1	CA1p	deep	AcD	1	31.8437	3.52236	1.25913	109.6	12.59	11.084	1.72371	1.78746	2.30133	1.47517	1.56166	1.49295	2.29221	2.03039	1.23015	0.561547	0.812034	3.29619	0.595186	149	139	-53.24	-53.18	34.6161	270.76	3	2	1	AcD	6
A7	female	L	ventral	CA1	CA1p	deep	AcD	1	23.7385	7.13292	1.96472	110.56	13.249	10.6249	2.15428	2.41178	2.54242	2.16563	1.67504	1.97654	3.12998	2.40267	4.00294	0.617685	0.934809	1.84766	0.509797	216	199	-51.27	-51.59	30.2169	338.394	3	2	1	AcD	6
A7	female	L	ventral	CA1	CA1p	deep	nonAcD	0	20.7099	2.33447	0.847783	89.6525	11.9847	9.52453	1.5716	1.52558	1.28212	1.27386	1.87705	1.89941			2.33447	0.505353	0.605069	1.17024	0.456925	228	228	-51.08	-51.07	22.5557	246.867	3	2	1	nonAcD	6
A7	female	L	ventral	CA1	CA1p	superficial	AcD	1	27.6386	5.12883	1.63488	96.9224	12.6794	9.73273	1.64044	1.88048	2.18503	1.34243	1.31552	1.47874	3.70823	1.15498	1.4206	0.508462	0.885205	3.0577	0.53118	177	127	-51.91	-53.25	32.0727	257.68	3	2	0	AcD	6
A7	female	L	ventral	CA1	CA1p	deep	nonAcD	0	36.3391	2.29001	0.828555	108.756	12.0551	11.4866	1.70613	1.96852	1.50351	1.70005	1.80216	1.55639			2.29001	0.611649	0.668112	1.80693	0.545461	159	159	-53.52	-53.55	37.81	267.998	3	2	1	nonAcD	6
A7	female	L	ventral	CA1	CA1p	deep	nonAcD	0	25.9927	0.975778	-0.0245199	117.039	12.69	11.7429	1.64278	3.00644	1.59619	1.21449	1.25392	1.14287			0.975778	0.493988	0.854117	2.15061	0.505738	142	142	-51.64	-51.63	26.3966	258.047	3	2	1	nonAcD	6
A7	female	L	ventral	CA1	CA1p	deep	nonAcD	0	29.549	1.01512	0.0150068	85.219	11.9134	9.10777	1.76904	1.93336	1.75536	1.74632	1.52096	1.88919			1.01512	0.674162	1.15524	2.65381	0.526934	150	150	-52	-52.03	29.9161	277.88	3	2	1	nonAcD	6
A7	female	L	ventral	CA1	CA1p	superficial	nonAcD	0	23.7297	2.1049	0.744266	70.3182	10.8883	8.22277	1.27977	1.69982	1.30191	1.44592	0.878432	1.07279			2.1049	0.686972	0.721505	1.14939	0.525446	150	150	-51.17	-51.23	25.2868	201.026	3	2	0	nonAcD	6
A7	female	L	ventral	CA1	CA1p	deep	nonAcD	0	22.5775	2.52235	0.925192	85.2414	11.1245	9.75619	1.48561	1.7168	1.36907	1.55642	1.45999	1.32576			2.52235	0.640905	0.835527	1.16823	0.688051	144	144	-51.54	-51.57	24.5677	233.359	3	2	1	nonAcD	6
A7	female	L	ventral	CA1	CA1p	superficial	AcD	1	18.7275	9.41656	2.24247	105.184	13.6919	9.78124	1.64015	1.9472	1.70852	1.76902	1.45999	1.31602	8.15382	0.558913	1.26274	0.760287	0.955434	0.920392	0.635901	508	74	-49.08	-55.66	27.5473	257.635	3	2	0	AcD	6
A7	female	L	ventral	CA1	CA1p	superficial	nonAcD	0	23.8012	3.04536	1.11362	90.2193	12.261	9.36881	1.92708	2.15966	1.77999	2.02409	1.96121	1.71045			3.04536	0.603644	0.867904	3.06606	0.623959	168	168	-51.66	-51.66	26.2773	302.705	3	2	0	nonAcD	6
A7	female	L	ventral	CA1	CA1p	superficial	AcD	1	26.5536	8.44789	2.13392	99.9154	12.4112	10.2501	1.64142	1.55217	1.72523	1.57997	1.82391	1.52582	6.81525	1.82618	1.63264	0.717983	0.825224	1.17888	0.47787	190	144	-51.68	-52.7	34.2593	257.834	3	2	0	AcD	6
A7	female	L	ventral	CA1	CA1p	deep	AcD	1	23.3687	6.77439	1.91315	96.1153	12.9135	9.47675	1.74814	1.91096	1.89171	1.88525	1.41036	1.64239	4.95259	0.86544	1.82181	0.896188	0.790621	2.39633	0.56411	246	113	-51.27	-53.9	29.504	274.597	3	2	1	AcD	6
A7	female	L	ventral	CA1	CA1p	deep	nonAcD	0	26.2175	1.68682	0.522844	74.5776	11.8025	8.04534	1.56781	1.90682	1.54365	1.42802	1.22087	1.7397			1.68682	0.610232	0.685527	2.24088	0.557384	163	163	-52.35	-52.36	27.3127	246.271	3	2	1	nonAcD	6
A7	female	L	ventral	CA1	CA1p	superficial	nonAcD	0	27.581	3.5683	1.27209	85.4951	10.6998	10.1737	1.70406	2.39813	1.54173	1.47169	1.63797	1.47079			3.5683	0.676573	0.865616	3.82679	0.641419	144	144	-52.29	-52.32	30.4888	267.674	3	2	0	nonAcD	6
A7	female	L	ventral	CA1	CA1p	superficial	nonAcD	0	17.3641	1.8269	0.602621	69.5285	10.3741	8.53336	1.75739	2.47394	2.11663	1.70117	1.44729	1.04791			1.8269	0.636128	0.874209	1.89233	0.526386	161	161	-49.21	-49.21	18.7841	276.05	3	2	0	nonAcD	6
A7	female	L	ventral	CA1	CA1p	deep	nonAcD	0	16.1582	3.35495	1.21044	89.6512	11.8707	9.6159	1.20778	1.08768	1.77165	0.969103	0.951399	1.25905			3.35495	0.573171	0.732026	1.52074	0.559303	182	182	-49.62	-49.59	19.0994	189.717	3	2	1	nonAcD	6
A7	female	L	ventral	CA1	CA1p	deep	nonAcD	0	29.9708	2.75825	1.0146	119.027	12.9034	11.7449	1.91542	2.20095	2.26519	1.60892	2.15385	1.3482			2.75825	0.591225	0.872027	3.52393	0.666877	130	130	-52.95	-52.95	32.0351	300.874	3	2	1	nonAcD	6
A7	female	L	ventral	CA2	CA2	superficial		0	38.9948															1.48665	1.33937	2.60439	0.617985					38.168		2	2	0	nonAcD	6
A7	female	L	ventral	CA2	CA2	superficial		0	33.6751															1.02701	0.993716	1.60713	0.627892					32.961		2	2	0	nonAcD	6
A7	female	L	ventral	CA2	CA2	superficial		0	35.984															1.31307	1.42432	2.65819	0.662477					35.221		2	2	0	nonAcD	6
A7	female	L	ventral	CA2	CA2	superficial		0	30.6729															1.31658	1.56213	2.83437	0.729645					30.0225		2	2	0	nonAcD	6
A7	female	L	ventral	CA2	CA2	superficial		0	29.1072															1.12764	1.17026	2.29545	0.638747					28.49		2	2	0	nonAcD	6
A7	female	L	ventral	CA2	CA2	superficial		0	31.6859															1.31965	1.19907	1.29747	0.664465					31.014		2	2	0	nonAcD	6
A7	female	L	ventral	CA2	CA2	superficial		0	29.2461															0.890826	0.830281	1.49569	0.517621					28.626		2	2	0	nonAcD	6
A7	female	L	ventral	CA2	CA2	superficial		0	31.1542															1.45617	1.58481	2.05895	0.720346					30.4936		2	2	0	nonAcD	6
A7	female	L	ventral	CA2	CA2	superficial		0	33.0838															0.985896	0.765665	1.54448	0.544107					32.3823		2	2	0	nonAcD	6
A7	female	L	ventral	CA2	CA2	superficial		0	34.9857															1.07032	1.17356	1.50782	0.595671					34.2439		2	2	0	nonAcD	6
A7	female	L	ventral	CA2	CA2	deep		0	32.2219															1.61236	1.81553	2.28401	0.817686					31.5387		2	2	1	nonAcD	6
A7	female	L	ventral	CA2	CA2	superficial		0	30.8525															0.875141	1.06577	1.58169	0.770626					30.1983		2	2	0	nonAcD	6
A7	female	L	ventral	CA2	CA2	deep		0	30.8012															1.50032	1.83661	2.10217	0.681453					30.1481		2	2	1	nonAcD	6
A7	female	L	ventral	CA2	CA2	deep		0	32.2922															0.938023	1.00314	3.06374	0.657815					31.6075		2	2	1	nonAcD	6
A7	female	L	ventral	CA2	CA2	deep		0	34.1153															1.15028	1.25122	1.54173	0.590667					33.392		2	2	1	nonAcD	6
A7	female	L	ventral	CA2	CA2	deep		0	27.7828															0.989726	1.03763	1.76482	0.651097					27.1937		2	2	1	nonAcD	6
A7	female	L	ventral	CA2	CA2	deep		0	28.0999															0.950936	0.82837	2.51885	0.728891					27.5041		2	2	1	nonAcD	6
A7	female	L	ventral	CA2	CA2	deep		0	29.0482															1.18384	1.24897	1.30861	0.599877					28.4323		2	2	1	nonAcD	6
A7	female	L	ventral	CA2	CA2	superficial		0	37.408															1.60964	1.72083	1.93399	0.692705					36.6148		2	2	0	nonAcD	6
A7	female	L	ventral	CA2	CA2	deep		0	28.3624															0.815757	0.802717	1.727	0.77065					27.7611		2	2	1	nonAcD	6
A7	female	L	ventral	CA2	CA2	deep		0	34.6097															1.54702	1.2313	3.05563	0.963377					33.8759		2	2	1	nonAcD	6
A7	female	L	ventral	CA3	CA3a	deep	AcD	1	29.3747	12.0437	2.48854	97.8862	11.9958	10.3896	2.05761	2.9252	1.91079	2.05735	1.85348	1.54125	7.45971	2.51345	4.58402	0.629222	0.790818	1.90651	0.497024	180	153	-52.36	-52.98	40.5402	323.209	1	2	1	AcD	6
A7	female	L	ventral	CA3	CA3a	superficial	AcD	1	31.1726	4.90979	1.59123	139.052	15.4561	11.4547	2.52482	3.46111	2.71201	2.52484	2.07296	1.85316	3.08529	1.26134	1.82451	0.933154	1.25826	2.31672	0.610232	170	132	-52.34	-53.22	35.3173	396.597	1	2	0	AcD	6
A7	female	L	ventral	CA3	CA3a	superficial	distAIS	0	30.3935	6.27196	1.83609	153.725	15.9154	12.2981	3.09158	3.77749	3.53804	2.74729	2.45306	2.94204			6.27196	0.696624	0.982033	1.24445	0.648736	209	209	-53.08	-53.11	35.8881	485.625	1	2	0	nonAcD	6
A7	female	L	ventral	CA3	CA3a	deep	nonAcD	0	25.8935	2.27419	0.821622	130.201	15.0512	11.0142	1.96491	2.01822	1.7325	1.81222	2.35571	1.90588			2.27419	0.764123	1.12126	3.75165	0.672172	157	157	-52.06	-52.03	27.5705	308.647	1	2	1	nonAcD	6
A7	female	L	ventral	CA3	CA3a	deep	nonAcD	0	30.3115	2.76568	1.01729	161.026	16.6023	12.3492	2.16092	2.46777	1.85601	2.34299	2.00657	2.13125			2.76568	0.873255	1.0722	1.97242	0.697607	159	159	-52.85	-52.87	32.3758	339.436	1	2	1	nonAcD	6
A7	female	L	ventral	CA3	CA3a	deep	nonAcD	0	29.0576	1.83647	0.607847	238.279	17.0908	17.7514	2.72797	2.39201	2.90812	2.88626	2.57632	2.87711			1.83647	0.835971	0.993154	3.2221	0.552295	228	228	-52.88	-52.89	30.239	428.508	1	2	1	nonAcD	6
A7	female	L	ventral	CA3	CA3a	deep	AcD	1	22.5856	11.0956	2.40655	115.736	15.0665	9.78065	2.87788	3.19109	2.68905	3.2342	2.44875	2.82633	9.54513	1.60971	1.55046	0.895994	1.18434	3.38919	0.642062	291	162	-50.77	-52.78	32.967	452.057	1	2	1	AcD	6
A7	female	L	ventral	CA3	CA3a	deep	AcD	1	29.9679	27.1	3.29954	151.172	18.3906	10.4661	2.1322	2.06602	1.84118	2.26519	2.50467	1.98394	24.2449	2.21455	2.85516	0.71692	0.861852	3.4701	0.499671	277	135	-52.32	-54.68	55.8579	334.926	1	2	1	AcD	6
A7	female	L	ventral	CA3	CA3a	deep	AcD	1	31.7275	5.89293	1.77375	135.483	16.2844	10.5931	2.49109	2.33898	2.61898	2.99492	2.61898	1.8836	4.49409	1.44494	1.39885	0.742676	1.11399	2.1739	0.524582	190	137	-52.43	-53.68	36.8228	391.299	1	2	1	AcD	6
A7	female	L	ventral	CA3	CA3a	deep	AcD	1	32.199	7.52203	2.01784	132.35	16.6982	10.0917	2.23946	2.50836	2.49147	2.22998	2.1942	1.7733	4.83141	2.22633	2.69062	0.685891	1.03613	2.26016	0.597122	163	142	-52.8	-53.29	38.8788	351.774	1	2	1	AcD	6
A7	female	L	ventral	CA3	CA3a	deep	distAIS	0	32.467	5.86524	1.76904	143.11	15.4519	11.7923	2.3314	1.59472	2.52669	2.95278	2.08129	2.50151			5.86524	0.735902	0.847868	2.44073	0.534429	205	205	-53.1	-53.07	37.5195	366.215	1	2	1	nonAcD	6
A7	female	L	ventral	CA3	CA3a	deep	nonAcD	0	35.2611	2.67417	0.983638	159.274	11.8989	17.0431	3.62203	4.68328	3.7297	3.2342	3.28599	3.177			2.67417	0.97791	1.09416	1.38604	0.595151	199	199	-53.46	-53.49	37.131	568.948	1	2	1	nonAcD	6
A7	female	L	ventral	CA3	CA3a	deep	distAIS	0	33.6982	10.3462	2.33662	131.415	16.6313	10.0607	2.22364	2.25111	2.55186	1.60972	2.63682	2.06871			10.3462	0.830535	0.914932	3.59365	0.585516	165	165	-53.6	-53.59	43.1105	349.289	1	2	1	nonAcD	6
A7	female	L	ventral	CA3	CA3a	deep	AcD	1	25.6418	4.93812	1.59698	157.432	17.5783	11.4032	2.16612	2.23228	2.26978	1.5594	2.57928	2.18986	2.58983	1.03334	2.34829	0.928517	1.23817	4.41287	0.733651	200	138	-51.8	-53.12	29.9315	340.253	1	2	1	AcD	6
A7	female	L	ventral	CA3	CA3a	deep	AcD	1	28.8627	6.83973	1.92275	131.45	12.2205	13.6957	1.66503	1.74363	2.74104	1.28212	1.33235	1.22602	2.75079	0.811433	4.08895	0.719532	1.02805	1.19773	0.648958	166	101	-52.4	-54.29	34.9454	261.542	1	2	1	AcD	6
A7	female	L	ventral	CA3	CA3a	deep	AcD	1	34.6824	5.69464	1.73952	149.705	15.2099	12.532	2.12765	2.18033	2.29067	2.68119	1.94432	1.54173	3.07505	1.33786	2.61958	0.603132	0.801329	1.04327	0.460295	177	138	-52.94	-54.13	39.5209	334.21	1	2	1	AcD	6
A7	female	L	ventral	CA3	CA3a	deep	nonAcD	0	37.8733	3.71245	1.31169	194.417	16.3845	15.1081	2.09571	2.30108	2.43862	2.06503	1.85031	1.8235			3.71245	0.814265	0.844057	2.74981	1.12105	125	125	-54.78	-54.76	40.704	329.193	1	2	1	nonAcD	6
A7	female	L	ventral	CA3	CA3a	deep	nonAcD	0	33.8209	3.1951	1.16162	101.806	11.9037	10.8893	2.33831	2.70703	2.5167	1.81513	2.50175	2.15096			3.1951	0.956698	1.21233	3.92847	0.58117	152	152	-52.92	-52.91	36.2311	367.301	1	2	1	nonAcD	6
A7	female	L	ventral	CA3	CA3a	deep	nonAcD	0	35.9912	2.21941	0.797243	155.541	17.7951	11.1289	1.98075	2.63304	1.85348	2.15613	1.43855	1.82254			2.21941	0.610772	0.864642	1.8454	0.574608	147	147	-53.65	-53.64	37.4004	311.135	1	2	1	nonAcD	6
A7	female	L	ventral	CA3	CA3a	deep	AcD	1	32.2492	5.68298	1.73747	132.645	15.084	11.1965	2.30983	2.7105	2.60641	2.22175	2.46016	1.55035	3.37331	1.59011	2.30967	0.860344	0.985041	1.9203	0.567316	157	132	-52.82	-53.34	37.1279	362.828	1	2	1	AcD	6
A7	female	L	ventral	CA3	CA3b	deep	AcD	1	32.0475	9.14542	2.21325	126.485	14.8305	10.8591	1.62541	1.91416	0.934613	2.30031	1.47716	1.50078	6.08099	2.61244	3.06443	0.756887	0.965011	2.64958	0.634084	142	126	-52.65	-53.33	40.3195	255.318	1	2	1	AcD	6
A7	female	L	ventral	CA3	CA3b	deep	AcD	1	28.3386	7.55539	2.02226	133.031	14.8729	11.3885	1.56288	1.574	1.8093	1.33366	1.5684	1.52903	4.78863	0.987621	2.76676	0.798369	0.863243	1.4483	0.541783	207	114	-52.02	-54.06	35.1329	245.496	1	2	1	AcD	6
A7	female	L	ventral	CA3	CA3b	deep	AcD	1	29.2516	8.7319	2.16698	119.522	14.8315	10.2606	1.8016	1.85261	1.68246	1.55281	2.14142	1.77869	3.58072	1.45139	5.15118	0.808957	0.959719	1.09787	0.540679	181	145	-52.13	-52.97	37.1781	282.994	1	2	1	AcD	6
A7	female	L	ventral	CA3	CA3b	deep	distAIS	0	29.5184	5.96207	1.78542	130.147	13.3995	12.3667	1.73157	1.49746	1.49746	1.51061	2.22228	1.93002			5.96207	0.803179	0.933122	2.64788	0.622901	163	163	-52.83	-52.83	34.7282	271.994	1	2	1	nonAcD	6
A7	female	L	ventral	CA3	CA3b	superficial	AcD	1	33.0876	7.48303	2.01264	129.115	15.2429	10.785	2.35202	3.4667	2.10244	2.17778	1.78746	2.2257	3.5474	3.10003	3.93563	0.611143	0.886001	1.96366	0.674131	168	159	-53.44	-53.72	39.7104	369.454	1	2	0	AcD	6
A7	female	L	ventral	CA3	CA3b	superficial	AcD	1	35.1312	8.2818	2.11406	127.717	17.3644	9.36477	2.34257	2.06171	2.82843	2.75639	2.34263	1.7237	4.8112	2.02862	3.4706	0.724811	0.915362	1.78521	0.650006	149	127	-53.73	-54.28	42.4925	367.97	1	2	0	AcD	6
A7	female	L	ventral	CA3	CA3b	deep	distAIS	0	28.0939	5.70845	1.74195	157.943	18.508	10.8655	2.52152	3.88763	3.05854	2.01364	1.82391	1.82391			5.70845	0.936376	1.08731	3.37805	0.558418	162	162	-52.27	-52.29	33.0856	396.08	1	2	1	nonAcD	6
A7	female	L	ventral	CA3	CA3b	deep	AcD	1	29.5004	8.43196	2.13203	111.637	14.0994	10.0813	1.66373	1.52903	1.60461	1.84078	1.91875	1.42545	5.15491	1.01693	3.27704	0.663655	1.00621	1.19819	0.648736	179	98	-52.23	-54.44	37.1281	261.338	1	2	1	AcD	6
A7	female	L	ventral	CA3	CA3b	deep	AcD	1	34.4406	5.14158	1.63736	158.445	18.4651	10.9254	3.65021	2.47394	3.30041	3.73924	3.84429	4.89319	2.79894	2.32317	2.34264	0.894244	1.15886	2.41851	0.699194	213	194	-53.31	-53.64	38.7429	573.374	1	2	1	AcD	6
A7	female	L	ventral	CA3	CA3b	superficial	distAIS	0	34.5653	6.86519	1.92646	121.667	14.8967	10.3991	2.54002	2.62122	2.58291	2.96026	2.18396	2.35173			6.86519	0.729444	1.02532	3.70135	0.563232	168	168	-53.83	-53.82	40.552	398.985	1	2	0	nonAcD	6
A7	female	L	ventral	CA3	CA3b	deep	AcD	1	34.3758	7.80442	2.05469	140.445	14.7132	12.1537	2.09352	2.29035	1.96643	1.91569	2.61068	1.68446	4.00861	1.36256	3.79581	0.709145	0.772386	3.75439	0.609421	177	134	-53.32	-54.4	41.2858	328.85	1	2	1	AcD	6
A7	female	L	ventral	CA3	CA3b	deep	distAIS	0	30.1787	5.84315	1.76527	95.7577	11.8016	10.331	1.53629	2.09798	1.57994	1.47398	0.988272	1.54125			5.84315	0.583117	0.796301	3.44577	0.634409	143	143	-52.85	-52.87	35.258	241.319	1	2	1	nonAcD	6
A7	female	L	ventral	CA3	CA3b	deep	nonAcD	0	33.5675	3.04313	1.11289	138.119	15.7058	11.197	2.97014	2.90731	3.361	3.17659	2.90958	2.49623			3.04313	0.739004	1.00361	2.51885	0.451525	191	191	-53.22	-53.24	35.8344	466.549	1	2	1	nonAcD	6
A7	female	L	ventral	CA3	CA3b	superficial	distAIS	0	35.2961	5.2328	1.65495	216.364	22.6943	12.1389	1.94837	2.16698	2.29067	1.43906	1.74934	2.09581			5.2328	0.599289	1.01074	3.5895	0.763233	143	143	-54.13	-54.15	39.6696	306.05	1	2	0	nonAcD	6
A7	female	L	ventral	CA3	CA3b	superficial	AcD	1	37.2017	10.1378	2.31627	185.157	16.8375	14.0015	1.90145	2.30057	2.02489	1.98601	2.05135	1.14441	4.3409	2.32896	5.79689	1.04004	1.10959	2.50434	0.746358	119	109	-53.54	-53.82	46.3357	298.678	1	2	0	AcD	6
A7	female	L	ventral	CA3	CA3b	deep	distAIS	0	31.2496	7.52136	2.01775	118.94	14.983	10.1073	2.38447	3.19476	2.94498	1.47874	2.21937	2.08452			7.52136	0.75686	0.798211	1.06391	0.496858	192	192	-53.13	-53.09	37.9489	374.552	1	2	1	nonAcD	6
A7	female	L	ventral	CA3	CA3b	deep	nonAcD	0	29.3263	4.59194	1.5243	115.92	14.1333	10.4431	1.99305	2.00938	1.9696	1.89223	2.34375	1.75028			4.59194	0.585621	0.890225	2.96554	0.608947	160	160	-52.84	-52.83	33.1991	313.067	1	2	1	nonAcD	6
A7	female	L	ventral	CA3	CA3b	superficial	AcD	1	36.1176	6.09218	1.80701	144.894	17.4043	10.6	3.00439	3.20676	2.80384	3.96024	3.08858	1.96255	4.21698	1.41293	1.8752	0.750391	1.21062	2.55767	0.639618	172	127	-53.2	-54.27	41.3148	471.929	1	2	0	AcD	6
A7	female	L	ventral	CA3	CA3b	superficial	AcD	1	33.5461	9.75712	2.278	134.627	13.2494	12.9375	3.07019	3.60188	3.16248	3.54082	2.59446	2.45132	4.8344	1.97431	4.92272	0.926527	1.12594	2.3112	0.659543	188	156	-53.43	-54.07	42.3851	482.265	1	2	0	AcD	6
A7	female	L	ventral	CA3	CA3b	deep	nonAcD	0	29.7601	3.32065	1.20016	112.998	13.311	10.8086	2.3642	3.00591	2.66343	1.96003	2.58272	1.60892			3.32065	0.634279	1.05584	3.00531	0.655311	137	137	-52.91	-52.92	32.3793	371.368	1	2	1	nonAcD	6
A7	female	L	ventral	CA3	CA3c	deep	AcD	1	29.2826	11.5757	2.4489	186.173	18.8491	12.5758	2.50028	3.23909	3.03082	2.87813	1.84976	1.50361	10.4637	1.78723	1.11193	0.533224	0.976035	1.15616	0.429441	217	140	-51.76	-53.39	39.9919	392.743	1	2	1	AcD	6
A7	female	L	ventral	CA3	CA3c	deep	AcD	1	30.8111	5.70351	1.74108	121.323	14.7104	10.5009	1.86053	1.43263	2.36769	1.39721	2.04484	2.06027	3.42266	1.64691	2.28085	0.702399	0.848961	2.20575	0.447951	213	175	-52.5	-53.04	35.7403	292.251	1	2	1	AcD	6
A7	female	L	ventral	CA3	CA3c	deep	AcD	1	34.2772	11.1726	2.41346	193.145	17.3904	14.1411	2.04703	2.31758	2.01364	1.67224	1.84405	2.38766	8.5399	1.94795	2.63269	0.817731	0.950936	2.70683	0.571442	207	146	-53.21	-54.34	44.4861	321.547	1	2	1	AcD	6
A7	female	L	ventral	CA3	CA3c	deep	nonAcD	0	37.4745	3.746	1.32069	131.852	17.6226	9.52635	2.13058	1.8519	1.90595	2.42058	2.26053	2.21395			3.746	0.655374	0.822024	2.50062	0.548475	174	174	-53.9	-53.86	40.3465	334.671	1	2	1	nonAcD	6
A7	female	L	ventral	CA3	CA3c	deep	nonAcD	0	26.8355	4.46591	1.49647	139.936	13.6826	13.0219	1.8149	2.82598	1.40192	1.39011	2.34389	1.11262			4.46591	0.572667	0.724669	2.00709	0.482506	160	160	-52.27	-52.24	30.6377	285.085	1	2	1	nonAcD	6
A7	female	L	ventral	CA3	CA3c	deep	nonAcD	0	35.682	4.07162	1.40404	107.988	13.8637	9.91758	2.0233	2.7053	1.89105	1.50819	2.24694	1.76502			4.07162	0.782563	0.985376	2.65403	0.485784	146	146	-53.27	-53.25	38.9107	317.819	1	2	1	nonAcD	6
A7	female	L	ventral	CA3	CA3c	deep	nonAcD	0	38.9816	2.19205	0.784837	141.239	13.7389	13.0891	2.18401	2.297	2.36992	2.25293	2.20619	1.79401			2.19205	1.1805	1.26211	0	0.550239	133	133	-53.42	-53.39	40.3006	343.063	1	2	1	nonAcD	6
A7	female	L	ventral	CA3	CA3c	deep	nonAcD	0	39.9933	3.69532	1.30707	152.382	16.0433	12.0934	2.19646	2.46553	2.01642	3.16139	1.61812	1.72083			3.69532	0.592653	1.17224	2.0168	0.618485	128	128	-53.8	-53.78	42.7623	345.019	1	2	1	nonAcD	6
A7	female	L	ventral	CA3	CA3c	deep	AcD	1	29.2959	14.3594	2.6644	119.349	12.2558	12.399	2.15676	3.06266	2.62501	1.85348	1.65639	1.58624	12.5859	2.25636	1.77345	0.811614	0.995365	2.00978	0.600358	183	133	-52.3	-53.4	42.7296	338.782	1	2	1	AcD	6
A7	female	L	ventral	CA3	CA3c	deep	AcD	1	35.1701	8.22746	2.10748	145.243	16.2198	11.4015	1.89482	1.92883	2.03287	2.14265	1.41526	1.95447	6.78458	1.61099	1.44288	0.520044	0.668112	2.0349	0.604497	207	142	-53.47	-54.83	42.4774	297.637	1	2	1	AcD	6
A7	female	L	ventral	CA3	CA3c	superficial	AcD	1	43.4955	5.77026	1.75272	102.309	13.7778	9.45469	1.50109	2.11772	1.09412	1.22506	1.7196	1.34896	2.42574	1.43815	3.34452	0.699757	0.970506	2.85507	0.576577	113	99	-53.94	-54.61	48.2211	235.791	1	2	0	AcD	6
A7	female	L	ventral	CA3	CA3c	deep	distAIS	0	29.486	5.61139	1.7248	140.36	13.7203	13.0253	2.18814	2.37979	2.56069	1.89886	2.06396	2.03737			5.61139	0.719532	1.23997	1.54354	0.641419	164	164	-52.69	-52.65	34.3532	343.712	1	2	1	nonAcD	6
A7	female	L	ventral	CA3	CA3c	deep	nonAcD	0	33.2791	4.30327	1.45938	82.3575	12.6524	8.2878	2.59634	2.85214	2.43789	3.04769	2.14058	2.50339			4.30327	0.648482	1.00708	3.58254	0.578718	168	168	-53.33	-53.33	36.7855	407.832	1	2	1	nonAcD	6
A7	female	L	ventral	CA3	CA3c	deep	nonAcD	0	26.8293	3.822	1.34077	99.8897	13.7745	9.23328	2.00577	1.99426	2.15939	2.29827	1.33366	2.24328			3.822	0.656819	0.906473	2.42821	0.495487	190	190	-52.18	-52.15	30.0014	315.066	1	2	1	nonAcD	6
A7	female	L	ventral	CA3	CA3c	deep	nonAcD	0	38.6979	2.47524	0.906338	111.444	13.3583	10.6223	2.68366	3.39614	2.77404	2.98609	2.99139	1.27063			2.47524	0.816615	1.08717	1.61211	0.508786	123	123	-53.6	-53.62	40.3002	421.548	1	2	1	nonAcD	6
A7	female	L	ventral	CA3	CA3c	deep	AcD	1	41.7214	4.8743	1.58398	179.212	14.6891	15.5339	2.58393	3.15023	2.44654	3.07508	2.13647	2.11135	3.00305	1.1089	1.87125	0.71761	0.917561	3.23426	0.534275	201	140	-54.09	-55.19	45.6077	405.883	1	2	1	AcD	6
A7	female	L	ventral	CA3	CA3c	deep	distAIS	0	27.4583	9.81643	2.28406	175.323	16.9568	13.1646	1.7385	2.33713	1.18579	1.43562	1.92951	1.80446			9.81643	0.773133	1.11721	2.24798	0.568369	160	160	-52.52	-52.51	36.4844	273.083	1	2	1	nonAcD	6
A7	female	L	ventral	CA3	CA3c	deep	AcD	1	42.2093	9.31746	2.23189	203.731	17.2912	15.0017	1.96632	1.96591	2.13818	1.70117	2.25527	1.77107	6.27707	2.41214	3.04038	0.919247	1.35752	3.76527	0.604361	140	121	-53.63	-54.19	50.4342	308.869	1	2	1	AcD	6
A7	female	L	ventral	CA3	CA3c	deep	distAIS	0	29.2831	5.37173	1.68115	229.312	22.2518	13.1212	2.20559	2.57792	1.70281	1.61952	2.30057	2.82716			5.37173	0.873349	1.13082	2.96415	0.558566	196	196	-52.71	-52.68	33.92	346.454	1	2	1	nonAcD	6
A7	female	L	ventral	CA3	CA3c	deep	nonAcD	0	40.6539	2.58795	0.950867	167.471	14.3287	14.8815	2.48575	2.66936	2.52513	2.16698	2.45789	2.60939			2.58795	0.849207	1.02805	2.89122	0.574428	169	169	-54.08	-54.06	42.325	390.461	1	2	1	nonAcD	6
A7	female	L	ventral	hilus	hilus	deep	distAIS	0	39.7375	5.36774	1.68041	173.223	16.4407	13.4151	1.70931	1.93518	1.65284	1.65284	1.65284	1.65284			5.36774	1.2711	1.17823	3.78211	0.527872	133	133	-53.47	-53.45	44.1488	112.721	0	2	1	nonAcD	6
A7	female	L	ventral	hilus	hilus	deep	nonAcD	0	31.8004	0.985916	-0.014184	168.27	15.0209	14.2634	3.66318	3.51072	3.7013	3.7013	3.7013	3.7013			0.985916	1.8519	1.44021	3.46696	0.500124	231	231	-52.13	-52.12	32.0911	226.572	0	2	1	nonAcD	6
A7	female	L	ventral	hilus	hilus	deep	AcD	1	39.9474	3.6997	1.30825	232.848	20.258	14.6348	1.42092	1.6862	1.3546	1.3546	1.3546	1.3546	2.56833	1.98698	1.13137	1.70005	0.872993	4.66403	0.524704	141	130	-53.58	-53.8	42.7216	95.5296	0	2	1	AcD	6
A7	female	L	ventral	hilus	hilus	deep	AcD	1	42.8831	8.55088	2.14603	188.92	18.2131	13.2069	1.47668	2.01531	1.47279	1.51168	1.42422	0.959376	3.80435	3.07157	4.74653	0.930301	0.933132	2.60667	0.742204	110	105	-54.29	-54.76	50.3434	231.956	0	2	1	AcD	6
A7	female	L	ventral	hilus	hilus	deep	AcD	1	38.0557	5.7862	1.75548	137.587	20.2866	8.63529	1.47109	1.60461	1.27167	1.49305	1.49305	1.49305	4.89567	2.11208	0.890531	1.12742	0.962445	2.49319	0.573171	128	112	-53.35	-53.88	42.9123	137.267	0	2	1	AcD	6
A7	female	L	ventral	hilus	hilus	deep	AcD	1	37.2583	12.1214	2.49498	186.904	18.6034	12.792	1.16083	1.12646	1.22518	1.35601	1.08349	1.01302	10.7291	2.7458	1.39238	1.14607	1.01836	3.62205	0.649212	122	105	-53.99	-53.84	48.3327	182.343	0	2	1	AcD	6
A7	female	L	ventral	hilus	hilus	deep	distAIS	0	30.2246	8.37572	2.12534	137.321	14.6333	11.9482	1.27375	1.10054	1.49177	1.27432	1.13205	1.37009			8.37572	0.958841	0.958583	3.26873	0.605311	131	131	-52.7	-52.71	37.7818	200.081	0	2	1	nonAcD	6
A7	female	L	ventral	hilus	hilus	deep	AcD	1	37.6805	4.60106	1.52629	98.7482	12.3458	10.1841	1.06099	1.17124	1.18715	1.01692	0.974533	0.955089	2.84421	2.31895	1.75685	0.773106	1.29251	2.76789	0.623298	98	93	-52.89	-53.19	41.3851	166.66	0	2	1	AcD	6
A7	female	L	ventral	hilus	hilus	deep	AcD	1	41.2723	3.6111	1.28401	141.104	13.9078	12.9179	1.83793	1.94907	1.88438	1.35989	2.41403	1.58226	2.90707	1.36233	0.704026	0.898475	1.02725	2.83032	0.567643	138	115	-53.74	-54.37	43.9317	288.701	0	2	1	AcD	6
A7	female	L	ventral	hilus	hilus	deep	AcD	1	32.3584	13.3525	2.5917	126.576	13.7313	11.7368	1.27676	1.654	1.18245	1.18245	1.18245	1.18245	11.9791	1.64775	1.37346	0.930567	1.11654	1.53798	0.662069	145	89	-52.68	-54.54	44.7417	89.1096	0	2	1	AcD	6
A7	female	L	ventral	hilus	hilus	deep	nonAcD	0	35.2963	0.755187	-0.28079	150.354	15.9188	12.0258	1.3378	1.9279	1.1911	1.57994	1.10638	0.883672			0.755187	1.00667	0.993338	2.19954	0.68877	102	102	-53.5	-53.49	35.2871	210.141	0	2	1	nonAcD	6
A7	female	L	ventral	hilus	hilus	deep	distAIS	0	34.4817	8.25327	2.11061	166.872	15.0697	14.099	1.66434	1.49746	1.67696	2.21574	1.38297	1.54856			8.25327	0.929946	0.822199	2.06127	0.605179	148	148	-54.18	-54.12	41.8289	261.434	0	2	1	nonAcD	6
A7	female	L	ventral	hilus	hilus	deep	nonAcD	0	40.5531	2.0705	0.727788	122.09	14.6651	10.6	1.84081	1.89105	1.45678	1.95207	1.95207	1.95207			2.0705	0.990059	0.977405	2.35722	0.49805	144	144	-53.82	-53.84	41.7198	166.501	0	2	1	nonAcD	6
A7	female	L	ventral	hilus	hilus	deep	nonAcD	0	37.9116	3.29427	1.19218	162.997	17.8052	11.6558	1.81609	2.09518	1.74632	1.74632	1.74632	1.74632			3.29427	0.97791	0.946814	2.13049	0.77781	125	125	-54.2	-54.2	40.3322	120.684	0	2	1	nonAcD	6
A7	female	L	ventral	hilus	hilus	deep	AcD	1	39.5297	10.7411	2.37408	130.019	16.7071	9.90869	1.09036	1.69764	1.33191	0.968498	0.871648	0.582107	8.6544	0.841057	2.08669	0.9096	0.956172	3.76492	0.546291	171	63	-52.26	-56.35	49.2048	171.273	0	2	1	AcD	6
A7	female	L	ventral	hilus	hilus	deep	AcD	1	38.7437	11.6406	2.4545	152.72	16.7194	11.6302	1.60846	1.43906	1.6508	1.6508	1.6508	1.6508	8.48117	2.34675	3.15941	0.881222	0.925681	3.3622	0.58117	153	124	-53.91	-54.6	49.316	97.071	0	2	1	AcD	6
A7	female	L	ventral	hilus	hilus	deep	nonAcD	0	29.4618	4.92233	1.59378	137.435	15.5117	11.281	1.34113	1.1485	1.19466	1.2122	1.76734	1.38297			4.92233	0.796143	1.0722	2.7125	0.635317	128	128	-52.32	-52.37	33.6551	210.665	0	2	1	nonAcD	6
A7	female	L	ventral	hilus	hilus	deep	nonAcD	0	29.2548	2.14394	0.762646	125.953	15.7121	10.2066	1.52711	1.52711	1.52711	1.52711	1.52711	1.52711			2.14394	1.54109	1.19224	1.078	0.802763	120	120	-52.26	-52.21	30.733	47.9757	0	2	1	nonAcD	6
A7	female	L	ventral	hilus	hilus	deep	nonAcD	0	37.5967	1.99586	0.691074	107.551	15.4711	8.85119	1.35338	1.8686	1.8836	0.77631	1.16321	1.07521			1.99586	1.09627	1.27627	2.48305	0.714155	95	95	-53.07	-53.03	38.753	212.589	0	2	1	nonAcD	6
A7	female	L	ventral	hilus	hilus	deep	AcD	1	33.6493	11.0381	2.40135	131.792	15.6601	10.7153	0.739174	0.739174	0.739174	0.739174	0.739174	0.739174	7.33199	2.55402	3.70607	1.10638	0.884501	2.52298	0.623735	107	97	-53.14	-53.28	43.7398	23.2218	0	2	1	AcD	6
A7	female	L	ventral	Sub	Sub	superficial	nonAcD	0	30.6839	2.95492	1.08347	164.254	16.3341	12.8036	2.12783	2.89868	2.39813	1.69418	1.74708	1.9011			2.95492	0.867192	0.947945	4.54116	0.537199	177	177	-52.68	-52.68	32.9255	334.239	4	2	0	nonAcD	6
A7	female	L	ventral	Sub	Sub	superficial	nonAcD	0	31.8927	1.08569	0.0822155	186.819	17.7653	13.3894	2.4613	3.15993	2.46753	2.30674	2.00905	2.36323			1.08569	0.68553	0.916642	1.34669	0.539802	204	204	-52.87	-52.89	32.2791	386.62	4	2	0	nonAcD	6
A7	female	L	ventral	Sub	Sub	superficial	nonAcD	0	30.2351	0.684191	-0.379519	207.796	18.4128	14.3691	2.67572	3.08217	2.58654	2.56863	2.77357	2.36769			0.684191	0.659373	0.869038	2.55836	0.458051	217	217	-52.57	-52.57	30.2637	420.301	4	2	0	nonAcD	6
A7	female	L	ventral	Sub	Sub	superficial	nonAcD	0	49.1088	1.29078	0.255247	180.973	16.6557	13.8344	2.10424	2.1942	2.18517	1.88368	1.91906	2.3391			1.29078	0.681453	0.672849	1.81248	0.454755	179	179	-54.66	-54.66	49.3309	330.533	4	2	0	nonAcD	6
A7	female	L	ventral	Sub	Sub	superficial	nonAcD	0	29.0191	1.00938	0.00933345	192.406	17.085	14.3388	2.08942	2.41622	1.90595	2.16515	2.0319	1.9279			1.00938	1.28052	0.901447	1.63685	0.525877	191	191	-52.32	-52.28	29.3918	328.206	4	2	0	nonAcD	6
A7	female	L	ventral	Sub	Sub	superficial	nonAcD	0	31.2286	1.22504	0.202975	141.058	17.3756	10.3364	1.9402	2.31188	2.00313	1.92523	1.73799	1.72275			1.22504	0.812364	0.932359	2.26086	0.590807	150	150	-53.02	-53.05	31.7655	304.765	4	2	0	nonAcD	6
A7	female	L	ventral	Sub	Sub	superficial	nonAcD	0	31.8581	1.39238	0.331015	146.035	16.2619	11.4339	1.83073	2.06474	1.95245	1.75836	1.8675	1.51061			1.39238	0.847698	1.02115	2.26885	0.559893	138	138	-52.7	-52.74	32.5454	287.571	4	2	0	nonAcD	6
A7	female	L	ventral	Sub	Sub	superficial	nonAcD	0	35.8049	2.33368	0.847447	172.646	17.2879	12.7152	2.65288	2.84885	2.7105	2.84226	2.22597	2.63682			2.33368	0.936307	0.955395	2.41816	0.577113	178	178	-53.99	-53.96	37.33	416.713	4	2	0	nonAcD	6
A7	female	L	ventral	Sub	Sub	superficial	nonAcD	0	28.4494	1.57343	0.453258	189.486	19.5388	12.3478	2.11279	2.36769	1.92523	2.10836	2.26228	1.90041			1.57343	0.846138	1.02099	1.42105	0.659817	163	163	-52.54	-52.56	29.3863	331.877	4	2	0	nonAcD	6
A7	female	L	ventral	Sub	Sub	superficial	nonAcD	0	28.2022	1.47864	0.391124	151.277	16.6347	11.5789	1.55539	1.23377	1.48241	1.74708	1.8519	1.4618			1.47864	0.925038	0.892993	2.22249	0.603508	147	147	-52.2	-52.18	29.0516	244.32	4	2	0	nonAcD	6
A7	female	L	ventral	Sub	Sub	deep	nonAcD	0	24.9874	1.09571	0.0914031	139.719	15.4819	11.4906	2.03339	2.53596	2.03413	1.77562	2.19413	1.62711			1.09571	0.897465	0.710887	3.73818	0.575842	179	179	-52	-51.97	25.5301	319.404	4	2	1	nonAcD	6
A7	female	L	ventral	Sub	Sub	deep	nonAcD	0	24.9683	0.74581	-0.293284	122.244	13.2923	11.7095	1.6136	1.9011	1.54173	1.54173	1.54173	1.54173			0.74581	0.853511	0.883672	4.43997	0.625674	154	154	-51.52	-51.48	25.1689	108.16	4	2	1	nonAcD	6
A7	female	L	ventral	Sub	Sub	deep	nonAcD	0	25.2937	3.06451	1.11989	141.854	15.6764	11.5214	1.22392	1.7397	1.51149	1.72236	0.746523	0.399506			3.06451	0.54855	0.776086	2.89458	0.529431	115	115	-51.6	-51.6	27.7569	192.252	4	2	1	nonAcD	6
A7	female	L	ventral	Sub	Sub	deep	nonAcD	0	27.3194	1.92663	0.655771	169.782	17.8589	12.1045	1.52218	2.21574	1.34428	1.31552	1.24229	1.49305			1.92663	0.744754	0.867192	2.67334	0.565642	150	150	-52.25	-52.23	28.626	239.103	4	2	1	nonAcD	6
A7	female	L	ventral	Sub	Sub	deep	nonAcD	0	29.036	1.0495	0.0483142	131.124	13.6952	12.1906	1.7747	2.0673	1.77107	1.49746	1.76884	1.76884			1.0495	0.768817	0.786998	2.03538	0.630367	167	167	-52.92	-52.9	29.4476	278.769	4	2	1	nonAcD	6
A7	female	L	ventral	Sub	Sub	deep	AcD	1	21.0938	4.98989	1.60741	137.478	13.6545	12.8194	1.64142	1.81092	1.86923	1.47279	1.63859	1.41555	3.82114	1.33837	1.16875	1.16421	1.04535	6.53416	0.596163	183	137	-50.14	-51.25	25.5306	257.833	4	2	1	AcD	6
A7	female	L	ventral	Sub	Sub	deep	nonAcD	0	26.8486	0.50944	-0.674443	142.371	15.8222	11.4569	1.62105	1.81739	1.65738	1.27323	1.66056	1.69671			0.50944	0.735958	0.741232	1.65391	0.469077	187	187	-52.02	-51.98	26.7779	254.634	4	2	1	nonAcD	6
A7	female	L	ventral	Sub	Sub	deep	nonAcD	0	30.2359	1.32441	0.280967	155.543	18.4674	10.7239	1.88569	1.7143	1.72236	1.94585	1.97545	2.07048			1.32441	0.639743	0.839617	2.20242	0.733714	165	165	-53.52	-53.55	30.8911	296.203	4	2	1	nonAcD	6
A7	female	L	ventral	Sub	Sub	deep	nonAcD	0	26.0914	0.1	-2.30259	131.756	15.8493	10.5845	1.82481	1.57994	1.61626	1.97595	1.97595	1.97595			0.1	0.87316	0.991723	2.49147	0.587433	172	172	-51.61	-51.64	25.5382	162.488	4	2	1	nonAcD	6
A7	female	L	ventral	Sub	Sub	deep	nonAcD	0	26.9514	0.516819	-0.660063	124.877	13.33	11.9279	1.36816	1.70281	0.845705	1.54515	0.966226	1.78089			0.516819	0.718729	0.960387	2.47956	0.737586	140	140	-52.32	-52.26	26.8858	214.909	4	2	1	nonAcD	6
A1	male	L	medial	CA1	CA1d	superficial	nonAcD	0	35.8083	4.44693	1.49221	154.433	15.3272	12.8289	1.71693	1.54429	1.95447	1.97662	1.40192	1.70736			4.44693	0.75803	0.953257	2.03248	0.63301	139	139	-53.41	-53.42	40.2552	269.695	3	1	0	nonAcD	0
A1	male	L	medial	CA1	CA1d	deep	AcD	1	30.8025	7.29318	1.98694	141.77	14.307	12.6167	1.78073	2.39716	1.37137	1.78648	1.68098	1.66767	4.20459	3.68157	3.08858	1.41784	0.952803	4.47879	0.627549	155	149	-52.49	-52.56	38.0957	279.717	3	1	1	AcD	0
A1	male	L	medial	CA1	CA1d	deep	nonAcD	0	26.4923	2.73191	1.005	151.46	15.0533	12.8108	1.45852	2.13587	1.50295	1.06816	1.24574	1.33986			2.73191	0.69993	0.729997	2.47605	0.636128	155	155	-52.67	-52.63	29.2242	229.103	3	1	1	nonAcD	0
A1	male	L	medial	CA1	CA1d	superficial	distAIS	0	28.746	5.12904	1.63492	188.488	18.9618	12.6565	2.50799	3.75086	2.82493	2.41403	1.49305	2.05706			5.12904	0.861852	0.953745	4.33843	0.549489	192	192	-52.43	-52.42	33.875	393.954	3	1	0	nonAcD	0
A1	male	L	medial	CA1	CA1d	deep	nonAcD	0	27.5005	4.07489	1.40484	128.879	15.5446	10.5563	1.85311	2.10662	2.09882	2.02836	1.553	1.47874			4.07489	0.753257	1.05997	3.26904	0.646668	142	142	-52	-52.04	31.5754	291.086	3	1	1	nonAcD	0
A1	male	L	medial	CA1	CA1d	deep	AcD	1	21.6315	4.92213	1.59374	138.599	14.894	11.8484	1.55598	1.54087	1.24641	1.72436	1.74766	1.52057	2.0619	1.86485	2.86023	1.43018	0.858775	2.51241	0.627549	175	161	-50.58	-51.04	26.5536	244.412	3	1	1	AcD	0
A1	male	L	medial	CA1	CA1d	superficial	AcD	1	22.9083	10.0648	2.30904	136.179	13.5324	12.8129	2.03038	2.68485	2.12877	1.68098	1.9285	1.72878	7.35613	1.27943	2.70863	0.743037	0.990059	2.91109	0.785719	212	119	-51.55	-53.64	32.9731	318.931	3	1	0	AcD	0
A1	male	L	medial	CA1	CA1d	deep	AcD	1	29.5517	8.89486	2.18547	163.39	16.4317	12.6605	1.58372	2.39911	2.05135	1.06149	1.20626	1.20041	6.96809	1.25234	1.92677	0.772386	0.917227	2.01401	0.791365	152	96	-52.86	-54.89	38.4465	248.771	3	1	1	AcD	0
A1	male	L	medial	CA1	CA1d	superficial	AcD	1	29.6084	11.2672	2.42189	158.829	17.8798	11.3104	2.48148	2.98609	2.56835	2.19387	2.29419	2.3649	8.43712	1.02953	2.83004	0.883695	1.02733	3.14581	0.594632	333	104	-52.37	-55.99	40.8756	389.79	3	1	0	AcD	0
A1	male	L	medial	CA1	CA1d	superficial	AcD	1	24.8482	9.74605	2.27686	180.063	15.8704	14.446	2.29644	2.62401	2.38268	2.00576	1.84976	2.61998	7.65703	3.03381	2.08902	0.768561	0.905285	3.12439	0.642062	248	216	-51.93	-52.31	34.5942	360.724	3	1	0	AcD	0
A1	male	L	medial	CA1	CA1d	deep	nonAcD	0	28.1768	2.9627	1.0861	191.392	16.3852	14.8725	2.06791	2.31487	2.26184	2.177	1.7918	1.79401			2.9627	0.938352	0.954359	3.69322	0.626168	172	172	-52.48	-52.45	31.1395	324.826	3	1	1	nonAcD	0
A1	male	L	medial	CA1	CA1d	deep	nonAcD	0	26.997	4.41941	1.48601	119.857	15.0965	10.1088	1.73856	1.51013	1.80703	1.85031	1.61517	1.91018			4.41941	0.910551	1.02925	3.11603	0.666722	153	153	-52.25	-52.27	31.4164	273.093	3	1	1	nonAcD	0
A1	male	L	medial	CA1	CA1d	deep	nonAcD	0	28.8813	3.70805	1.31051	152.85	15.594	12.4801	1.33774	1.5941	1.18384	1.18746	1.11499	1.60831			3.70805	1.00489	0.943082	1.20607	0.635609	148	148	-52.46	-52.48	32.5893	210.132	3	1	1	nonAcD	0
A1	male	L	medial	CA1	CA1d	deep	AcD	1	24.4183	4.98099	1.60563	112.429	14.237	10.0547	1.91717	2.53133	1.66098	2.18986	1.5766	1.62711	3.46041	1.24453	1.52057	0.804179	1.08741	3.23257	0.790349	161	118	-51.64	-52.78	29.3992	301.149	3	1	1	AcD	0
A1	male	L	medial	CA1	CA1d	deep	AcD	1	24.3238	11.0865	2.40573	127.443	14.5574	11.1466	2.11661	2.44066	2.65126	1.44638	2.156	1.88875	7.64516	0.872993	3.44133	1.03528	0.993928	3.43886	0.604225	330	98	-51.25	-55.34	35.4103	332.476	3	1	1	AcD	0
A1	male	L	medial	CA1	CA1d	deep	AcD	1	19.5119	7.87472	2.06366	144.014	14.7768	12.409	1.7271	1.53229	2.30731	1.28816	1.84976	1.65798	6.40365	0.695292	1.47107	0.911793	1.04089	4.30716	0.642062	436	89	-49.96	-55.25	27.3866	271.292	3	1	1	AcD	0
A1	male	L	medial	CA1	CA1d	deep	distAIS	0	21.1136	6.19269	1.82337	110.944	15.0012	9.4165	1.87262	1.61081	1.54125	2.10244	1.91875	2.18986			6.19269	1.00773	1.07983	1.26036	0.6644	183	183	-51.12	-51.11	27.3063	294.151	3	1	1	nonAcD	0
A1	male	L	medial	CA1	CA1d	deep	AcD	1	24.6486	7.70575	2.04197	131.769	12.9805	12.9251	1.99053	2.30674	1.91148	1.91148	1.91148	1.91148	5.62574	2.08199	2.08002	1.10442	1.19656	3.67918	0.617418	190	158	-51.01	-51.67	32.3544	132.519	3	1	1	AcD	0
A1	male	L	medial	CA1	CA1d	deep	distAIS	0	28.5891	5.64864	1.73142	131.439	13.6111	12.2954	2.67614	3.13479	2.87813	2.01364	2.54231	2.81183			5.64864	1.35739	0.912716	2.2639	0.726203	198	198	-53	-52.95	34.2377	420.367	3	1	1	nonAcD	0
A1	male	L	medial	CA1	CA1d	deep	AcD	1	22.1785	11.8354	2.47109	127.407	12.6107	12.8637	2.922	3.25047	2.88774	2.97902	2.86527	2.62753	8.68654	1.69141	3.14884	1.2831	0.898842	3.10624	0.644912	308	188	-51.03	-52.79	34.0138	458.987	3	1	1	AcD	0
A1	male	L	medial	CA1	CA1m	superficial	nonAcD	0	31.4859	1.90889	0.646523	131.606	14.0531	11.9238	2.54921	3.07885	2.87641	2.31999	2.42888	2.04194			1.90889	0.676085	1.06163	3.31865	0.568622	162	162	-52.74	-52.73	33.3947	400.429	3	1	0	nonAcD	0
A1	male	L	medial	CA1	CA1m	deep	AcD	1	23.2625	5.01046	1.61153	112.228	13.236	10.7958	1.83132	2.09597	1.95447	2.12146	1.36497	1.61975	3.41714	1.93702	1.59332	0.847522	0.806178	1.96472	0.503942	199	174	-51.01	-51.6	28.273	287.664	3	1	1	AcD	0
A1	male	L	medial	CA1	CA1m	superficial	AcD	1	28.6045	4.04974	1.39865	135.443	13.7014	12.5864	2.55327	3.30201	2.61545	2.64765	2.25132	1.94991	2.85281	0.651491	1.19693	0.59529	0.851289	0.699812	0.483061	283	124	-51.93	-54.82	32.6542	401.066	3	1	0	AcD	0
A1	male	L	medial	CA1	CA1m	superficial	AcD	1	29.9807	6.23002	1.82938	147.838	17.004	11.0699	1.96055	2.12243	1.99073	2.16183	1.94485	1.58291	3.02336	1.54125	3.20667	0.817596	1.01951	6.84466	0.478086	164	137	-52.32	-53.04	36.2107	307.962	3	1	0	AcD	0
A1	male	L	medial	CA1	CA1m	superficial	AcD	1	23.3313	6.78175	1.91424	118.571	13.2396	11.4029	2.1019	3.27634	2.26257	1.92609	1.66631	1.3782	2.41744	0.898842	4.36431	1.16623	1.09707	6.57253	0.541407	183	125	-51.1	-52.57	30.1131	330.166	3	1	0	AcD	0
A1	male	L	medial	CA1	CA1m	superficial	AcD	1	24.0829	6.38861	1.85452	119.668	13.2047	11.5388	2.09932	2.85029	1.91875	2.29648	1.61081	1.82029	3.00022	1.43044	3.38838	0.567058	0.945527	2.3495	0.636297	200	161	-51.63	-52.44	30.4715	329.761	3	1	0	AcD	0
A1	male	L	medial	CA1	CA1m	deep	nonAcD	0	25.1872	3.36734	1.21412	117.909	14.6947	10.2164	1.46175	1.45929	1.57818	1.40776	1.56812	1.29542			3.36734	0.774943	0.687092	2.42058	0.481565	164	164	-51.96	-51.98	28.5545	229.612	3	1	1	nonAcD	0
A1	male	L	medial	CA1	CA1m	superficial	AcD	1	23.5718	7.62865	2.03191	156.348	16.1512	12.3253	2.24509	1.98513	2.22175	2.36093	2.40472	2.25293	5.31186	2.51833	2.31679	0.619816	1.12126	1.99728	0.782563	198	173	-51.56	-52.19	31.2005	352.658	3	1	0	AcD	0
A1	male	L	medial	CA1	CA1m	superficial	AcD	1	23.1616	7.03685	1.95116	158.83	14.9642	13.5142	1.88505	2.35173	2.35571	1.41182	1.62783	1.67819	6.40546	2.12739	0.631384	0.798369	1.01306	2.417	0.735397	188	153	-51.25	-52.04	30.1984	296.104	3	1	0	AcD	0
A1	male	L	medial	CA1	CA1m	superficial	AcD	1	28.2499	8.18439	2.10223	141.16	15.3686	11.6946	1.90274	2.14523	1.96136	2.13564	1.53897	1.7325	5.17093	2.02054	3.01345	0.833002	0.967931	2.1711	0.482126	182	152	-51.86	-52.5	36.4342	298.882	3	1	0	AcD	0
A1	male	L	medial	CA1	CA1m	superficial	distAIS	0	20.7538	6.34177	1.84716	138.244	15.3161	11.4924	1.70723	1.99661	1.88609	1.82286	1.60315	1.22745			6.34177	0.609962	0.748646	1.63969	0.489713	184	184	-50.93	-50.92	27.0956	268.171	3	1	0	nonAcD	0
A1	male	L	medial	CA1	CA1m	deep	distAIS	0	28.9649	6.76645	1.91198	140.955	15.5199	11.5638	2.2498	3.21743	2.67084	1.80647	1.93002	1.62422			6.76645	0.658316	0.758791	1.68046	0.548175	176	176	-52.55	-52.53	35.7313	353.397	3	1	1	nonAcD	0
A1	male	L	medial	CA1	CA1m	deep	nonAcD	0	25.3383	3.03381	1.10982	95.1119	10.9024	11.1076	1.83611	2.12408	1.85411	1.37009	1.78089	2.05135			3.03381	0.808221	1.14882	2.14772	0.635642	172	172	-51.64	-51.65	28.3721	288.415	3	1	1	nonAcD	0
A1	male	L	medial	CA1	CA1m	superficial	AcD	1	26.7911	10.5123	2.35255	148.231	15.8782	11.8863	2.17518	2.69096	2.21302	1.92516	1.77957	2.2672	7.29417	1.30388	3.21816	0.720104	1.26758	4.27391	0.493027	243	130	-51.65	-53.86	37.3034	341.677	3	1	0	AcD	0
A1	male	L	medial	CA1	CA1m	deep	nonAcD	0	21.4549	2.87833	1.05721	154.373	14.4401	13.6117	2.1267	2.70509	1.86452	1.8519	1.91783	2.29419			2.87833	0.775177	0.859627	3.79403	0.586746	224	224	-51.08	-51.05	24.3332	334.062	3	1	1	nonAcD	0
A1	male	L	medial	CA1	CA1m	deep	AcD	1	26.5367	4.53009	1.51074	113.596	12.8919	11.219	1.99695	1.91906	2.05578	2.0033	2.0033	2.0033	2.13343	1.60281	2.39665	0.585656	0.807453	2.25507	0.627385	197	174	-52.31	-52.9	31.0667	187.809	3	1	1	AcD	0
A1	male	L	medial	CA1	CA1m	superficial	AcD	1	31.1756	3.87172	1.3537	162.745	15.5447	13.3301	2.4652	2.89276	2.89681	2.42173	2.16265	1.95207	2.91235	1.77957	0.959376	0.765498	0.97791	2.00317	0.56283	184	161	-52.72	-53.25	35.0474	387.233	3	1	0	AcD	0
A1	male	L	medial	CA1	CA1m	deep	distAIS	0	24.0482	5.99165	1.79037	139.058	13.4899	13.125	2.02009	2.26519	2.12829	1.8749	2.21395	1.61812			5.99165	0.571551	0.998764	1.55456	0.521982	181	181	-51.45	-51.44	30.0398	317.315	3	1	1	nonAcD	0
A1	male	L	medial	CA1	CA1m	deep	nonAcD	0	29.5525	4.09001	1.40855	115.881	15.7331	9.37796	2.34087	3.13815	2.66541	2.21276	1.6895	1.99852			4.09001	0.800889	1.02785	3.26928	0.454755	174	174	-52.36	-52.36	33.6425	367.703	3	1	1	nonAcD	0
A1	male	L	medial	CA1	CA1m	superficial	nonAcD	0	29.9772	3.55486	1.26832	178.258	16.6201	13.656	2.01844	3.21816	2.23831	1.95657	1.22602	1.45315			3.55486	0.765665	0.931826	2.71742	0.464973	162	162	-52.51	-52.56	33.532	317.056	3	1	0	nonAcD	0
A1	male	L	medial	CA1	CA1p	superficial	AcD	1	20.8312	7.19435	1.9733	105.667	13.5629	9.91972	1.99393	2.56629	2.20905	1.5684	1.72742	1.89848	5.57886	0.722327	1.61549	0.696062	0.828442	2.82102	0.592896	449	100	-50.5	-55.29	28.0255	313.205	3	1	0	AcD	0
A1	male	L	medial	CA1	CA1p	superficial	AcD	1	18.7971	10.8111	2.38057	102.269	11.7399	11.0915	2.07585	2.21812	1.85545	2.3244	1.91079	2.07048	8.08956	1.12164	2.72151	0.849859	0.726828	1.79438	0.488323	432	158	-49.77	-53.3	29.6082	326.074	3	1	0	AcD	0
A1	male	L	medial	CA1	CA1p	superficial	distAIS	0	23.0012	5.55072	1.71393	79.4478	11.2235	9.0129	1.37325	1.098	1.51671	1.38297	1.29633	1.57223			5.55072	0.741037	0.872405	2.03442	0.57054	156	156	-51.4	-51.43	28.5519	215.709	3	1	0	nonAcD	0
A1	male	L	medial	CA1	CA1p	deep	distAIS	0	29.8082	5.29677	1.6671	99.0234	13.1443	9.59202	1.70275	1.74651	1.8985	1.7004	1.77943	1.38892			5.29677	0.659651	0.780875	2.44438	0.484296	151	151	-52.51	-52.5	35.1049	267.468	3	1	1	nonAcD	0
A1	male	L	medial	CA1	CA1p	deep	AcD	1	33.6121	10.4361	2.33565	232.913	24.7311	11.9911	2.52796	2.26519	2.41458	1.99852	2.66392	3.29761	10.3361	1.09627	0.1	1.06372	0.936024	2.74878	0.598604	400	112	-52.83	-56.59	43.9483	397.092	3	1	1	AcD	0
A1	male	L	medial	CA1	CA1p	deep	AcD	1	21.7827	12.3741	2.51561	114.994	15.5926	9.38998	1.63219	1.69982	1.8322	1.36907	1.8985	1.36135	5.10746	0.674101	7.26669	0.636646	0.743376	3.68528	0.537045	374	106	-50.69	-54.91	34.1568	256.383	3	1	1	AcD	0
A1	male	L	medial	CA1	CA1p	deep	nonAcD	0	25.9746	4.19987	1.43505	131.495	14.6274	11.446	1.32941	1.98162	1.64239	1.38892	1.02532	0.608812			4.19987	0.779184	0.857622	1.98869	0.558418	112	112	-51.91	-51.86	30.1745	208.824	3	1	1	nonAcD	0
A1	male	L	medial	CA1	CA1p	superficial	nonAcD	0	23.6296	3.19623	1.16197	136.969	15.6542	11.1404	1.79606	1.65249	1.69141	1.78089	1.58291	2.27262			3.19623	0.721648	0.802563	1.32861	0.603644	206	206	-52.02	-51.99	26.8258	282.125	3	1	0	nonAcD	0
A1	male	L	medial	CA1	CA1p	deep	AcD	1	21.8584	4.90884	1.59104	136.23	14.9845	11.5755	1.837	2.15613	1.90403	1.60095	1.8235	1.7004	3.76113	0.868996	1.14771	0.683362	0.915042	3.0779	0.547083	260	137	-50.6	-52.98	26.7672	288.556	3	1	1	AcD	0
A1	male	L	medial	CA1	CA1p	deep	distAIS	0	25.0982	6.43139	1.86119	189.044	19.5914	12.2859	1.87828	1.67189	2.20852	1.63106	1.99073	1.88919			6.43139	0.729658	0.906604	3.41823	0.69937	175	175	-52.35	-52.35	31.5296	295.039	3	1	1	nonAcD	0
A1	male	L	medial	CA1	CA1p	deep	nonAcD	0	24.3411	4.01287	1.38951	112.525	13.5937	10.5396	1.47393	1.19162	1.85368	1.42386	1.43309	1.46743			4.01287	0.620249	0.850026	2.53818	0.605077	153	153	-51.79	-51.75	28.3539	231.525	3	1	1	nonAcD	0
A1	male	L	medial	CA1	CA1p	deep	nonAcD	0	29.1727	3.67804	1.30238	104.435	13.8798	9.58012	1.32533	1.79401	1.19846	1.27386	1.14441	1.21594			3.67804	0.674101	0.8263	1.70524	0.615579	130	130	-52.59	-52.58	32.8507	208.183	3	1	1	nonAcD	0
A1	male	L	medial	CA1	CA1p	deep	nonAcD	0	22.3628	2.00515	0.695718	93.6396	12.6967	9.39025	1.62026	2.14496	1.91416	1.245	1.4271	1.37009			2.00515	0.759177	0.825446	3.49269	0.640133	158	158	-51.18	-51.18	24.3679	254.51	3	1	1	nonAcD	0
A1	male	L	medial	CA1	CA1p	deep	AcD	1	26.8177	5.30872	1.65033	132.912	14.9086	11.3511	1.60355	1.63232	1.92797	1.45999	1.27167	1.72581	5.20872	0.981127	0.1	0.801301	0.738877	3.3114	0.530442	256	129	-51.64	-53.97	32.0264	251.886	3	1	1	AcD	0
A1	male	L	medial	CA1	CA1p	deep	distAIS	0	25.2104	5.20721	1.65004	109.535	13.5765	10.2725	2.09229	2.41664	2.20533	2.14523	2.08452	1.60972			5.20721	0.721934	0.930943	2.41206	0.681036	154	154	-52.36	-52.4	30.4176	328.656	3	1	1	nonAcD	0
A1	male	L	medial	CA1	CA1p	superficial	AcD	1	30.6593	7.94651	2.07273	130.047	15.096	10.9685	1.94863	3.36353	1.7976	1.44506	1.45597	1.68098	5.51859	0.955395	2.42792	0.677912	0.975822	1.44434	0.541174	218	108	-52.25	-54.98	38.6058	306.09	3	1	0	AcD	0
A1	male	L	medial	CA1	CA1p	deep	AcD	1	23.0406	6.01615	1.79445	135.039	17.1264	10.0393	1.82324	2.36183	1.72753	1.03301	1.8705	2.12332	2.28599	1.06494	3.73015	0.848961	0.886024	2.43206	0.616482	213	162	-51.68	-52.42	29.0567	286.394	3	1	1	AcD	0
A1	male	L	medial	CA1	CA1p	deep	distAIS	0	22.8558	5.63063	1.72822	122.938	16.5461	9.46023	1.69521	1.50195	1.54087	1.55262	1.74934	2.13125			5.63063	0.847601	1.01571	4.09665	0.621974	180	180	-51.54	-51.56	28.4864	266.282	3	1	1	nonAcD	0
A1	male	L	medial	CA1	CA1p	superficial	AcD	1	18.6058	6.22683	1.82887	140.657	16.2822	10.9992	2.02263	2.65102	1.77595	2.15831	1.85601	1.67189	4.99223	1.56166	1.2346	0.780693	0.886838	3.58372	0.571551	231	174	-49.8	-50.95	24.8326	317.714	3	1	0	AcD	0
A1	male	L	medial	CA1	CA1p	deep	nonAcD	0	22.6674	2.79064	1.02627	113.159	11.8521	12.1563	2.07377	2.62401	2.1511	1.59802	1.92523	2.07048			2.79064	0.651874	0.767568	3.09264	0.828318	184	184	-52.07	-52.06	25.4581	325.747	3	1	1	nonAcD	0
A1	male	L	medial	CA2	CA2	superficial		0	30.2989															0.686168	0.886735	1.58744	0.534429					30.2989		2	1	0	nonAcD	0
A1	male	L	medial	CA2	CA2	superficial		0	27.0891															0.745197	0.862617	3.04065	0.671896					27.0891		2	1	0	nonAcD	0
A1	male	L	medial	CA2	CA2	superficial		0	32.7576															1.01959	0.846506	2.58147	0.58217					32.7576		2	1	0	nonAcD	0
A1	male	L	medial	CA2	CA2	superficial		0	29.312															0.8263	0.844019	1.48936	0.563232					29.312		2	1	0	nonAcD	0
A1	male	L	medial	CA2	CA2	deep		0	47.6809															1.57683	1.7237	2.59685	0.58467					47.6809		2	1	1	nonAcD	0
A1	male	L	medial	CA2	CA2	deep		0	39.2741															1.33567	1.58153	2.38081	0.607848					39.2741		2	1	1	nonAcD	0
A1	male	L	medial	CA2	CA2	deep		0	40.7421															0.857579	1.0485	1.34401	0.657871					40.7421		2	1	1	nonAcD	0
A1	male	L	medial	CA2	CA2	deep		0	37.3154															1.49719	1.57087	2.48399	0.64312					37.3154		2	1	1	nonAcD	0
A1	male	L	medial	CA2	CA2	deep		0	40.1651															1.15238	1.23344	1.57765	0.64203					40.1651		2	1	1	nonAcD	0
A1	male	L	medial	CA2	CA2	superficial		0	27.3938															1.16347	0.798288	2.31163	0.502263					27.3938		2	1	0	nonAcD	0
A1	male	L	medial	CA2	CA2	superficial		0	28.9306															0.839617	0.835417	2.56955	0.61003					28.9306		2	1	0	nonAcD	0
A1	male	L	medial	CA2	CA2	superficial		0	36.691															1.16447	0.794412	2.6704	0.599533					36.691		2	1	0	nonAcD	0
A1	male	L	medial	CA2	CA2	superficial		0	28.186															0.569121	0.799607	1.86964	0.7883					28.186		2	1	0	nonAcD	0
A1	male	L	medial	CA2	CA2	superficial		0	30.0405															0.987975	0.824647	1.57846	0.467307					30.0405		2	1	0	nonAcD	0
A1	male	L	medial	CA2	CA2	superficial		0	31.969															0.594632	0.853682	1.45126	0.501642					31.969		2	1	0	nonAcD	0
A1	male	L	medial	CA2	CA2	deep		0	36.5964															1.04822	1.09356	1.76174	0.72501					36.5964		2	1	1	nonAcD	0
A1	male	L	medial	CA2	CA2	superficial		0	31.517															0.970633	0.894152	3.06124	1.00624					31.517		2	1	0	nonAcD	0
A1	male	L	medial	CA2	CA2	superficial		0	24.3452															0.775236	0.56688	1.86206	0.732364					24.3452		2	1	0	nonAcD	0
A1	male	L	medial	CA2	CA2	superficial		0	28.6109															0.94106	0.758598	2.3485	0.704743					28.6109		2	1	0	nonAcD	0
A1	male	L	medial	CA2	CA2	deep		0	33.5423															0.866928	0.823579	1.84627	0.823402					33.5423		2	1	1	nonAcD	0
A1	male	L	medial	CA2	CA2	deep		0	44.5881															1.31841	0.894387	2.69292	0.694461					44.5881		2	1	1	nonAcD	0
A1	male	L	medial	CA3	CA3a	deep	distAIS	0	34.1031	10.0769	2.31025	177.327	17.8979	12.6149	4.87537	4.87537	4.87537	4.87537	4.87537	4.87537			10.0769	0.817596	0.941838	2.56767	0.562793	258	258	-53.91	-53.89	44.18	153.164	1	1	1	nonAcD	0
A1	male	L	medial	CA3	CA3a	superficial	distAIS	0	31.3905	7.82278	2.05704	168.128	22.0515	9.70762	3.51276	2.53711	3.94864	3.31454	3.73375	4.02976			7.82278	1.23296	1.07521	3.33416	0.68553	215	215	-53.34	-53.37	39.2132	551.783	1	1	0	nonAcD	0
A1	male	L	medial	CA3	CA3a	superficial	distAIS	0	25.6696	9.95305	2.29788	171.827	15.2231	14.3714	3.62265	2.9389	3.33855	4.05795	4.16162	3.61622			9.95305	1.00905	1.08959	3.24637	0.683965	246	246	-52.7	-52.64	35.6227	569.044	1	1	0	nonAcD	0
A1	male	L	medial	CA3	CA3a	deep	distAIS	0	35.1792	8.1446	2.09736	190.399	18.0081	13.4619	2.65558	3.83536	2.57746	2.57746	2.03442	2.25319			8.1446	0.98816	1.04964	2.78786	0.726516	166	166	-54.14	-54.13	43.3238	417.137	1	1	1	nonAcD	0
A1	male	L	medial	CA3	CA3a	deep	AcD	1	25.87	14.6466	2.68421	172.262	16.1719	13.5625	3.78385	4.35158	4.79214	2.94741	3.10264	3.72545	13.226	1.17124	1.42061	0.805633	0.880868	2.17416	0.808295	530	119	-52.48	-56.61	40.5166	594.365	1	1	1	AcD	0
A1	male	L	medial	CA3	CA3a	superficial	distAIS	0	40.862	9.94109	2.29668	174.474	17.507	12.6891	4.34962	5.18989	5.09757	3.79178	3.76735	3.90151			9.94109	0.986676	1.17159	2.40901	0.604054	204	204	-54.4	-54.41	50.803	683.237	1	1	0	nonAcD	0
A1	male	L	medial	CA3	CA3a	deep	AcD	1	27.684	9.20361	2.2196	204.999	21.7216	12.0163	3.45537	4.10514	3.9509	3.58986	2.94338	2.68758	3.88668	1.02953	5.31692	0.826001	0.995365	1.43327	0.844971	260	142	-53.01	-54.97	36.8876	542.769	1	1	1	AcD	0
A1	male	L	medial	CA3	CA3a	superficial	AcD	1	33.0632	15.9078	2.76681	184.511	19.2896	12.1789	3.05355	3.40583	3.36688	3.53767	3.03212	1.92523	4.72645	3.84742	11.1814	0.934148	1.12154	2.89854	0.531646	186	177	-52.73	-52.91	48.9711	479.65	1	1	0	AcD	0
A1	male	L	medial	CA3	CA3a	deep	distAIS	0	40.3881	6.73769	1.90772	253.651	23.1269	13.9646	3.3217	4.62578	2.65455	3.59944	3.35393	2.3748			6.73769	1.03521	1.33246	3.74222	0.548475	170	170	-54.13	-54.14	47.1258	521.771	1	1	1	nonAcD	0
A1	male	L	medial	CA3	CA3a	deep	AcD	1	33.7944	11.5616	2.44769	167.319	16.0977	13.2341	3.51396	4.00524	3.47615	3.4721	3.47615	3.14016	6.07514	2.56698	5.48645	0.982704	0.982704	2.08338	0.667711	217	187	-53.67	-54.03	45.356	551.972	1	1	1	AcD	0
A1	male	L	medial	CA3	CA3a	superficial	AcD	1	36.9995	12.7541	2.54585	187.175	20.5801	11.58	4.62059	6.55599	4.90241	5.54608	3.04923	3.04923	6.98142	3.04769	5.77268	1.12542	1.08092	2.57524	0.694712	206	180	-53.79	-54.46	49.7536	630.006	1	1	0	AcD	0
A1	male	L	medial	CA3	CA3a	deep	distAIS	0	39.7899	5.28658	1.66517	156.644	18.3926	10.8438	3.24847	3.4336	2.32099	3.87233	3.96789	2.64753			5.28658	0.988309	1.01027	5.03625	0.751614	152	152	-54.82	-54.81	45.0765	510.268	1	1	1	nonAcD	0
A1	male	L	medial	CA3	CA3a	deep	AcD	1	26.8766	5.51667	1.70778	207.264	22.642	11.6552	2.75652	2.52722	2.92044	3.12678	1.86962	3.33855	3.28016	1.72083	2.23651	0.790621	1.05112	2.52421	0.559856	248	204	-52	-52.75	32.3933	432.993	1	1	1	AcD	0
A1	male	L	medial	CA3	CA3a	deep	AcD	1	37.8069	10.8201	2.38141	197.833	20.7884	12.1168	3.42058	4.43253	3.46094	2.78285	3.04981	3.37675	9.11051	1.33191	1.70964	0.908149	1.13062	3.11288	0.677624	274	120	-53.82	-56.31	48.6271	537.303	1	1	1	AcD	0
A1	male	L	medial	CA3	CA3a	deep	AcD	1	35.2945	12.2392	2.50465	165.658	16.6535	12.6654	2.9558	3.41129	3.247	2.69727	2.5553	2.86813	8.48093	2.12408	3.7583	1.23544	1.38405	3.10073	0.725263	195	144	-53.05	-54.18	47.5337	464.296	1	1	1	AcD	0
A1	male	L	medial	CA3	CA3a	deep	nonAcD	0	38.5006	4.8078	1.57024	216.787	17.7944	15.5118	3.17382	5.69822	2.12146	2.73815	2.8029	2.50836			4.8078	0.826624	1.18871	2.22294	0.643601	173	173	-53.91	-53.94	43.3084	498.542	1	1	1	nonAcD	0
A1	male	L	medial	CA3	CA3a	deep	AcD	1	35.7234	9.58098	2.25978	127.257	14.6843	11.0342	2.8048	3.1026	2.46016	2.80572	2.77885	2.8767	5.11552	3.19934	4.46546	0.900308	1.16969	4.93082	0.60586	184	170	-53.24	-53.48	45.3044	440.578	1	1	1	AcD	0
A1	male	L	medial	CA3	CA3a	superficial	AcD	1	36.1502	9.54484	2.256	151.451	18.0595	10.6777	2.58823	3.0343	3.57771	2.44174	1.97662	1.91079	3.88355	1.7918	5.66129	1.0444	1.14933	2.42247	0.660386	152	129	-53.49	-54.06	45.6951	406.558	1	1	0	AcD	0
A1	male	L	medial	CA3	CA3a	deep	nonAcD	0	44.6374	1.61731	0.480763	146.285	15.9383	11.6861	2.33725	3.09957	2.27597	2.59559	2.19841	1.51671			1.61731	1.03939	1.07202	4.2115	0.576577	117	117	-54.35	-54.33	46.2547	367.135	1	1	1	nonAcD	0
A1	male	L	medial	CA3	CA3a	deep	distAIS	0	40.3722	10.2066	2.32304	175.785	16.1889	13.8253	3.4887	4.28567	3.35637	4.04978	2.40472	3.34693			10.2066	0.984297	1.35119	2.11124	0.614003	177	177	-54.67	-54.58	50.5789	548.003	1	1	1	nonAcD	0
A1	male	L	medial	CA3	CA3b	deep	distAIS	0	32.6782	6.07709	1.80453	182.96	19.6462	11.8574	3.01497	2.3748	2.53711	3.14762	3.81452	3.20081			6.07709	0.858809	1.07242	2.56134	0.650956	191	191	-53.45	-53.48	38.7553	473.591	1	1	1	nonAcD	0
A1	male	L	medial	CA3	CA3b	deep	AcD	1	34.7972	13.3864	2.59424	175.084	17.3821	12.8249	3.01183	3.58246	3.28041	2.18127	2.62077	3.39424	6.68281	2.56286	6.70356	1.02625	0.953322	3.09712	0.565752	230	194	-53.46	-54.09	48.1836	473.097	1	1	1	AcD	0
A1	male	L	medial	CA3	CA3b	deep	distAIS	0	27.1166	8.94649	2.19126	194.848	17.3281	14.3172	3.03745	3.06763	2.95392	3.24158	2.87181	3.05231			8.94649	1.2996	0.916002	3.06545	1.04527	197	197	-53.51	-53.48	36.063	477.121	1	1	1	nonAcD	0
A1	male	L	medial	CA3	CA3b	deep	distAIS	0	32.4711	7.75177	2.04792	217.443	18.9273	14.6274	2.47438	2.57632	2.50888	1.74632	3.21087	2.3295			7.75177	1.21444	1.31896	2.33646	0.580567	172	172	-53.01	-53	40.2229	388.674	1	1	1	nonAcD	0
A1	male	L	medial	CA3	CA3b	deep	distAIS	0	22.0432	8.4438	2.13343	191.47	19.3969	12.5683	3.15962	2.66491	3.00591	2.65102	3.7212	3.75508			8.4438	0.716316	1.06236	3.36463	0.582976	280	280	-51.73	-51.72	30.487	496.312	1	1	1	nonAcD	0
A1	male	L	medial	CA3	CA3b	deep	distAIS	0	31.8131	6.8806	1.92871	254.058	25.4633	12.7037	3.53552	5.42402	2.9236	2.57632	3.84635	2.90731			6.8806	1.31207	1.26149	4.50213	0.58117	198	198	-53.12	-53.16	38.6937	555.358	1	1	1	nonAcD	0
A1	male	L	medial	CA3	CA3b	deep	AcD	1	34.84	13.2928	2.58722	192.203	18.6536	13.1192	3.47038	3.81744	4.20451	2.58297	3.6122	3.13479	7.42221	2.63549	5.8706	0.831621	0.980773	4.05686	0.512097	244	202	-53.32	-53.99	48.1328	545.126	1	1	1	AcD	0
A1	male	L	medial	CA3	CA3b	deep	distAIS	0	30.3237	7.95508	2.07381	211.841	19.4188	13.8898	3.10095	3.61893	3.54694	2.7105	2.19841	3.42997			7.95508	1.01998	1.21992	1.93399	0.527442	232	232	-52.87	-52.92	38.2787	487.096	1	1	1	nonAcD	0
A1	male	L	medial	CA3	CA3b	deep	AcD	1	34.4777	10.7507	2.37497	229.347	17.6809	16.5157	2.9373	2.95551	3.26177	3.25313	2.63682	2.57928	6.57242	3.4802	4.17832	1.20373	1.00862	2.65415	0.618018	217	198	-53.42	-53.89	45.2285	461.39	1	1	1	AcD	0
A1	male	L	medial	CA3	CA3b	deep	nonAcD	0	39.1623	3.62749	1.28854	227.865	23.0234	12.6014	3.073	3.80116	2.95635	3.04601	2.59266	2.96882			3.62749	0.927105	1.00494	3.83934	0.470919	199	199	-53.82	-53.83	42.7898	482.706	1	1	1	nonAcD	0
A1	male	L	medial	CA3	CA3b	deep	AcD	1	26.6558	17.2139	2.84572	177.199	18.8191	11.9887	3.0305	3.52759	3.16452	2.69102	3.1499	2.61948	7.74109	0.977236	9.47284	1.22279	1.13049	1.8332	0.565569	370	118	-52.63	-55.88	43.8697	476.03	1	1	1	AcD	0
A1	male	L	medial	CA3	CA3b	deep	distAIS	0	24.6011	11.3717	2.43113	206.761	20.9463	12.5682	3.22368	3.10902	4.14832	3.21397	2.94915	2.69792			11.3717	1.09242	0.989726	1.26758	0.899415	201	201	-52.97	-53.01	35.9728	506.374	1	1	1	nonAcD	0
A1	male	L	medial	CA3	CA3b	superficial	distAIS	0	33.7538	7.81083	2.05551	287.442	21.592	16.9499	3.75664	4.86303	3.38455	4.97081	2.64925	2.91557			7.81083	1.05144	0.979679	3.06793	0.634914	225	225	-54.01	-53.98	41.5647	590.092	1	1	0	nonAcD	0
A1	male	L	medial	CA3	CA3b	superficial	AcD	1	33.4842	12.8618	2.55427	194.515	20.0828	12.3322	3.82226	3.71979	4.6129	3.58802	3.89339	3.29721	9.97135	4.21203	2.8905	0.993338	1.10616	4.73505	0.540459	251	226	-52.92	-53.5	46.3461	600.399	1	1	0	AcD	0
A1	male	L	medial	CA3	CA3b	deep	AcD	1	27.251	11.0111	2.39891	199.397	17.6334	14.3977	3.69632	4.4404	3.4794	3.93886	3.49868	3.12425	3.47177	2.66051	7.53937	0.800377	1.04082	2.33729	0.57371	262	240	-52.34	-52.76	38.2621	580.616	1	1	1	AcD	0
A1	male	L	medial	CA3	CA3b	deep	distAIS	0	41.455	11.1624	2.41256	219.541	19.466	14.3598	4.21097	4.74873	5.54262	3.42745	3.97387	3.36218			11.1624	1.39264	1.11477	4.70479	0.565132	200	200	-54.97	-54.88	52.6174	661.457	1	1	1	nonAcD	0
A1	male	L	medial	CA3	CA3b	deep	AcD	1	29.7147	13.2613	2.58485	226.129	20.2451	14.2215	3.33391	3.64605	4.71217	2.77885	3.04769	2.48482	9.7762	1.94244	3.48506	0.792611	1.23143	2.43206	0.712913	236	154	-52.71	-54.09	42.9759	523.69	1	1	1	AcD	0
A1	male	L	medial	CA3	CA3b	deep	AcD	1	28.418	12.3891	2.51682	196.48	18.621	13.4346	2.68959	2.69934	3.2912	2.20619	2.22998	3.02123	5.88409	1.22087	6.505	0.847576	0.956172	1.96729	0.657415	279	147	-52.84	-54.88	40.8071	422.479	1	1	1	AcD	0
A1	male	L	medial	CA3	CA3b	deep	distAIS	0	36.7323	7.61502	2.03012	155.081	15.0651	13.1068	2.37443	3.04365	2.0545	2.63304	2.49987	1.6411			7.61502	1.12309	0.986806	1.78281	0.658824	134	134	-54.13	-54.12	44.3473	372.975	1	1	1	nonAcD	0
A1	male	L	medial	CA3	CA3b	deep	distAIS	0	31.5905	11.4639	2.4392	191.374	16.4882	14.7782	3.08589	4.09212	2.61898	3.1026	2.41785	3.19788			11.4639	1.06294	1.20961	3.71998	1.15637	162	162	-54.27	-54.25	43.0544	484.73	1	1	1	nonAcD	0
A1	male	L	medial	CA3	CA3c	deep	nonAcD	0	28.6624	3.735	1.31775	168.54	16.3062	13.1602	3.19188	2.89184	2.43579	2.67873	3.97652	3.97652			3.735	0.771104	0.938526	4.80091	0.627089	255	255	-53.03	-53.02	32.3974	376.454	1	1	1	nonAcD	0
A1	male	L	medial	CA3	CA3c	superficial	AcD	1	25.7504	7.68663	2.03948	257.913	21.4667	15.2974	2.31138	2.64215	1.81964	2.38219	2.35646	2.35646	5.10372	2.94597	2.58291	0.983887	1.02899	3.37094	0.589585	232	210	-51.83	-52.22	33.4371	289.041	1	1	0	AcD	0
A1	male	L	medial	CA3	CA3c	deep	AcD	1	21.6729	15.6764	2.75216	237.827	22.4604	13.482	4.18621	3.55441	3.65251	4.57471	4.57471	4.57471	5.04137	1.27063	10.635	0.855708	0.869091	1.01148	0.57371	447	250	-51.78	-53.63	37.3493	370.131	1	1	1	AcD	0
A1	male	L	medial	CA3	CA3c	superficial	AcD	1	27.6044	15.6055	2.74763	151.92	14.6883	13.169	2.41153	3.19788	2.75342	2.18771	1.86357	2.05507	8.82492	2.43579	6.78061	0.907563	1.0119	3.0413	0.682034	203	161	-52.5	-53.37	43.21	378.802	1	1	0	AcD	0
A1	male	L	medial	CA3	CA3c	superficial	nonAcD	0	26.755	4.99304	1.60804	185.285	17.5263	13.4605	2.97346	2.94796	2.3748	3.18152	3.18152	3.18152			4.99304	0.993928	1.02604	2.90334	0.644081	237	237	-52.38	-52.35	31.748	267.17	1	1	0	nonAcD	0
A1	male	L	medial	CA3	CA3c	superficial	AcD	1	27.6476	9.76523	2.27883	194.751	16.8829	14.6873	2.41071	3.3068	2.44174	1.7143	2.32553	2.26519	5.34193	1.52452	4.4233	1.19362	1.20729	2.92487	0.56411	224	156	-51.92	-53.33	37.4128	378.674	1	1	0	AcD	0
A1	male	L	medial	CA3	CA3c	deep	AcD	1	24.3048	15.0087	2.70863	232.476	23.0583	12.8369	3.87483	5.88328	6.27219	2.82903	2.28497	2.10467	4.37502	3.57493	10.6336	0.883838	0.943859	2.71636	0.623298	245	232	-51.79	-51.93	39.3135	608.657	1	1	1	AcD	0
A1	male	L	medial	CA3	CA3c	deep	AcD	1	29.2564	17.5406	2.8588	233.455	20.6087	14.4232	3.06696	3.40583	4.12565	3.44396	2.16515	2.1942	17.4406	2.46165	0.1	0.881149	0.958325	5.12299	0.618485	256	165	-52.49	-54	46.697	481.757	1	1	1	AcD	0
A1	male	L	medial	CA3	CA3c	deep	distAIS	0	25.9689	14.4887	2.67337	192.159	17.7231	13.8048	3.57963	4.644	4.194	3.735	2.96026	2.3649			14.4887	1.12953	1.03524	3.20068	0.6064	224	224	-52.71	-52.71	40.4576	562.287	1	1	1	nonAcD	0
A1	male	L	medial	CA3	CA3c	superficial	distAIS	0	29.4055	6.69192	1.9009	262.218	24.7208	13.5055	2.48485	1.03237	2.74104	2.88362	2.88362	2.88362			6.69192	1.21172	1.52111	3.55462	0.712682	174	174	-52.71	-52.65	36.0974	209.137	1	1	0	nonAcD	0
A1	male	L	medial	CA3	CA3c	superficial	distAIS	0	34.3223	15.0638	2.71229	234.721	19.7746	15.1131	2.28658	4.0263	2.25293	1.41036	1.42061	2.32269			15.0638	1.04004	1.05435	2.18324	0.604634	174	174	-53.92	-53.94	49.3861	359.175	1	1	0	nonAcD	0
A1	male	L	medial	CA3	CA3c	deep	distAIS	0	31.0904	9.18677	2.21776	194.283	19.036	12.9948	3.0172	3.41473	2.43579	3.05163	2.62351	3.56034			9.18677	0.947424	0.949008	5.08831	0.643857	235	235	-53.32	-53.34	40.2771	473.941	1	1	1	nonAcD	0
A1	male	L	medial	CA3	CA3c	deep	distAIS	0	35.4215	7.12109	1.96306	213.099	17.0404	15.9225	3.21953	4.29237	3.96286	3.16545	2.164	2.51297			7.12109	2.23251	1.08943	2.46065	0.925157	163	163	-54.1	-54.1	42.5425	505.723	1	1	1	nonAcD	0
A1	male	L	medial	CA3	CA3c	deep	distAIS	0	36.5476	10.2028	2.32266	163.966	16.0368	13.018	3.21469	3.14016	3.29183	3.07832	4.07834	2.48482			10.2028	0.858988	1.02628	2.39418	0.860416	156	156	-54.54	-54.53	46.7503	504.963	1	1	1	nonAcD	0
A1	male	L	medial	CA3	CA3c	superficial	distAIS	0	31.8502	5.98345	1.789	226.337	24.196	11.9103	2.3451	3.76003	2.82073	2.03673	1.31105	1.79695			5.98345	0.971567	1.27736	3.24362	0.608609	148	148	-52.79	-52.8	37.8337	368.367	1	1	0	nonAcD	0
A1	male	L	medial	CA3	CA3c	superficial	AcD	1	33.5856	19.2229	2.9561	271.589	22.4273	15.4186	4.19445	3.90151	3.379	4.3658	4.66296	4.66296	13.8669	1.84905	5.35599	1.03754	1.05301	6.37438	0.833925	320	153	-54.02	-55.9	52.8085	512.371	1	1	0	AcD	0
A1	male	L	medial	CA3	CA3c	superficial	distAIS	0	27.2372	14.7239	2.68947	180.32	17.3457	13.2362	1.52473	1.85545	1.70736	1.02339	1.54173	1.49569			14.7239	1.24994	1.42105	4.23653	0.688171	131	131	-52.68	-52.7	41.961	239.503	1	1	0	nonAcD	0
A1	male	L	medial	CA3	CA3c	superficial	AcD	1	34.8596	16.0068	2.77302	144.892	17.4463	10.5743	1.46741	0.947075	1.6444	1.78664	1.54856	1.41036	12.7164	1.84118	3.29043	0.720549	0.934809	3.68786	0.58541	162	103	-53.09	-54.67	50.8665	230.5	1	1	0	AcD	0
A1	male	L	medial	CA3	CA3c	deep	distAIS	0	33.4144	9.32819	2.23304	179.483	18.9366	12.0679	3.85738	5.80392	4.6136	3.75878	2.83666	2.27391			9.32819	0.838132	1.07261	4.95726	0.667495	172	172	-53.79	-53.79	42.7426	605.915	1	1	1	nonAcD	0
A1	male	L	medial	CA3	CA3c	superficial	AcD	1	19.1818	42.3565	3.74612	238.654	22.7588	13.3515	3.63071	3.63187	3.63042	3.63042	3.63042	3.63042	34.9155	3.18819	7.441	0.949008	1.13985	1.54021	0.626563	468	288	-49.95	-51.6	61.5383	228.151	1	1	0	AcD	0
A1	male	L	medial	hilus	hilus	deep	AcD	1	32.9918	12.5257	2.52778	326.175	22.585	18.3882	1.64843	2.05507	1.37649	1.57846	1.60972	1.62242	8.89694	4.68059	3.62878	1.28771	1.32264	5.03117	0.916147	150	142	-52.98	-53.18	45.5175	258.935	0	1	1	AcD	0
A1	male	L	medial	hilus	hilus	deep	nonAcD	0	45.2643	3.78449	1.33091	337.489	24.0069	17.8992	1.82882	2.34755	1.49039	1.83328	1.72657	1.74632			3.78449	1.32482	1.44021	5.65635	0.585656	130	130	-54.11	-54.13	49.0488	287.271	0	1	1	nonAcD	0
A1	male	L	medial	hilus	hilus	deep	AcD	1	39.2736	6.18821	1.82265	253.222	20.4297	15.7815	1.67425	1.65658	1.67867	1.67867	1.67867	1.67867	3.81329	3.63042	2.37492	1.03397	1.54178	5.06493	0.65826	129	124	-53.27	-53.46	45.4618	0	0	1	1	AcD	0
A1	male	L	medial	hilus	hilus	deep	nonAcD	0	38.786	2.47131	0.904746	271.616	21.9869	15.729	1.65222	1.63479	1.65658	1.65658	1.65658	1.65658			2.47131	1.43263	1.47315	5.38891	0.662412	124	124	-53.36	-53.36	41.2573	0	0	1	1	nonAcD	0
A1	male	L	medial	hilus	hilus	deep	nonAcD	0	41.8482	3.53021	1.26136	266.672	21.6868	15.6563	2.58288	2.76595	2.53711	2.53711	2.53711	2.53711			3.53021	1.51811	1.41829	4.41994	0.818403	145	145	-54.08	-54.09	45.3784	166.601	0	1	1	nonAcD	0
A1	male	L	medial	hilus	hilus	deep	nonAcD	0	38.3846	2.82073	1.03699	403.051	22.1164	23.2036	2.42435	2.99492	2.78391	2.20905	2.19627	1.9376			2.82073	1.51541	1.4134	4.04878	0.82092	160	160	-53.7	-53.74	41.2053	380.816	0	1	1	nonAcD	0
A1	male	L	medial	hilus	hilus	deep	AcD	1	35.932	9.10558	2.20889	302.388	21.5438	17.8712	2.05515	1.52903	1.91079	1.84587	2.42173	2.56835	6.75158	5.55105	2.354	1.47421	1.48441	4.09744	0.646189	187	181	-52.74	-52.82	45.0376	322.823	0	1	1	AcD	0
A1	male	L	medial	hilus	hilus	deep	distAIS	0	39.6877	9.34972	2.23535	268.856	23.3997	14.6292	2.01023	2.21097	2.04549	2.09077	1.78073	1.92318			9.34972	1.40226	1.40878	2.7389	0.719446	134	134	-54.01	-54	49.0374	315.766	0	1	1	nonAcD	0
A1	male	L	medial	Sub	Sub	superficial	AcD	1	27.7332	9.63877	2.26579	188.917	17.1798	14.0012	2.219	2.47228	2.35472	2.24145	1.96494	2.06162	7.8711	1.22219	1.76768	0.595809	0.690443	1.97499	0.514466	343	151	-52.01	-54.93	37.3719	348.56	4	1	0	AcD	0
A1	male	L	medial	Sub	Sub	superficial	distAIS	0	27.4206	6.1945	1.82366	160.185	19.032	10.7164	2.39731	2.80572	2.21752	2.16833	2.21752	2.57746			6.1945	0.825851	0.776086	3.0022	0.541174	228	228	-52.47	-52.44	33.6151	376.569	4	1	0	nonAcD	0
A1	male	L	medial	Sub	Sub	superficial	distAIS	0	32.6853	5.59495	1.72186	200.829	19.1929	13.3228	2.08575	2.00978	2.05906	2.64016	1.95207	1.76768			5.59495	0.638198	0.963948	2.67617	0.526699	167	167	-53.12	-53.16	38.2802	327.628	4	1	0	nonAcD	0
A1	male	L	medial	Sub	Sub	superficial	nonAcD	0	35.3761	3.71391	1.31209	231.047	18.17	16.1903	2.88963	2.73611	3.25745	2.834	2.89458	2.72603			3.71391	1.01103	1.02853	3.71102	0.678921	187	187	-53.85	-53.8	39.0901	453.903	4	1	0	nonAcD	0
A1	male	L	medial	Sub	Sub	superficial	AcD	1	28.9288	7.58937	2.02675	153.626	15.8124	12.3702	2.74015	2.89503	1.7004	2.50888	3.33341	3.26303	5.66478	1.19907	1.92459	0.899494	1.0375	2.15331	0.661415	273	146	-52.65	-54.7	36.5182	430.422	4	1	0	AcD	0
A1	male	L	medial	Sub	Sub	superficial	nonAcD	0	32.1661	3.76625	1.32608	193.316	16.9551	14.517	2.14059	3.21598	2.02228	1.55639	2.07296	1.83536			3.76625	0.892444	1.20714	2.52658	0.883905	134	134	-53.29	-53.27	35.9324	336.244	4	1	0	nonAcD	0
A1	male	L	medial	Sub	Sub	superficial	AcD	1	23.7365	6.52884	1.87623	187.547	17.8005	13.4149	2.29605	3.27074	1.96016	2.0545	2.42318	1.77165	3.98365	0.955089	2.54519	0.843506	0.910868	2.77763	0.631837	252	143	-51.61	-53.54	30.2654	360.662	4	1	0	AcD	0
A1	male	L	medial	Sub	Sub	superficial	AcD	1	30.3366	6.21162	1.82642	149.66	16.4195	11.6053	1.72247	1.82736	1.60315	1.77957	1.8376	1.56466	2.94557	1.13463	3.26605	0.977236	0.97821	2.58015	0.734191	157	116	-52.77	-53.88	36.5482	270.565	4	1	0	AcD	0
A1	male	L	medial	Sub	Sub	superficial	AcD	1	23.7991	7.91134	2.0683	161.413	16.7741	12.2521	2.09777	2.08144	2.32283	2.1371	1.9881	1.95936	3.70611	1.94449	4.20523	1.02725	0.863763	4.24735	0.642258	213	182	-51.45	-52.23	31.7104	329.516	4	1	0	AcD	0
A1	male	L	medial	Sub	Sub	superficial	AcD	1	24.1474	9.96825	2.2994	159.141	18.2636	11.0944	1.86783	2.25819	2.00313	1.72275	1.72275	1.63232	8.62005	1.15879	1.3482	1.04791	0.816262	4.70919	0.705181	238	111	-51.52	-54.23	34.1156	293.398	4	1	0	AcD	0
A1	male	L	medial	Sub	Sub	deep	nonAcD	0	38.2484	3.73045	1.31653	215.973	18.7633	14.6555	2.94571	3.36531	2.06793	2.12829	3.41473	3.75227			3.73045	1.07875	1.24977	2.94002	0.630661	199	199	-53.84	-53.88	41.9789	462.71	4	1	1	nonAcD	0
A1	male	L	medial	Sub	Sub	deep	nonAcD	0	39.1175	1.098	0.0934923	293.379	20.2136	18.4797	2.76435	3.58986	2.47074	2.72414	2.16759	2.86941			1.098	0.950226	0.982359	3.30739	0.674742	191	191	-54.21	-54.19	40.2155	434.223	4	1	1	nonAcD	0
A1	male	L	medial	Sub	Sub	deep	nonAcD	0	31.2147	2.10464	0.744146	236.134	19.4852	15.4299	1.71472	2.16759	1.49503	1.43929	2.02165	1.45002			2.10464	0.656159	0.830802	2.14216	0.625444	161	161	-53.17	-53.16	33.3193	269.347	4	1	1	nonAcD	0
A1	male	L	medial	Sub	Sub	deep	nonAcD	0	32.6166	2.67827	0.985172	276.211	19.4078	18.1207	2.53815	2.50467	2.60939	2.40143	3.03212	2.14311			2.67827	0.816666	0.777916	3.35015	0.637714	207	207	-53.56	-53.51	35.2949	398.691	4	1	1	nonAcD	0
A1	male	L	medial	Sub	Sub	deep	nonAcD	0	28.4551	2.94274	1.07934	236.607	17.7665	16.9565	3.04144	2.73043	3.44549	2.96481	2.9132	3.15325			2.94274	0.850629	1.08623	3.20938	0.606913	239	239	-52.67	-52.65	31.3979	477.748	4	1	1	nonAcD	0
A1	male	L	medial	Sub	Sub	deep	AcD	1	16.6228	6.87481	1.92786	217.173	16.2928	16.9715	2.16483	2.87561	2.47314	1.87684	1.69749	1.9011	5.69895	1.36966	1.17586	0.779637	0.826422	2.8158	0.84692	291	187	-49.93	-51.68	23.4976	340.051	4	1	1	AcD	0
A1	male	L	medial	Sub	Sub	deep	nonAcD	0	30.616	1.83849	0.608946	173.986	19.1768	11.5518	2.58968	3.23252	2.32868	2.33747	2.92981	2.11994			1.83849	0.779637	0.872741	3.14292	0.574966	181	181	-52.82	-52.8	32.4545	406.787	4	1	1	nonAcD	0
A1	male	L	medial	Sub	Sub	deep	AcD	1	31.3603	17.6812	2.8725	189.228	15.0977	15.9582	3.04475	3.14361	3.69952	3.65973	2.60939	2.11149	14.2828	3.63751	3.39838	1.13523	1.12559	3.54786	0.638682	215	180	-52.71	-53.43	49.0415	478.268	4	1	1	AcD	0
A1	male	L	medial	Sub	Sub	deep	nonAcD	0	29.1593	1.64431	0.49732	176.195	15.0564	14.8999	2.11458	1.65497	1.93336	2.67194	2.196	2.11662			1.64431	0.817624	0.871648	3.35837	0.668112	176	176	-52.89	-52.88	30.8036	332.157	4	1	1	nonAcD	0
A1	male	L	medial	Sub	Sub	deep	nonAcD	0	36.2555	4.07992	1.40608	217.441	20.5761	13.4552	3.00993	3.15367	2.84772	2.99007	3.43821	2.61998			4.07992	1.32593	1.18183	2.90479	0.775649	160	160	-54.08	-54.06	40.3355	472.799	4	1	1	nonAcD	0
A11	male	L	medial	CA1	CA1m	superficial	AcD	1	25.5155	4.7852	1.56553	81.1687	12.3364	8.37745	1.32026	1.6436	1.48973	1.22033	0.911953	1.33567	3.81163	0.744195	0.973567	0.801689	0.770864	3.5665	0.500783	225	95	-51.02	-54.16	37.1818	207.385	3	1	0	AcD	10
A11	male	L	medial	CA1	CA1m	superficial	nonAcD	0	20.198	2.29022	0.828647	76.0571	9.84309	9.83826	1.47744	1.95297	1.16421	1.23697	1.44018	1.59288			2.29022	0.592402	0.791316	3.08366	0.627385	174	174	-50.81	-50.81	27.5952	232.076	3	1	0	nonAcD	10
A11	male	L	medial	CA1	CA1m	superficial	AcD	1	23.9959	8.78529	2.17308	78.6914	10.007	10.0123	1.62066	1.67923	1.64538	1.39721	1.8733	1.50819	8.24853	0.705937	0.536756	0.836217	0.831196	4.23604	0.585516	457	75	-50.33	-56.33	40.2256	254.573	3	1	0	AcD	10
A11	male	L	medial	CA1	CA1m	superficial	nonAcD	0	25.2206	0.951318	-0.0499071	94.7511	10.1418	11.8954	1.90047	2.38987	1.91906	1.54087	1.69807	1.95447			0.951318	0.861182	1.05488	3.50586	0.584811	168	168	-51.28	-51.27	32.1154	298.525	3	1	0	nonAcD	10
A11	male	L	medial	CA1	CA1m	deep	AcD	1	26.8288	5.82941	1.76292	81.9715	10.2441	10.1883	1.73954	2.23621	1.72198	1.49177	1.769	1.47874	4.79125	1.2595	1.03816	0.569508	0.801586	2.6964	0.625444	181	126	-52.24	-53.4	40.0747	273.247	3	1	1	AcD	10
A11	male	L	medial	CA1	CA1m	superficial	AcD	1	22.6517	9.33791	2.23408	113.522	13.76	10.5044	1.63359	1.87455	1.43263	1.6468	1.67224	1.54173	8.79377	2.66811	0.54414	0.882388	0.949944	4.93401	0.475492	188	160	-50.69	-51.23	39.2543	256.604	3	1	0	AcD	10
A11	male	L	medial	CA1	CA1m	superficial	AcD	1	25.4711	5.37412	1.68159	86.3671	12.8353	8.56749	1.77329	1.93344	1.95582	2.0545	1.89415	1.02853	4.26644	1.50365	1.10768	0.803153	0.804871	2.0602	0.531956	155	124	-51.42	-52.27	37.8501	278.547	3	1	0	AcD	10
A11	male	L	medial	CA1	CA1m	superficial	AcD	1	24.2053	4.97725	1.60488	108.697	11.8039	11.7247	2.1112	3.51956	1.90833	1.53821	1.85031	1.73959	3.18223	0.781827	1.79503	0.803564	0.832474	2.43941	0.539458	265	134	-51.21	-53.78	35.8098	331.627	3	1	0	AcD	10
A11	male	L	medial	CA1	CA1m	superficial	AcD	1	29.1523	3.63711	1.29119	85.1428	11.0798	9.78418	1.9734	2.23857	2.12408	2.28599	1.74599	1.47239	2.09303	0.859625	1.54408	0.622868	0.601059	2.17813	0.522693	213	151	-52.55	-53.4	40.2357	309.982	3	1	0	AcD	10
A11	male	L	medial	CA1	CA1m	superficial	distAIS	0	23.7037	7.12014	1.96293	91.0155	11.314	10.2426	1.82445	2.04839	1.92883	1.82355	1.5428	1.77869			7.12014	0.999197	0.926126	3.44264	0.574572	173	173	-51.65	-51.63	37.8238	286.584	3	1	0	nonAcD	10
A11	male	L	medial	CA1	CA1m	superficial	nonAcD	0	27.313	1.23606	0.211932	122.662	13.23	11.8048	2.51891	3.16702	3.08217	2.38987	2.26053	1.69496			1.23606	0.675353	0.920591	2.86621	0.599327	169	169	-52.2	-52.22	35.0324	395.669	3	1	0	nonAcD	10
A11	male	L	medial	CA1	CA1m	deep	AcD	1	27.3941	6.89738	1.93114	79.4423	9.99456	10.1204	1.1914	1.30118	1.07029	1.16874	1.17224	1.24453	5.32176	0.500448	1.57562	0.837214	0.791131	3.28912	0.462974	269	80	-50.97	-55.51	42.0789	187.144	3	1	1	AcD	10
A11	male	L	medial	CA1	CA1m	superficial	AcD	1	20.9192	3.71653	1.31279	94.4921	14.3271	8.39748	1.98236	2.25267	2.2257	1.45678	2.01531	1.96136	1.95412	0.922542	1.76241	0.686522	1.04452	1.26472	0.558266	225	157	-50.71	-52.01	30.2304	311.389	3	1	0	AcD	10
A11	male	L	medial	CA1	CA1m	superficial	AcD	1	22.9917	5.21574	1.65168	103.952	12.3384	10.7271	1.58394	2.09518	2.46563	1.0637	1.06204	1.23317	3.90156	1.58049	1.31419	0.629222	0.770864	3.10753	0.543341	173	143	-51.11	-51.79	34.6133	248.805	3	1	0	AcD	10
A11	male	L	medial	CA1	CA1m	deep	nonAcD	0	23.2584	2.96551	1.08705	70.419	11.5965	7.73164	1.17397	1.37649	1.02782	1.20285	1.23317	1.02953			2.96551	0.818506	0.904166	1.34758	0.623959	125	125	-51.16	-51.16	32.1792	184.407	3	1	1	nonAcD	10
A11	male	L	medial	CA1	CA1m	superficial	AcD	1	21.5497	2.9672	1.05334	95.348	13.8938	8.73775	1.84638	2.61674	2.20107	1.26879	1.16874	1.97654	2.8672	0.565456	0.1	0.876511	0.695292	2.07036	0.451759	341	137	-50.28	-53.55	29.9619	290.028	3	1	0	AcD	10
A11	male	L	medial	CA1	CA1m	superficial	nonAcD	0	30.6139	4.49688	1.50338	107.655	15.0104	9.13167	2.06519	2.65786	2.20533	1.93518	1.95207	1.57548			4.49688	0.770864	0.928004	2.92757	0.519529	155	155	-52.47	-52.5	43.0842	324.399	3	1	0	nonAcD	10
A11	male	L	medial	CA1	CA1m	superficial	AcD	1	22.3643	5.19323	1.64736	89.5348	10.2507	11.1211	2.07377	2.30337	1.96136	2.11662	1.91906	2.06843	3.5452	0.952443	1.64803	0.739004	0.87672	3.68539	0.479382	265	158	-50.85	-52.73	33.8157	325.746	3	1	0	AcD	10
A11	male	L	medial	CA1	CA1m	superficial	AcD	1	34.2824	7.62181	2.03101	115.259	12.9006	11.3756	2.09456	2.65723	1.8494	1.85136	2.01069	2.10413	5.47066	2.52273	2.15116	0.875842	0.99599	3.93144	0.591225	167	147	-53.22	-53.7	51.4204	329.013	3	1	0	AcD	10
A11	male	L	medial	CA1	CA1m	superficial	AcD	1	22.5661	5.68604	1.73801	95.0093	11.3484	10.6596	2.11744	3.39147	2.29521	1.69418	1.78582	1.42051	2.75818	1.48131	2.92786	0.592896	0.963387	2.78425	0.61003	169	143	-51.06	-51.8	34.6681	332.606	3	1	0	AcD	10
A11	male	L	medial	CA1	CA1p	deep	nonAcD	0	25.4468	4.05779	1.40064	79.5614	13.9081	7.28358	1.90751	2.45061	2.834	1.33937	1.60972	1.30388			4.05779	0.779184	0.846484	2.95595	0.630367	144	144	-51.97	-51.97	36.205	299.632	3	1	1	nonAcD	10
A11	male	L	medial	CA1	CA1p	superficial	nonAcD	0	21.9413	1.19937	0.181801	89.2797	14.9585	7.59931	1.71435	1.72657	1.58559	1.98195	1.77405	1.50361			1.19937	0.758057	0.81386	1.16724	0.597398	166	166	-51.04	-51.01	28.3958	269.29	3	1	0	nonAcD	10
A11	male	L	medial	CA1	CA1p	superficial	nonAcD	0	24.6899	3.56632	1.27154	62.8984	15.0781	5.31134	1.39174	2.05221	1.27845	1.48547	1.19797	0.944596			3.56632	0.737238	0.702005	2.53748	0.661322	119	119	-52.24	-52.27	34.673	218.614	3	1	0	nonAcD	10
A11	male	L	medial	CA1	CA1p	superficial	AcD	1	29.7649	5.30599	1.66884	80.8988	12.8058	8.0435	2.12742	1.86042	2.93486	2.13633	1.79401	1.91148	4.1225	0.406776	1.18349	0.809625	0.948969	2.29763	0.578005	281	91	-52.34	-55.95	43.0354	334.174	3	1	0	AcD	10
A11	male	L	medial	CA1	CA1p	superficial	AcD	1	23.0102	6.37548	1.85246	90.3093	14.763	7.78873	1.47607	1.44018	1.39721	1.75469	1.70005	1.08821	4.57031	0.938026	1.80517	0.729658	0.751394	1.75974	0.512097	204	107	-50.62	-53.12	36.059	231.861	3	1	0	AcD	10
A11	male	L	medial	CA1	CA1p	deep	AcD	1	26.2559	3.21198	1.16689	87.4968	14.191	7.85037	1.46237	1.73588	1.60972	1.13049	1.60972	1.22602	2.79715	0.714707	0.414832	0.931826	0.976073	2.1395	0.62865	169	92	-51.28	-53.64	36.1599	229.708	3	1	1	AcD	10
A11	male	L	medial	CA1	CA1p	deep	AcD	1	33.4233	6.25032	1.83263	146.075	17.2177	10.8022	2.71953	3.72687	2.8029	2.04678	2.73043	2.29067	1.90118	1.03379	4.34914	0.897465	0.844458	3.16653	0.631184	211	158	-53.42	-54.52	48.6833	427.183	3	1	1	AcD	10
A11	male	L	medial	CA1	CA1p	superficial	nonAcD	0	25.0604	2.82058	1.03694	70.2046	13.0314	6.85937	1.55687	1.76269	1.62386	1.26277	1.94244	1.19257			2.82058	0.631837	0.721391	2.74636	0.612895	143	143	-51.92	-51.95	34.2126	244.552	3	1	0	nonAcD	10
A11	male	L	medial	CA1	CA1p	superficial	AcD	1	37.8958	4.17705	1.42961	107.474	15.0669	9.08218	2.1436	2.28144	1.9011	2.4595	2.51046	1.5655	3.48419	1.10505	0.692855	1.04017	0.728414	2.97528	0.768817	151	106	-54.27	-55.76	51.6273	336.716	3	1	0	AcD	10
A11	male	L	medial	CA1	CA1p	deep	AcD	1	20.2037	5.43763	1.69334	85.0382	11.2826	9.59656	2.61169	3.18364	3.49604	1.66834	1.89485	2.81558	3.83148	1.90897	1.60615	0.926819	1.04493	2.59894	0.753363	232	196	-50.72	-51.28	31.4643	410.243	3	1	1	AcD	10
A11	male	L	medial	CA1	CA1p	superficial	nonAcD	0	23.3809	2.75764	1.01437	81.2789	13.2879	7.78809	1.46602	1.98261	1.63151	1.51758	1.0992	1.0992			2.75764	0.824827	0.859798	2.80598	0.706349	125	125	-51.52	-51.53	32.0745	195.75	3	1	0	nonAcD	10
A11	male	L	medial	CA1	CA1p	superficial	nonAcD	0	27.9656	1.2445	0.21873	81.4197	14.1616	7.32029	1.85371	2.80243	1.58226	1.75686	1.45002	1.67696			1.2445	0.740759	0.973602	2.40925	0.649974	145	145	-52.11	-52.17	35.8436	291.18	3	1	0	nonAcD	10
A11	male	L	medial	CA1	CA1p	superficial	AcD	1	25.0321	8.16074	2.09933	67.479	10.5989	8.10618	1.51451	1.90403	1.62386	1.71618	1.19797	1.13049	7.23782	0.905503	0.922916	0.761875	0.841927	1.17065	0.593591	217	86	-51.1	-54.47	40.7308	237.898	3	1	0	AcD	10
A11	male	L	medial	CA1	CA1p	deep	nonAcD	0	33.0048	3.23782	1.1749	58.0606	10.846	6.8159	1.37141	1.38297	1.79199	1.31777	1.17854	1.18579			3.23782	0.768561	0.625938	3.26142	0.690592	125	125	-53.29	-53.28	44.4731	215.421	3	1	1	nonAcD	10
A11	male	L	medial	CA1	CA1p	superficial	nonAcD	0	24.6219	1.16172	0.149899	80.2356	12.6531	8.07385	1.78219	2.62413	1.62524	1.71776	1.70446	1.23937			1.16172	1.34069	1.03584	1.99091	0.687482	126	126	-51.44	-51.39	31.6389	279.946	3	1	0	nonAcD	10
A11	male	L	medial	CA1	CA1p	superficial	nonAcD	0	30.6427	1.0943	0.0901193	84.7257	12.8065	8.42354	1.64893	1.91569	1.65497	1.85601	1.52903	1.28896			1.0943	0.976223	0.91394	1.75358	0.732652	120	120	-52.84	-52.83	38.9443	259.014	3	1	0	nonAcD	10
A11	male	L	medial	CA1	CA1p	superficial	AcD	1	22.4962	7.25687	1.98195	74.9102	11.1688	8.53973	1.84329	1.63232	3.11622	1.70195	1.38297	1.38297	5.5223	0.474481	1.73457	0.893732	0.926126	3.81886	0.659373	296	80	-51.09	-55.36	36.5098	246.096	3	1	0	AcD	10
A11	male	L	medial	CA1	CA1p	superficial	nonAcD	0	25.28	2.65323	0.975778	92.3549	12.4519	9.44355	1.81101	2.79211	1.95207	1.53477	1.34243	1.43366			2.65323	0.804176	0.907765	1.3005	0.641066	147	147	-51.77	-51.75	34.2767	284.472	3	1	0	nonAcD	10
A11	male	L	medial	CA1	CA1p	superficial	nonAcD	0	32.2538	2.34098	0.850568	62.3432	9.71702	8.16895	1.46522	2.2842	1.45678	1.39721	1.13979	1.04815			2.34098	0.608947	0.726884	2.15257	0.680824	114	114	-53.12	-53.15	42.4511	230.157	3	1	0	nonAcD	10
A11	male	L	medial	CA3	CA3a	superficial	AcD	1	34.0214	5.89361	1.77387	134.588	15.2295	11.252	3.0007	2.71833	3.72227	3.5171	2.39428	2.65151	2.34963	1.86982	3.54398	0.973348	1.24888	2.04305	0.632833	185	167	-53	-53.48	48.9795	471.349	1	1	0	AcD	10
A11	male	L	medial	CA3	CA3a	superficial	distAIS	0	42.0839	6.42255	1.85982	106.944	15.0905	9.02325	2.86982	3.56219	2.85466	2.36992	2.72995	2.83239			6.42255	1.04001	1.23106	1.68831	0.622802	153	153	-54.35	-54.32	59.5219	450.791	1	1	0	nonAcD	10
A11	male	L	medial	CA3	CA3a	superficial	nonAcD	0	45.2992	3.54124	1.26448	117.492	15.2822	9.78883	2.66094	3.20081	2.7105	2.43717	1.88857	3.06763			3.54124	0.989726	1.25826	1.97513	0.587246	148	148	-54.25	-54.26	59.9319	417.979	1	1	0	nonAcD	10
A11	male	L	medial	CA3	CA3a	superficial	distAIS	0	35.6137	6.88254	1.92899	120.824	22.1528	6.94443	2.6414	3.46568	3.38282	2.67895	1.85316	1.8264			6.88254	0.983217	1.07279	2.10991	0.607626	139	139	-53.46	-53.46	52.1469	414.911	1	1	0	nonAcD	10
A11	male	L	medial	CA3	CA3a	superficial	AcD	1	36.4587	10.4846	2.34991	107.394	15.6606	8.73135	2.88781	3.26868	2.9236	3.19976	2.85281	2.1942	6.41176	1.62543	4.07284	1.19445	1.29842	2.92611	0.74312	165	117	-53.28	-54.45	57.6038	453.616	1	1	0	AcD	10
A11	male	L	medial	CA3	CA3a	superficial	distAIS	0	35.0945	6.94702	1.93831	176.548	17.689	12.7078	4.8231	5.65103	5.10016	3.5481	4.89265	4.92356			6.94702	0.999222	1.07128	2.20619	0.74112	222	222	-53.92	-53.93	51.5889	757.611	1	1	0	nonAcD	10
A11	male	L	medial	CA3	CA3a	deep	distAIS	0	30.2734	5.14006	1.63706	135.033	14.3643	11.9692	2.60036	3.98911	3.09285	1.97328	1.97328	1.97328			5.14006	1.32628	1.01245	2.45521	0.661315	162	162	-52.98	-52.94	43.4557	284.479	1	1	1	nonAcD	10
A11	male	L	medial	CA3	CA3a	superficial	AcD	1	31.3449	7.55415	2.0221	151.58	18.0534	10.6904	2.73091	3.96641	3.24591	2.18771	1.79434	2.46016	2.89333	2.41886	4.66082	1.3663	1.35801	3.00549	0.574608	177	164	-52.1	-52.34	47.7329	428.97	1	1	0	AcD	10
A11	male	L	medial	CA3	CA3a	superficial	nonAcD	0	33.953	1.03548	0.0348676	80.5295	11.6358	8.81185	2.38268	2.38268	2.38268	2.38268	2.38268	2.38268			1.03548	0.903517	1.14968	2.20421	0.647782	158	158	-53.02	-53.02	42.9342	74.8542	1	1	0	nonAcD	10
A11	male	L	medial	CA3	CA3a	deep	distAIS	0	39.6172	5.66229	1.73383	118.635	16.621	9.08791	2.99965	3.56145	3.04923	3.19934	2.15749	3.03072			5.66229	1.03538	0.880224	1.7562	0.788887	161	161	-54.52	-54.49	55.5622	471.184	1	1	1	nonAcD	10
A11	male	L	medial	CA3	CA3b	deep	AcD	1	44.7006	8.65885	2.15858	196.466	16.8296	14.8636	4.59087	4.30097	4.39681	4.3884	5.07192	4.79627	6.57406	1.59276	2.08479	0.803492	1.07807	2.40561	0.62814	255	163	-54.53	-56.02	65.4771	721.133	1	1	1	AcD	10
A11	male	L	medial	CA3	CA3b	superficial	AcD	1	38.0865	7.38138	1.99896	179.914	19.0795	12.0063	3.87359	6.0565	4.28895	2.8669	2.70075	3.45484	4.14963	2.2687	3.23174	1.52829	1.45999	3.10957	0.624751	199	175	-53.21	-53.58	55.7934	608.462	1	1	0	AcD	10
A11	male	L	medial	CA3	CA3b	deep	nonAcD	0	35.107	4.12243	1.41644	104.992	15.7372	8.49448	2.97806	4.35885	3.2342	2.23942	3.06328	1.99455			4.12243	1.07869	1.32995	1.56534	0.646954	144	144	-53.06	-53.08	48.1383	467.793	1	1	1	nonAcD	10
A11	male	L	medial	CA3	CA3b	deep	AcD	1	35.1381	9.92976	2.29554	109.193	16.0578	8.65803	1.69367	1.2674	1.29078	1.97595	1.52558	2.40862	8.57844	1.311	1.35132	0.957617	1.12897	1.49354	0.599258	199	103	-52.9	-55.08	55.3026	266.04	1	1	1	AcD	10
A11	male	L	medial	CA3	CA3b	deep	distAIS	0	45.6632	5.30187	1.66806	192.593	18.9788	12.9206	3.22227	3.6409	2.57541	3.29432	3.30036	3.30036			5.30187	1.12126	1.34342	3.53294	0.58217	166	166	-54.5	-54.52	62.539	402.469	1	1	1	nonAcD	10
A11	male	L	medial	CA3	CA3b	deep	AcD	1	32.5823	13.2173	2.58153	145.312	16.294	11.355	2.48696	2.938	3.19934	2.09915	2.09915	2.09915	11.8831	1.90535	1.33424	1.01245	1.05435	3.8301	1.24514	157	102	-53.59	-55.12	56.2005	258.757	1	1	1	AcD	10
A11	male	L	medial	CA3	CA3b	deep	distAIS	0	32.2825	6.78199	1.91427	144.456	14.0183	13.1205	3.30866	3.41473	3.64818	3.98017	2.73429	2.76595			6.78199	1.12646	1.04017	4.64533	0.647464	200	200	-53.25	-53.27	47.9358	519.724	1	1	1	nonAcD	10
A11	male	L	medial	CA3	CA3b	superficial	distAIS	0	38.3167	6.45358	1.86463	171.151	19.0129	11.4615	5.18774	4.51054	6.93829	5.51303	6.07815	2.89868			6.45358	1.35728	1.67248	1.80692	0.642832	173	173	-53.46	-53.48	54.9374	814.888	1	1	0	nonAcD	10
A11	male	L	medial	CA3	CA3b	deep	nonAcD	0	32.7749	3.01952	1.1051	139.695	16.7572	10.6143	3.72559	3.86175	3.66261	3.68236	3.56219	3.85902			3.01952	0.999341	0.982788	3.52228	0.875471	193	193	-53.96	-53.98	43.9232	585.214	1	1	1	nonAcD	10
A11	male	L	medial	CA3	CA3b	deep	nonAcD	0	27.9986	3.41922	1.22941	144.986	15.2318	12.1195	3.49315	3.36962	3.45505	4.13012	3.75789	2.75304			3.41922	1.00535	1.14346	3.40692	0.61003	212	212	-52.43	-52.43	38.5526	548.702	1	1	1	nonAcD	10
A11	male	L	medial	CA3	CA3b	superficial	AcD	1	42.048	5.64969	1.7316	156.499	16.9867	11.7305	3.6768	4.57814	3.96759	4.04833	2.41373	3.37623	3.13881	1.42559	2.51088	1.07892	1.36968	4.34963	0.679582	182	142	-54	-54.78	58.5296	577.551	1	1	0	AcD	10
A11	male	L	medial	CA3	CA3b	superficial	nonAcD	0	37.2951	2.75082	1.0119	185.394	20.076	11.7579	3.11941	3.70585	2.57336	3.35253	3.25349	2.7118			2.75082	1.13218	1.15028	2.82623	0.58962	172	172	-53.61	-53.62	49.1401	489.995	1	1	0	nonAcD	10
A11	male	L	medial	CA3	CA3b	superficial	nonAcD	0	32.3986	3.5745	1.27383	155.108	19.0215	10.3825	3.27386	4.41092	3.5433	3.04904	3.42844	1.9376			3.5745	1.08782	1.10437	2.66036	0.777159	145	145	-53.35	-53.33	44.1424	514.257	1	1	0	nonAcD	10
A11	male	L	medial	CA3	CA3b	superficial	nonAcD	0	27.6657	3.63747	1.29129	220.559	20.3878	13.7742	5.00104	4.64539	5.27234	4.23327	4.07417	6.78003			3.63747	1.3507	1.51606	3.83848	0.728923	248	248	-52.02	-52	38.4119	785.561	1	1	0	nonAcD	10
A11	male	L	medial	CA3	CA3b	deep	nonAcD	0	38.4686	4.6799	1.54328	132.196	14.3606	11.7208	3.08379	3.69587	2.63148	4.17157	2.4867	2.43332			4.6799	1.08417	1.23116	3.50304	0.683965	150	150	-53.85	-53.85	52.9473	484.401	1	1	1	nonAcD	10
A11	male	L	medial	CA3	CA3b	superficial	distAIS	0	35.2396	6.5026	1.8722	166.785	15.4786	13.7194	3.15911	3.80097	3.80097	2.7053	3.05691	2.43139			6.5026	0.834891	1.08417	2.75602	0.737984	168	168	-53.92	-53.94	51.2216	496.232	1	1	0	nonAcD	10
A11	male	L	medial	CA3	CA3b	superficial	distAIS	0	33.3058	7.15133	1.9673	121.857	15.2645	10.1643	3.12384	5.61144	2.85881	1.9011	2.56812	2.67972			7.15133	1.26242	1.04001	1.89941	0.617685	185	185	-53.36	-53.37	49.6447	490.691	1	1	0	nonAcD	10
A11	male	L	medial	CA3	CA3b	deep	distAIS	0	31.957	5.71221	1.74261	127.845	12.8672	12.6506	3.0333	2.85881	2.94159	3.7013	2.93486	2.72995			5.71221	1.07685	1.09334	2.82624	0.619816	189	189	-53.1	-53.09	46.2237	476.47	1	1	1	nonAcD	10
A11	male	L	medial	CA3	CA3b	superficial	nonAcD	0	31.9251	2.29003	0.828565	110.205	14.7472	9.51486	4.02929	5.58652	4.35959	4.0967	2.79903	3.30462			2.29003	1.12953	0.872993	5.18206	0.937275	185	185	-53.69	-53.7	41.9851	632.92	1	1	0	nonAcD	10
A11	male	L	medial	CA3	CA3b	deep	distAIS	0	24.3393	6.66733	1.89722	136.161	15.1461	11.4462	3.27412	3.77745	3.5659	3.03265	2.46753	3.52705			6.66733	1.30101	1.09334	2.87116	0.834891	224	224	-52.16	-52.17	38.048	514.297	1	1	1	nonAcD	10
A11	male	L	medial	CA3	CA3b	deep	nonAcD	0	30.0538	3.16971	1.15364	126.707	13.9615	11.5552	3.81329	4.28991	3.63042	3.22562	3.70379	4.21672			3.16971	1.26139	1.21992	4.77741	0.990683	193	193	-53.12	-53.13	40.7684	598.991	1	1	1	nonAcD	10
A11	male	L	medial	CA3	CA3b	superficial	distAIS	0	25.7874	7.40656	2.00237	129.239	16.4197	10.0216	3.94559	5.06787	4.15736	4.53556	3.11768	2.84947			7.40656	0.943762	1.05793	2.61015	0.699194	210	210	-52.47	-52.44	40.7322	619.771	1	1	0	nonAcD	10
A11	male	L	medial	CA3	CA3b	superficial	nonAcD	0	34.9793	2.8302	1.04035	225.154	23.2951	12.3062	4.60451	5.46258	3.87308	4.71217	4.42048	4.55426			2.8302	1.81166	1.67524	2.74519	0.802306	197	197	-52.97	-52.95	46.3959	723.275	1	1	0	nonAcD	10
A11	male	L	medial	CA3	CA3b	deep	nonAcD	0	42.873	3.62669	1.28832	106.284	15.5639	8.69478	3.16194	3.90489	3.02569	3.26177	3.38507	2.23228			3.62669	0.898801	0.945527	2.41427	0.598004	153	153	-54.6	-54.58	57.0595	496.676	1	1	1	nonAcD	10
A11	male	L	medial	CA3	CA3b	deep	AcD	1	29.3148	8.28877	2.1149	114.621	13.4166	10.8775	3.36862	3.99689	3.52838	3.44481	2.87813	2.99492	6.40288	1.99669	1.8859	0.897005	1.20291	3.59399	0.890549	198	154	-52.82	-53.58	46.1431	529.142	1	1	1	AcD	10
A11	male	L	medial	CA3	CA3b	deep	nonAcD	0	35.5516	3.69174	1.3061	148.693	20.3871	9.28632	2.95276	2.94663	3.35786	3.01171	3.08271	2.3649			3.69174	1.098	1.03013	2.8535	0.830535	152	152	-54.15	-54.12	48.1553	463.819	1	1	1	nonAcD	10
A11	male	L	medial	CA3	CA3b	deep	AcD	1	42.4466	9.14041	2.2127	145.032	17.8582	10.3403	3.45873	3.56774	2.87813	4.34156	3.25372	3.2525	8.10492	2.32129	1.03548	1.25943	1.39768	3.32965	0.963986	158	126	-54.26	-54.96	63.3022	543.296	1	1	1	AcD	10
A11	male	L	medial	CA3	CA3b	superficial	AcD	1	35.9918	4.81473	1.57168	120.256	14.5906	10.4941	3.54151	3.69818	3.15993	3.34487	4.55021	2.95434	1.6618	1.60427	3.15293	1.1301	1.08525	1.61844	0.658292	184	165	-53.69	-54.25	50.0735	556.299	1	1	0	AcD	10
A11	male	L	medial	CA3	CA3b	deep	nonAcD	0	32.4927	3.99777	1.38574	134.101	16.4707	10.3665	3.41553	3.61374	3.14277	3.49633	3.63993	3.18488			3.99777	0.979006	1.3441	2.71304	0.826225	174	174	-53.38	-53.39	44.7773	536.511	1	1	1	nonAcD	10
A11	male	L	medial	CA3	CA3c	superficial	nonAcD	0	23.9284	4.11062	1.41357	154.651	12.1179	16.2494	1.92339	2.57043	1.39201	1.45751	1.95451	2.24251			4.11062	1.06855	1.19956	2.48541	0.696345	175	175	-51.41	-51.38	34.4066	302.126	1	1	0	nonAcD	10
A11	male	L	medial	CA3	CA3c	superficial	distAIS	0	40.3749	6.60822	1.88831	138.474	12.7896	13.7855	2.81464	3.14078	2.7233	3.44827	1.95582	2.80502			6.60822	0.821486	0.942266	4.77658	0.687928	169	169	-54.62	-54.59	57.6528	442.122	1	1	0	nonAcD	10
A11	male	L	medial	CA3	CA3c	superficial	distAIS	0	32.8196	7.6635	2.03647	124.624	14.9307	10.6275	2.23228	2.50467	1.59182	2.64154	2.24956	2.17382			7.6635	1.38565	1.22154	2.69215	0.732167	147	147	-53.42	-53.41	49.6766	350.646	1	1	0	nonAcD	10
A11	male	L	medial	CA3	CA3c	superficial	nonAcD	0	35.1644	2.46956	0.904039	108.182	14.2733	9.65029	3.28716	3.91164	3.63477	3.33341	2.85871	2.69727			2.46956	1.36165	1.23116	4.12201	0.693445	161	161	-53.54	-53.52	46.1804	516.346	1	1	0	nonAcD	10
A11	male	L	medial	CA3	CA3c	superficial	AcD	1	27.0933	13.1019	2.57276	114.784	14.4083	10.1433	3.09727	4.26802	4.22297	3.34448	2.15783	1.49305	9.23531	2.43527	3.86663	0.993716	1.09695	2.6331	0.633043	174	140	-51.67	-52.55	49.3234	486.518	1	1	0	AcD	10
A11	male	L	medial	CA3	CA3c	superficial	AcD	1	30.7477	12.5121	2.5267	120.021	15.274	10.005	2.98927	3.49533	2.93061	3.88201	2.41664	2.22175	8.34619	1.24324	4.16592	1.03595	1.04286	4.74472	0.608406	259	115	-52.53	-55.24	53.0839	469.553	1	1	0	AcD	10
A11	male	L	medial	CA3	CA3c	deep	AcD	1	35.5692	6.25526	1.83342	116.593	17.4989	8.48346	3.07243	2.39201	3.28737	3.41902	2.56172	3.70205	5.21644	1.58492	1.03882	1.22462	1.46583	3.32161	0.705908	197	143	-52.89	-53.99	51.3226	482.617	1	1	1	AcD	10
A11	male	L	medial	CA3	CA3c	deep	nonAcD	0	35.6899	4.08761	1.40796	126.738	13.9918	11.5331	3.882	4.29456	4.47243	4.38413	3.72479	2.53411			4.08761	1.21221	1.28591	2.20337	0.873328	148	148	-53.8	-53.74	48.8107	609.783	1	1	1	nonAcD	10
A11	male	L	medial	CA3	CA3c	superficial	AcD	1	31.7568	6.8599	1.92569	138.65	18.8592	9.36066	3.42331	3.34842	2.6602	3.3904	3.75587	3.96165	4.42922	1.57784	2.43067	1.13856	1.09755	3.31327	0.698604	239	179	-53.12	-53.95	47.3864	537.732	1	1	0	AcD	10
A11	male	L	medial	CA3	CA3c	deep	AcD	1	28.5883	8.89656	2.18566	94.714	11.3351	10.639	3.28357	3.93778	3.15692	3.15097	3.1519	3.02026	4.4008	1.4286	4.49576	0.777095	1.06235	2.63799	0.783124	218	153	-52.87	-54.01	45.9975	515.781	1	1	1	AcD	10
A11	male	L	medial	CA3	CA3c	deep	nonAcD	0	38.0518	4.88366	1.58589	134.856	16.1776	10.6137	3.51809	4.55941	3.66657	3.57698	3.04211	2.74537			4.88366	0.996689	1.01074	3.10809	0.710564	168	168	-54.15	-54.16	52.6859	552.62	1	1	1	nonAcD	10
A11	male	L	medial	CA3	CA3c	superficial	AcD	1	30.3017	7.51886	2.01741	101.834	13.9776	9.27619	2.67686	2.55008	3.26181	2.05578	2.38987	3.12678	3.56183	1.90621	3.95703	0.921754	1.08607	2.39004	0.626168	209	178	-52.56	-53.12	46.4094	420.481	1	1	0	AcD	10
A11	male	L	medial	CA3	CA3c	deep	AcD	1	38.4211	6.78251	1.91435	116.423	12.5407	11.8203	2.9248	3.49415	2.51885	3.03516	2.69493	2.88088	2.34548	2.28072	4.43703	1.10437	1.14108	3.79026	0.648577	179	167	-53.61	-53.88	55.4691	459.426	1	1	1	AcD	10
A11	male	L	medial	hilus	hilus	deep	AcD	1	42.2503	9.64988	2.26695	208.596	17.2732	15.3761	1.74212	1.72373	1.74672	1.74672	1.74672	1.74672	8.77212	2.97545	0.877763	1.58882	1.39195	4.28598	0.715222	130	115	-53.68	-54.09	63.6865	0	0	1	1	AcD	10
A11	male	L	medial	hilus	hilus	deep	nonAcD	0	39.9743	2.46461	0.902033	198.325	18.3924	13.7293	1.76535	1.74672	1.77001	1.77001	1.77001	1.77001			2.46461	1.2605	1.19797	2.4293	0.678276	127	127	-53.73	-53.72	52.0766	0	0	1	1	nonAcD	10
A11	male	L	medial	hilus	hilus	deep	nonAcD	0	33.8778	1.85367	0.617169	210.997	22.3782	12.005	1.78889	1.77001	1.79361	1.79361	1.79361	1.79361			1.85367	1.10616	1.01571	4.0159	0.639714	148	148	-53.25	-53.26	43.8459	0	0	1	1	nonAcD	10
A11	male	L	medial	hilus	hilus	deep	nonAcD	0	31.552	2.86872	1.05387	235.747	18.4951	16.2293	1.81274	1.79361	1.81752	1.81752	1.81752	1.81752			2.86872	1.51851	1.19036	3.94195	0.757622	144	144	-52.79	-52.8	42.2375	0	0	1	1	nonAcD	10
A11	male	L	medial	hilus	hilus	deep	nonAcD	0	30.1768	2.60006	0.955534	194.419	19.1906	12.8991	1.83691	1.81752	1.84176	1.84176	1.84176	1.84176			2.60006	1.38946	1.17756	4.593	0.719124	144	144	-52.32	-52.29	40.2203	0	0	1	1	nonAcD	10
A11	male	L	medial	hilus	hilus	deep	nonAcD	0	37.4034	1.7646	0.567922	192.529	19.3326	12.6799	1.8614	1.84176	1.86631	1.86631	1.86631	1.86631			1.7646	0.914481	1.02484	2.07247	0.689152	139	139	-54.11	-54.07	48.0628	0	0	1	1	nonAcD	10
A3	male	L	medial	CA1	CA1d	deep	nonAcD	0	28.3459	4.59409	1.52477	178.253	21.5226	10.5452	1.37469	1.40766	1.06645	1.53133	1.47079	1.39721			4.59409	0.401974	0.617299	2.25685	0.402703	192	192	-52.38	-52.36	27.8371	215.935	3	1	1	nonAcD	2
A3	male	L	medial	CA1	CA1d	superficial	nonAcD	0	33.9462	4.67108	1.54139	175.677	21.1325	10.5846	1.90059	2.16027	1.67932	2.02149	1.86113	1.78073			4.67108	0.654185	0.728992	2.887	0.502226	180	180	-53.09	-53.13	32.6349	298.544	3	1	0	nonAcD	2
A3	male	L	medial	CA1	CA1d	superficial	AcD	1	19.4193	9.62763	2.26464	239.499	26.7487	11.4002	1.65044	1.68098	1.69176	1.88048	1.58882	1.41015	7.34062	2.06803	2.28701	0.470822	0.801666	0.805087	0.584564	215	172	-50.46	-51.3	24.5471	259.25	3	1	0	AcD	2
A3	male	L	medial	CA1	CA1d	deep	distAIS	0	26.0403	6.48597	1.86964	198.07	21.0927	11.9563	1.98547	2.63126	2.30947	1.85316	1.82286	1.31061			6.48597	0.610232	0.924612	1.45558	0.644848	154	154	-52.3	-52.3	27.4874	311.877	3	1	1	nonAcD	2
A3	male	L	medial	CA1	CA1d	deep	nonAcD	0	30.9986	2.519	0.923861	170.789	19.4119	11.2022	1.27438	1.22363	1.48547	1.58624	1.27063	0.805951			2.519	0.535778	0.79251	1.39325	0.513053	124	124	-52.6	-52.59	28.3253	200.18	3	1	1	nonAcD	2
A3	male	L	medial	CA1	CA1d	superficial	AcD	1	31.1464	13.3	2.58776	197.766	22.2663	11.3087	1.66919	2.36602	1.24229	1.84405	1.38297	1.51061	9.97052	2.82796	3.32949	0.564986	0.721934	2.38438	0.622901	179	151	-53.12	-53.62	37.561	262.195	3	1	0	AcD	2
A3	male	L	medial	CA1	CA1d	deep	AcD	1	32.4291	4.96517	1.60245	160.623	17.8299	11.4702	1.01989	1.06414	0.944286	0.937275	0.990974	1.16277	2.90289	1.87256	2.06228	0.789984	0.907563	1.96018	0.580886	126	115	-52.81	-53.13	31.6013	160.204	3	1	1	AcD	2
A3	male	L	medial	CA1	CA1d	deep	AcD	1	25.7301	13.1947	2.57982	169.427	17.0491	12.6529	1.42673	1.66631	1.32576	1.3698	1.46405	1.30772	9.99466	1.82358	3.20008	0.623959	0.746523	1.09213	0.493361	213	144	-51.71	-53.04	32.8948	224.11	3	1	1	AcD	2
A3	male	L	medial	CA1	CA1d	deep	nonAcD	0	30.8115	3.52563	1.26006	185.188	18.4037	12.812	1.38927	1.46383	1.57181	1.05574	1.25943	1.59554			3.52563	0.590807	0.7345	2.18719	0.589674	161	161	-53.27	-53.26	29.0178	218.226	3	1	1	nonAcD	2
A3	male	L	medial	CA1	CA1d	deep	AcD	1	27.8928	18.7079	2.92895	134.771	16.2126	10.5841	1.36949	1.17124	1.42051	1.31774	1.29938	1.63859	14.6901	1.78465	4.01787	0.659918	0.786742	0.926126	0.520203	225	125	-51.85	-54.15	39.3816	215.12	3	1	1	AcD	2
A3	male	L	medial	CA1	CA1d	superficial	distAIS	0	31.1295	5.64299	1.73041	203.926	20.5513	12.634	1.73573	2.31732	1.76269	1.16421	1.7976	1.63681			5.64299	0.490564	0.868996	1.8321	0.792848	137	137	-53.59	-53.62	31.0759	272.647	3	1	0	nonAcD	2
A3	male	L	medial	CA1	CA1d	deep	nonAcD	0	31.297	4.70274	1.54815	182.094	18.5952	12.4682	1.69119	1.98158	1.82254	1.8758	1.47079	1.30523			4.70274	0.619314	0.695239	2.44788	0.398524	172	172	-52.37	-52.38	30.4228	265.651	3	1	1	nonAcD	2
A3	male	L	medial	CA1	CA1d	deep	distAIS	0	31.1289	7.69101	2.04005	149.82	16.8964	11.2898	2.06682	1.97595	2.32664	2.10968	2.13537	1.78648			7.69101	0.515404	0.687928	1.51674	0.576605	179	179	-53.17	-53.2	32.8062	324.656	3	1	1	nonAcD	2
A3	male	L	medial	CA1	CA1d	deep	AcD	1	25.3719	9.48106	2.2493	135.282	15.876	10.8495	1.24495	1.31477	1.47639	1.20291	1.07248	1.15822	3.94178	2.84505	5.53928	0.547062	0.722847	1.49312	0.502263	167	157	-51.88	-52.01	29.4538	195.557	3	1	1	AcD	2
A3	male	L	medial	CA1	CA1d	superficial	distAIS	0	33.2435	8.40545	2.12888	176.932	18.5378	12.1523	1.70197	1.89223	1.61812	1.88105	1.58746	1.531			8.40545	0.696388	0.664152	0	0.464002	170	170	-53.24	-53.24	35.1969	267.345	3	1	0	nonAcD	2
A3	male	L	medial	CA1	CA1d	deep	nonAcD	0	31.2975	3.2692	1.18455	158.907	17.8414	11.3403	1.51048	1.15822	1.38678	1.80318	1.63575	1.56845			3.2692	0.574859	0.669683	3.67306	0.478923	168	168	-52.74	-52.73	29.2119	237.265	3	1	1	nonAcD	2
A3	male	L	medial	CA1	CA1d	superficial	distAIS	0	27.9703	8.18634	2.10247	193.907	20.6684	11.9453	1.3513	1.76024	1.17152	1.36473	1.078	1.38202			8.18634	0.654996	0.752	3.0704	0.495404	161	161	-52.35	-52.36	30.5554	212.262	3	1	0	nonAcD	2
A3	male	L	medial	CA1	CA1d	deep	nonAcD	0	19.8531	4.97104	1.60363	158.568	17.5588	11.4983	1.2402	1.31307	1.0431	1.56961	1.09586	1.17935			4.97104	0.571442	0.851579	1.3493	0.560077	156	156	-50.82	-50.75	20.9785	194.81	3	1	1	nonAcD	2
A3	male	L	medial	CA1	CA1d	deep	distAIS	0	25.7209	5.76852	1.75241	202.024	17.1326	15.0137	1.45028	1.71755	1.54125	1.17224	1.69037	1.12997			5.76852	0.64203	0.621145	3.32693	0.521469	180	180	-52.35	-52.35	26.6112	227.809	3	1	1	nonAcD	2
A3	male	L	medial	CA1	CA1d	superficial	nonAcD	0	32.9934	0.729333	-0.315625	143.439	17.1364	10.6576	1.31382	1.40891	1.25905	1.53897	1.27937	1.08281			0.729333	0.408585	0.647938	2.67559	0.481565	150	150	-53.22	-53.18	28.4986	206.375	3	1	0	nonAcD	2
A3	male	L	medial	CA1	CA1m	deep	AcD	1	26.2012	5.77826	1.7541	230.257	19.8669	14.7569	2.34791	3.60774	1.9922	2.0159	1.96106	2.16265	4.77242	2.02288	1.00585	0.792484	0.794412	4.94658	0.456609	253	209	-51.88	-52.6	27.0254	368.809	3	1	1	AcD	2
A3	male	L	medial	CA1	CA1m	superficial	nonAcD	0	28.909	2.82179	1.03737	314.163	21.5595	18.5535	2.90129	4.11939	3.78164	2.66843	2.06871	1.86829			2.82179	0.557018	0.738579	1.02299	0.490638	249	249	-52.98	-52.95	26.8152	455.734	3	1	0	nonAcD	2
A3	male	L	medial	CA1	CA1m	superficial	AcD	1	45.3607	10.7522	2.37511	177.616	16.7995	13.4615	2.38697	2.14386	2.78769	2.32843	2.72581	1.94907	5.83874	1.12962	4.91344	0.831064	0.769484	2.76962	0.522574	223	117	-53.98	-55.91	47.4201	374.945	3	1	0	AcD	2
A3	male	L	medial	CA1	CA1m	deep	AcD	1	32.2134	6.11755	1.81116	131.836	13.3658	12.5588	2.06297	2.51046	2.37436	2.02149	1.64119	1.76734	4.60168	0.682397	1.51587	0.581918	0.781579	3.61423	0.493839	324	98	-52.66	-56.38	32.3929	324.05	3	1	1	AcD	2
A3	male	L	medial	CA1	CA1m	deep	AcD	1	33.7628	5.98268	1.78887	209.134	18.2532	14.5881	1.91745	1.96852	2.06871	1.96733	1.67189	1.91079	2.43964	1.26944	3.54304	0.546291	0.707412	2.60711	0.401244	232	188	-52.91	-53.49	33.5884	301.192	3	1	1	AcD	2
A3	male	L	medial	CA1	CA1m	deep	nonAcD	0	34.7712	4.95275	1.59994	193.427	18.8733	13.049	2.12901	2.76022	2.25527	1.88422	1.60972	2.13564			4.95275	0.644912	0.938408	1.87838	0.596811	170	170	-53.55	-53.53	33.5701	334.425	3	1	1	nonAcD	2
A3	male	L	medial	CA1	CA1m	deep	AcD	1	37.7551	5.60456	1.72358	252.113	19.2842	16.6458	2.43155	2.51833	1.95582	2.41185	2.37492	2.89686	4.46995	3.53609	1.13461	0.633527	0.85454	2.82448	0.392952	237	222	-53.42	-53.81	36.6426	381.948	3	1	1	AcD	2
A3	male	L	medial	CA1	CA1m	deep	AcD	1	31.3142	10.0315	2.30573	186.167	16.415	14.4402	2.46883	3.16656	3.04288	2.32086	2.09322	1.72062	7.16805	3.62918	2.86341	0.678921	0.905462	1.26349	0.385218	206	189	-52.4	-52.95	34.9406	387.803	3	1	1	AcD	2
A3	male	L	medial	CA1	CA1m	superficial	AcD	1	29.4291	8.52783	2.14333	176.508	17.9394	12.5276	1.82638	2.15939	2.04362	1.47079	1.53782	1.92028	6.51343	2.15782	2.01439	0.517023	0.722961	3.49785	0.490008	221	181	-52.65	-53.57	32.0769	286.888	3	1	0	AcD	2
A3	male	L	medial	CA1	CA1m	superficial	nonAcD	0	41.184	3.15606	1.14932	241.141	16.0196	19.1659	2.42036	2.73419	2.3748	2.32943	2.45992	2.20347			3.15606	0.885742	0.934143	3.13834	0.744754	161	161	-54.88	-54.88	37.4712	380.189	3	1	0	nonAcD	2
A3	male	L	medial	CA1	CA1m	deep	distAIS	0	45.3261	7.33857	1.99314	361.091	23.8156	19.3048	3.01467	2.97769	2.59571	3.12678	3.40079	2.97237			7.33857	0.821976	0.990725	4.77014	0.529937	212	212	-54.59	-54.58	44.5062	473.543	3	1	1	nonAcD	2
A3	male	L	medial	CA1	CA1m	superficial	distAIS	0	38.2584	5.40415	1.68717	230.588	22.1578	13.2501	1.60831	2.9268	2.0545	0.947075	0.981127	1.13205			5.40415	0.643455	0.938769	3.45755	0.534082	127	127	-53.54	-53.53	36.8986	252.633	3	1	0	nonAcD	2
A3	male	L	medial	CA1	CA1m	superficial	AcD	1	32.3243	11.893	2.47595	157.642	16.8884	11.8848	1.8955	1.8376	1.70419	2.15966	1.87205	1.90403	8.84872	1.51877	3.04428	0.609252	0.627089	1.43643	0.47942	274	157	-52.71	-54.38	37.3674	297.745	3	1	0	AcD	2
A3	male	L	medial	CA1	CA1m	deep	distAIS	0	35.4751	7.59802	2.02789	186.454	18.8866	12.5698	2.42943	2.77785	2.62351	2.59431	1.81521	2.33628			7.59802	0.660039	0.875214	1.61873	0.509191	189	189	-53.47	-53.46	36.4005	381.614	3	1	1	nonAcD	2
A3	male	L	medial	CA1	CA1m	deep	AcD	1	35.9756	5.69452	1.72179	172.623	19.1057	11.5039	1.9582	2.6602	1.85545	1.58497	1.87209	1.81829	5.59452	0.972444	0.1	0.804723	1.25943	1.97449	0.521785	194	97	-52.57	-54.97	35.1303	307.594	3	1	1	AcD	2
A3	male	L	medial	CA1	CA1m	deep	nonAcD	0	40.4901	2.23177	0.802795	123.004	14.6585	10.6841	1.81813	1.91416	2.00978	1.63681	1.79401	1.73588			2.23177	0.802717	0.912114	4.59118	0.6064	131	131	-53.96	-53.96	36.1036	285.591	3	1	1	nonAcD	2
A3	male	L	medial	CA1	CA1m	superficial	AcD	1	41.1068	5.91316	1.77718	175.885	17.3352	12.9184	2.20573	2.94338	2.21663	2.20619	1.8675	1.79493	3.03904	1.95554	2.87412	0.616349	0.863582	2.97262	0.661415	145	131	-54.31	-54.72	39.7359	346.475	3	1	0	AcD	2
A3	male	L	medial	CA1	CA1m	superficial	AcD	1	27.9526	12.0065	2.48545	226.666	21.8539	13.2059	2.26435	2.45491	2.36143	2.22043	1.95657	2.32843	5.75179	1.93823	6.25474	0.555437	0.832518	3.4794	0.590179	239	186	-52.77	-53.57	33.7689	355.684	3	1	0	AcD	2
A3	male	L	medial	CA1	CA1m	deep	AcD	1	25.7509	15.9527	2.76963	156.268	18.289	10.879	2.08317	2.834	1.99426	2.2307	1.7607	1.59619	13.8376	1.5139	2.11513	0.682668	0.977873	2.50649	0.67973	227	105	-51.84	-54.49	35.2431	327.223	3	1	1	AcD	2
A3	male	L	medial	CA1	CA1m	superficial	AcD	1	38.34	9.88798	2.29132	215.042	17.7951	15.3862	2.55853	2.56286	3.39147	2.43332	1.94485	2.46016	5.11144	2.69379	4.77654	0.732927	1.0019	3.4243	0.446456	212	189	-53.38	-53.88	40.7568	401.893	3	1	0	AcD	2
A3	male	L	medial	CA1	CA1p	deep	distAIS	0	28.3399	6.24549	1.83186	294.572	23.3136	16.0877	2.38046	2.29827	2.68245	2.52669	2.04792	2.34699			6.24549	0.593699	0.720346	5.93605	0.490302	251	251	-52.99	-52.94	29.2276	373.923	3	1	1	nonAcD	2
A3	male	L	medial	CA1	CA1p	deep	AcD	1	28.2479	10.8408	2.38331	177.546	16.8187	13.4408	2.20503	1.59967	2.94965	2.27231	2.33868	1.86485	5.90155	0.911666	4.93922	0.59612	0.737748	1.04452	0.364659	393	139	-51.61	-54.95	33.0333	346.366	3	1	1	AcD	2
A3	male	L	medial	CA1	CA1p	deep	AcD	1	27.4149	13.5553	2.60678	171.314	17.6017	12.3921	2.5926	2.85015	3.05423	2.19841	2.83611	2.02409	7.59904	1.92987	5.95624	0.777519	1.1853	3.71557	0.651019	196	144	-52.22	-53.28	34.6233	407.244	3	1	1	AcD	2
A3	male	L	medial	CA1	CA1p	superficial	AcD	1	22.9728	10.7555	2.37541	275.106	21.913	15.9848	2.20617	2.63104	1.65957	2.47725	2.25319	2.00978	7.38571	1.529	3.36975	0.569121	0.857964	2.38074	0.510484	305	183	-51.14	-53.24	28.5033	346.544	3	1	0	AcD	2
A3	male	L	medial	CA1	CA1p	superficial	AcD	1	25.1608	17.7115	2.87421	270.248	24.0431	14.3114	2.10646	2.9417	1.70059	1.89572	2.39111	1.60317	13.7857	3.52262	3.92572	0.890939	0.875518	0	0.491016	232	196	-51.58	-52.5	36.2307	330.882	3	1	0	AcD	2
A3	male	L	medial	CA1	CA1p	deep	distAIS	0	33.9437	6.5641	1.88162	280.097	23.9076	14.9171	2.63863	3.19237	2.97902	2.71612	2.50806	1.7976			6.5641	0.717811	0.762909	3.76335	0.53693	194	194	-53.66	-53.67	34.2326	414.476	3	1	1	nonAcD	2
A3	male	L	medial	CA1	CA1p	deep	AcD	1	21.3872	14.1262	2.64803	161.076	17.022	12.0484	1.99083	2.53763	1.55281	2.23654	1.80874	1.81843	7.67066	1.06356	6.45555	0.609421	0.891474	2.66101	0.443744	345	141	-50.68	-53.69	30.0119	312.719	3	1	1	AcD	2
A3	male	L	medial	CA1	CA1p	deep	distAIS	0	26.7207	6.71066	1.9037	197.243	18.6466	13.4683	1.98676	3.05703	1.97361	1.63595	1.9472	1.32002			6.71066	0.477223	0.669793	3.08076	0.520678	181	181	-52.28	-52.25	28.2524	312.08	3	1	1	nonAcD	2
A3	male	L	medial	CA1	CA1p	superficial	AcD	1	21.7405	12.6528	2.53788	178.253	20.1147	11.2832	2.55741	2.58361	2.55085	2.55085	2.55085	2.55085	9.25439	1.16908	3.39839	0.533039	0.660823	1.96056	0.566298	442	158	-51.71	-54.64	29.0653	161.304	3	1	0	AcD	2
A3	male	L	medial	CA1	CA1p	deep	nonAcD	0	31.9532	3.15859	1.15013	127.146	14.3513	11.2803	2.2579	2.67873	2.11662	1.89848	2.08199	2.51367			3.15859	0.508502	0.708214	1.66346	0.468022	217	217	-53.11	-53.09	29.6725	354.67	3	1	1	nonAcD	2
A3	male	L	medial	CA1	CA1p	deep	AcD	1	28.0801	12.9006	2.55727	172.374	17.9668	12.2155	2.03854	1.43406	2.08733	2.29444	2.39054	1.98631	7.48233	3.1041	5.41828	0.53693	0.739174	2.71985	0.417665	249	221	-52.23	-52.46	34.6322	320.213	3	1	1	AcD	2
A3	male	L	medial	CA1	CA1p	deep	distAIS	0	30.4864	6.63403	1.89221	130.337	13.8366	11.9936	1.77498	1.85989	2.06171	1.70852	1.61628	1.62848			6.63403	0.464973	0.676816	1.48181	0.503287	178	178	-52.78	-52.77	31.37	278.813	3	1	1	nonAcD	2
A3	male	L	medial	CA1	CA1p	deep	AcD	1	38.3573	12.1841	2.50013	208.331	17.7534	14.9411	1.89181	1.54621	1.72753	2.38227	1.85989	1.94313	8.54809	2.52886	3.63604	0.45189	0.736853	2.28811	0.51113	210	172	-54.24	-54.46	42.7118	297.164	3	1	1	AcD	2
A3	male	L	medial	CA1	CA1p	deep	nonAcD	0	32.9433	3.19416	1.16132	174.073	16.511	13.4236	2.36769	2.36769	2.36769	2.36769	2.36769	2.36769			3.19416	0.631967	0.890086	3.07365	0.534429	198	198	-53.11	-53.17	30.5392	74.3831	3	1	1	nonAcD	2
A3	male	L	medial	CA1	CA1p	deep	AcD	1	30.3033	12.0732	2.48267	363.688	23.3461	19.8346	1.90119	1.59905	1.80318	2.35778	1.48951	2.25644	11.9732	2.00682	0.1	0.684243	0.684671	0	0.476661	331	204	-52.94	-54.27	35.7272	298.639	3	1	1	AcD	2
A3	male	L	medial	CA1	CA1p	deep	AcD	1	22.3295	7.31935	1.99052	155.686	14.1966	13.9629	2.02689	2.15504	2.25501	2.18771	2.13948	1.39721	3.0858	1.39715	4.23355	0.629989	0.662035	3.48131	0.520004	222	179	-51.2	-51.98	25.0558	318.383	3	1	1	AcD	2
A3	male	L	medial	CA1	CA1p	deep	distAIS	0	26.4618	8.77765	2.17221	276.767	23.6973	14.8705	2.89644	3.69508	2.42173	2.93221	2.80217	2.63104			8.77765	0.581383	0.815555	3.27594	0.391691	284	284	-52.18	-52.17	29.7803	454.972	3	1	1	nonAcD	2
A3	male	L	medial	CA1	CA1p	deep	AcD	1	24.9101	10.116	2.31412	117.235	14.9128	10.0094	1.6711	1.77165	1.45999	1.28714	1.81997	2.01677	2.92461	2.73162	7.19143	0.494738	0.687092	1.92972	0.554158	201	190	-52.23	-52.31	29.6001	262.496	3	1	1	AcD	2
A3	male	L	medial	CA1	CA1p	deep	distAIS	0	38.8386	6.35249	1.84885	259.936	20.4596	16.1763	2.78017	2.23228	1.85411	3.37049	3.33833	3.10562			6.35249	0.600754	0.693603	1.3514	0.642832	232	232	-54.57	-54.54	38.1903	436.708	3	1	1	nonAcD	2
A3	male	L	medial	CA1	CA1p	superficial	AcD	1	39.4646	7.68242	2.03894	173.459	20.0567	11.0115	1.7355	2.29527	1.7918	1.3782	1.80939	1.40286	4.14894	1.20334	3.53348	0.497024	0.829114	1.97746	0.661291	147	105	-54.17	-55.48	39.8433	272.612	3	1	0	AcD	2
A3	male	L	medial	CA3	CA3a	superficial	distAIS	0	31.8636	13.0693	2.57027	171.951	20.4751	10.6927	2.79536	3.08174	2.56812	3.39614	2.87629	2.0545			13.0693	0.764228	0.935554	4.2083	0.436496	202	202	-53.11	-53.06	37.9722	439.094	1	1	0	nonAcD	2
A3	male	L	medial	CA3	CA3a	deep	distAIS	0	31.8603	9.40605	2.24135	280.671	23.0882	15.4781	3.24155	3.17414	2.89276	3.58475	3.07069	3.48542			9.40605	0.708214	1.04964	1.65325	0.658667	229	229	-53.76	-53.74	34.8736	509.182	1	1	1	nonAcD	2
A3	male	L	medial	CA3	CA3a	deep	nonAcD	0	34.2517	3.60028	1.28101	228.555	26.2932	11.0677	2.36994	2.48458	3.04211	2.10836	1.84976	2.3649			3.60028	0.688261	0.933927	1.92425	0.565569	181	181	-53.57	-53.59	31.9881	372.27	1	1	1	nonAcD	2
A3	male	L	medial	CA3	CA3a	superficial	nonAcD	0	40.6625	2.33988	0.8501	355.866	27.3944	16.54	2.50579	2.84864	2.45037	2.03514	2.78022	2.41458			2.33988	1.22143	1.09198	1.78295	0.616883	176	176	-54.46	-54.41	36.3407	393.609	1	1	0	nonAcD	2
A3	male	L	medial	CA3	CA3a	deep	AcD	1	34.5718	12.9172	2.55856	263.317	32.0391	10.4643	2.87253	4.05875	2.91557	2.70703	2.75342	1.9279	4.32201	2.12326	8.59516	0.750977	0.957617	2.71785	0.699223	170	147	-53.63	-54.33	40.1322	451.216	1	1	1	AcD	2
A3	male	L	medial	CA3	CA3a	deep	AcD	1	37.0476	18.9996	2.93914	280.191	22.7309	15.6945	4.00532	5.36031	3.66657	3.66657	3.66657	3.66657	18.8996	2.39916	0.1	1.00362	1.15822	3.71894	0.662069	288	163	-53.88	-55.5	47.2802	283.588	1	1	1	AcD	2
A3	male	L	medial	CA3	CA3a	deep	AcD	1	36.4827	12.9608	2.56193	302.738	25.0958	15.3595	3.17299	3.26505	3.52347	3.28237	2.55008	3.24397	4.61471	2.93312	8.34605	0.604634	0.83858	2.94733	0.506024	270	244	-53.68	-54.36	41.7839	498.412	1	1	1	AcD	2
A3	male	L	medial	CA3	CA3a	superficial	AcD	1	39.9274	12.5238	2.52763	265.388	22.4098	15.0784	3.18228	2.74104	2.84355	3.5659	3.19315	3.56774	6.99604	4.53599	5.52779	0.643985	1.18968	2.30881	0.422424	241	227	-53.93	-53.83	44.3257	499.871	1	1	0	AcD	2
A3	male	L	medial	CA3	CA3a	deep	distAIS	0	26.8733	11.0707	2.40431	261.814	21.846	15.2592	2.41942	1.62711	2.52484	3.14762	2.53318	2.26435			11.0707	0.734079	0.714011	2.34898	0.508502	257	257	-52.92	-52.83	32.0659	380.041	1	1	1	nonAcD	2
A3	male	L	medial	CA3	CA3a	deep	distAIS	0	31.9868	6.49768	1.87144	235.698	20.3308	14.7609	2.59267	2.79043	2.92741	3.00176	2.49776	1.74599			6.49768	0.727309	1.0019	2.47184	0.611143	166	166	-53.22	-53.23	32.5227	407.255	1	1	1	nonAcD	2
A3	male	L	medial	CA3	CA3a	superficial	distAIS	0	33.588	8.48463	2.13826	203.823	20.5141	12.6506	2.48608	2.79903	2.56286	2.67983	2.44174	1.94696			8.48463	0.611634	0.957847	2.8137	0.676847	156	156	-53.74	-53.71	35.555	390.513	1	1	0	nonAcD	2
A3	male	L	medial	CA3	CA3a	deep	AcD	1	36.3902	15.4809	2.73961	162.332	14.6911	14.069	2.39858	1.93344	1.7733	2.78117	3.44473	2.06027	12.9159	1.34262	2.56494	0.627221	1.2003	3.17747	0.558418	254	95	-53.17	-56.25	43.8355	376.768	1	1	1	AcD	2
A3	male	L	medial	CA3	CA3a	deep	distAIS	0	35.994	9.43324	2.24424	199.453	16.561	15.3343	2.94427	2.52228	3.14016	2.64925	2.64215	3.76751			9.43324	0.582673	0.971897	1.86666	0.593329	222	222	-54.17	-54.16	38.3899	462.485	1	1	1	nonAcD	2
A3	male	L	medial	CA3	CA3a	deep	distAIS	0	37.9996	7.14584	1.96653	229.432	21.7995	13.4004	3.0385	3.61893	3.29325	2.99492	2.7483	2.53711			7.14584	0.805633	0.999955	3.24946	0.461413	191	191	-53.85	-53.82	38.1518	477.287	1	1	1	nonAcD	2
A3	male	L	medial	CA3	CA3a	deep	AcD	1	42.7036	23.0124	3.13603	196.07	18.9118	13.2004	2.39913	2.49612	2.43332	1.97832	2.65455	2.43332	20.3202	2.05729	2.69224	0.698043	0.815532	2.91778	0.513664	271	136	-53.79	-56.02	55.5356	376.854	1	1	1	AcD	2
A3	male	L	medial	CA3	CA3a	deep	distAIS	0	49.1837	8.66972	2.15984	241.933	21.5268	14.3095	2.71608	3.46268	2.99183	3.00722	2.39208	1.72657			8.66972	0.890965	1.06236	3.42129	0.447997	142	142	-54.43	-54.46	48.8911	426.64	1	1	1	nonAcD	2
A3	male	L	medial	CA3	CA3a	superficial	nonAcD	0	45.4274	2.53751	0.931181	294.154	20.8557	17.9581	3.72974	4.40534	4.01445	3.08269	4.04833	3.09787			2.53751	0.523953	0.837104	3.88292	0.51121	236	236	-54.54	-54.47	40.5344	585.866	1	1	0	nonAcD	2
A3	male	L	medial	CA3	CA3a	deep	distAIS	0	31.5947	7.44221	2.00717	151.084	18.1084	10.623	2.73596	2.78096	2.65941	2.3743	2.65941	3.20575			7.44221	0.664369	0.828691	1.135	0.610772	222	222	-53.42	-53.41	32.9895	429.764	1	1	1	nonAcD	2
A3	male	L	medial	CA3	CA3a	superficial	AcD	1	43.1315	18.0244	2.89173	247.25	23.9651	13.1361	2.05356	2.47157	2.22807	1.60972	2.10244	1.85601	13.041	2.89983	4.98343	0.790401	0.826699	0	0.524075	198	158	-54.47	-54.84	51.682	322.573	1	1	0	AcD	2
A3	male	L	medial	CA3	CA3a	superficial	AcD	1	42.7494	13.6516	2.61386	286.752	25.3038	14.4288	3.17761	3.83414	3.06457	3.70348	2.66689	2.61898	4.41819	4.21743	9.23341	0.758927	1.05293	2.80878	0.643184	187	180	-54.4	-54.4	47.6637	499.138	1	1	0	AcD	2
A3	male	L	medial	CA3	CA3b	superficial	AcD	1	30.8372	22.3818	3.10825	212.553	20.5358	13.1785	3.65939	4.28807	4.15051	3.00283	3.19976	3.65576	17.1029	3.16044	5.27894	1.01721	0.956469	1.86058	0.473973	328	240	-52.88	-53.76	44.9746	574.815	1	1	0	AcD	2
A3	male	L	medial	CA3	CA3b	deep	distAIS	0	47.9864	8.5268	2.14321	231.966	19.8354	14.8899	3.19095	3.58492	2.01415	3.50688	3.24934	3.59944			8.5268	0.91385	1.1028	2.69949	0.518774	192	192	-54.88	-54.88	47.7585	501.233	1	1	1	nonAcD	2
A3	male	L	medial	CA3	CA3b	superficial	AcD	1	32.2956	10.9621	2.39444	221.738	19.5947	14.4083	2.39388	2.64154	3.10944	2.48458	2.0319	1.70195	4.07619	2.61061	6.88589	0.855226	1.16421	1.71911	0.674895	156	143	-52.88	-53.31	36.5565	376.03	1	1	0	AcD	2
A3	male	L	medial	CA3	CA3b	superficial	distAIS	0	31.2584	13.8512	2.62837	225.156	18.3847	15.5932	2.83861	2.54646	3.29761	3.37783	2.75304	2.21812			13.8512	1.08349	1.08119	0	0.549489	203	203	-53.49	-53.44	38.1215	445.888	1	1	0	nonAcD	2
A3	male	L	medial	CA3	CA3b	deep	AcD	1	33.0353	14.2092	2.65389	281.569	23.0815	15.5321	3.06369	3.03038	3.57329	2.96393	2.48458	3.26628	7.20415	2.31275	7.00503	0.876553	1.24613	2.28411	0.439825	276	217	-52.84	-53.61	39.9256	481.243	1	1	1	AcD	2
A3	male	L	medial	CA3	CA3b	deep	distAIS	0	48.5704	9.68123	2.27019	317.279	26.9212	15.0057	2.24373	2.48511	2.72995	2.06474	2.01364	1.92523			9.68123	0.92079	1.32183	2.89424	0.694966	129	129	-55.2	-55.19	49.2276	352.445	1	1	1	nonAcD	2
A3	male	L	medial	CA3	CA3b	deep	distAIS	0	31.5923	7.19606	1.97353	212.336	19.4503	13.8998	2.48644	2.82073	1.95207	2.45061	2.77547	2.43332			7.19606	0.714703	1.32962	4.22902	0.642832	174	174	-53.11	-53.13	32.7795	390.569	1	1	1	nonAcD	2
A3	male	L	medial	CA3	CA3b	superficial	distAIS	0	32.8771	11.5205	2.44413	274.278	18.4525	18.9254	2.30961	2.27507	2.68119	2.58093	1.87455	2.13633			11.5205	0.596285	0.745541	2.25879	0.759563	195	195	-54.2	-54.15	37.5198	362.793	1	1	0	nonAcD	2
A3	male	L	medial	CA3	CA3b	deep	distAIS	0	43.5757	7.6633	2.03644	196.156	22.1491	11.276	3.13298	3.9977	3.96024	3.23746	2.58093	1.88857			7.6633	0.703806	0.885396	2.6105	0.56151	153	153	-55.05	-55.01	43.3013	492.127	1	1	1	nonAcD	2
A3	male	L	medial	CA3	CA3b	deep	distAIS	0	48.0849	7.72475	2.04443	220.999	20.8251	13.5118	2.4139	2.39428	2.81558	2.79677	2.21097	1.8519			7.72475	0.8646	1.05973	3.0292	0.563232	135	135	-55.03	-55.01	47.1639	379.174	1	1	1	nonAcD	2
A3	male	L	medial	CA3	CA3b	superficial	AcD	1	49.9021	8.68481	2.16158	299.66	20.5146	18.5984	1.89172	2.2307	1.51594	1.92516	1.96136	1.82543	5.9927	3.2509	2.69212	0.838998	1.07128	4.33278	0.661415	140	130	-55.32	-55.4	49.5109	297.15	1	1	0	AcD	2
A3	male	L	medial	CA3	CA3b	superficial	AcD	1	41.2333	17.9522	2.88771	211.103	20.1028	13.3705	3.25855	4.48473	3.42997	2.75342	2.14441	3.4802	12.5698	1.98912	5.38241	1.01838	1.08782	3.85169	0.744865	233	141	-54.49	-55.8	50.0169	511.851	1	1	0	AcD	2
A3	male	L	medial	CA3	CA3b	superficial	distAIS	0	36.8236	7.24709	1.9806	215.632	21.2139	12.9421	2.38563	2.56452	2.71639	2.28837	2.66936	1.6895			7.24709	0.661789	0.859883	3.41649	0.451114	163	163	-53.58	-53.56	37.2435	374.733	1	1	0	nonAcD	2
A3	male	L	medial	CA3	CA3b	deep	AcD	1	29.5412	11.39	2.43274	188.807	17.43	13.7921	2.63689	3.23723	2.80238	2.31479	1.98778	2.84226	5.65084	2.55813	5.73918	0.775744	0.896188	2.62613	0.739673	221	192	-53.01	-53.55	34.5904	414.201	1	1	1	AcD	2
A3	male	L	medial	CA3	CA3b	deep	distAIS	0	42.9108	14.6718	2.68593	263.635	20.3311	16.5102	3.24488	4.07353	2.94024	3.81329	2.66689	2.73043			14.6718	0.982117	0.966121	0	0.713693	182	182	-54.88	-54.92	48.6622	509.704	1	1	1	nonAcD	2
A3	male	L	medial	CA3	CA3b	deep	AcD	1	29.6401	9.33134	2.23338	241.193	18.5815	16.527	2.61909	4.06798	2.61898	2.34873	2.13948	1.92028	5.22498	3.25386	4.10636	1.18053	1.10906	3.0707	0.599705	195	182	-52.44	-52.55	32.9342	411.406	1	1	1	AcD	2
A3	male	L	medial	CA3	CA3b	deep	distAIS	0	36.413	6.94779	1.93842	296.769	18.9473	19.9426	2.89852	3.40235	2.72414	3.34211	2.47394	2.55008			6.94779	0.847522	1.0908	2.33705	0.641059	201	201	-54.11	-54.08	36.6436	455.299	1	1	1	nonAcD	2
A3	male	L	medial	CA3	CA3b	deep	AcD	1	34.3593	9.44707	2.24571	240.071	18.6395	16.399	2.48659	3.2705	2.69897	1.49305	2.47567	2.49478	7.87095	1.27669	1.57612	0.578718	1.10664	1.72742	0.482591	273	135	-52.94	-55.24	37.0201	390.593	1	1	1	AcD	2
A3	male	L	medial	CA3	CA3b	superficial	AcD	1	32.2222	10.9365	2.3921	217.864	20.0623	13.8266	2.55549	3.78447	2.84355	2.43579	2.31644	1.39721	7.16713	4.47037	3.76932	0.787711	0.811501	3.4162	0.425788	192	182	-52.57	-52.95	36.4727	401.415	1	1	0	AcD	2
A3	male	L	medial	CA3	CA3b	superficial	AcD	1	37.5267	15.3352	2.73015	198.951	17.345	14.6043	3.3452	2.80906	3.27468	3.59944	3.97822	3.06457	11.9876	2.68586	3.34762	0.788533	0.989346	1.36937	0.521833	255	192	-53.58	-54.75	44.6728	525.462	1	1	0	AcD	2
A3	male	L	medial	CA3	CA3c	superficial	AcD	1	26.6205	14.6736	2.68605	199.134	25.3632	9.9966	2.37714	2.87813	2.11586	2.37659	2.01364	2.50151	7.30345	3.36261	7.37016	0.705181	0.846138	2.76118	0.606098	236	213	-52.51	-52.82	34.8971	373.401	1	1	0	AcD	2
A3	male	L	medial	CA3	CA3c	superficial	distAIS	0	40.2535	12.7315	2.54408	267.251	22.3809	15.2038	2.43373	3.37783	3.56774	1.88368	1.72657	1.61281			12.7315	0.91404	1.13902	7.01879	0.528323	146	146	-54.1	-54.13	44.7768	382.289	1	1	0	nonAcD	2
A3	male	L	medial	CA3	CA3c	deep	AcD	1	26.521	19.9048	2.99096	259.31	24.3962	13.5334	3.69647	3.63558	3.53751	3.83521	3.51489	3.95916	11.6384	1.87483	8.26639	0.953322	0.938418	2.48783	0.595548	398	218	-52.46	-54.31	39.2337	580.64	1	1	1	AcD	2
A3	male	L	medial	CA3	CA3c	deep	distAIS	0	43.2815	6.92039	1.93447	245.661	26.4265	11.8361	2.77255	3.15116	3.1616	2.42276	2.83658	2.29067			6.92039	0.931196	1.04787	0	0.565023	162	162	-54.67	-54.68	42.4249	435.512	1	1	1	nonAcD	2
A3	male	L	medial	CA3	CA3c	deep	distAIS	0	33.085	13.4463	2.59871	222.13	22.4062	12.6226	2.33764	2.87492	3.52647	1.654	1.40286	2.22998			13.4463	0.790621	0.740759	0	0.602521	204	204	-53.73	-53.72	39.3229	367.196	1	1	1	nonAcD	2
A3	male	L	medial	CA3	CA3c	deep	distAIS	0	27.1321	8.73386	2.16721	246.261	21.1915	14.796	1.78146	1.74666	1.95207	1.84078	1.74934	1.61844			8.73386	0.732026	0.878901	2.17677	0.486674	184	184	-52.23	-52.24	30.3098	279.831	1	1	1	nonAcD	2
A3	male	L	medial	CA3	CA3c	deep	distAIS	0	43.4066	6.31072	1.84225	213.403	19.9412	13.6257	2.47556	2.82913	2.64404	2.55008	2.18698	2.16759			6.31072	0.704453	1.01635	1.20151	0.363414	173	173	-54.02	-53.97	42.0154	388.86	1	1	1	nonAcD	2
A3	male	L	medial	CA3	CA3c	deep	distAIS	0	49.4757	8.32376	2.11911	314.611	25.4751	15.7242	3.01164	2.84226	3.23143	4.00992	2.85214	2.12243			8.32376	0.732001	0.896188	2.53162	0.655782	158	158	-55.28	-55.31	48.8455	473.067	1	1	1	nonAcD	2
A3	male	L	medial	CA3	CA3c	deep	nonAcD	0	44.4875	3.98999	1.38379	275.184	24.0416	14.5737	3.18573	5.10934	4.11027	1.85348	2.51856	2.33697			3.98999	0.698814	0.978772	2.57247	0.408989	183	183	-54.11	-54.13	40.9676	500.413	1	1	1	nonAcD	2
A3	male	L	medial	CA3	CA3c	deep	distAIS	0	33.078	10.3735	2.33926	308.653	23.1474	16.9777	2.69844	2.98079	3.41473	2.88088	2.44174	1.77405			10.3735	0.788417	0.836119	3.33853	0.55386	195	195	-54.1	-54.02	36.7202	423.869	1	1	1	nonAcD	2
A3	male	L	medial	CA3	CA3c	deep	distAIS	0	37.152	9.16758	2.21567	199.918	22.5174	11.3043	2.76105	2.87124	2.3649	3.23583	2.82913	2.50415			9.16758	0.726374	1.1431	1.6358	0.685687	161	161	-54.62	-54.56	39.144	433.705	1	1	1	nonAcD	2
A3	male	L	medial	CA3	CA3c	deep	distAIS	0	30.2429	6.21004	1.82617	377.155	28.0934	17.0933	3.04644	4.0967	3.42861	2.56652	2.50175	2.6386			6.21004	0.750049	0.889993	2.5769	0.46978	254	254	-53.17	-53.14	30.8058	478.533	1	1	1	nonAcD	2
A3	male	L	medial	CA3	CA3c	deep	distAIS	0	33.1432	9.06221	2.20411	191.078	24.7088	9.84618	2.43994	2.70227	2.85281	2.87124	2.09644	1.67696			9.06221	0.606676	0.816666	0.544932	0.572307	165	165	-53.45	-53.43	35.6671	383.266	1	1	1	nonAcD	2
A3	male	L	medial	CA3	CA3c	superficial	distAIS	0	32.9517	15.2404	2.72395	251.469	19.0599	16.7986	1.63801	1.90664	1.99455	0.763557	1.88087	1.6444			15.2404	0.672849	0.614372	0	0.459399	208	208	-52.96	-52.94	40.7264	257.297	1	1	0	nonAcD	2
A3	male	L	medial	CA3	CA3c	superficial	AcD	1	30.4675	18.3413	2.90916	346.968	28.4906	15.5059	1.95563	2.78391	2.08902	1.80216	1.62711	1.47597	9.66024	1.52578	8.68107	0.578148	1.54249	7.42231	0.655562	179	105	-53.39	-54.96	41.2476	307.19	1	1	0	AcD	2
A3	male	L	medial	CA3	CA3c	superficial	AcD	1	33.9896	19.5158	2.97123	342.93	28.2321	15.4658	1.96446	2.68485	2.12408	1.80216	1.69487	1.51633	8.56159	1.17992	10.9542	0.727986	1.41896	4.57128	0.726777	194	95	-53.55	-55.95	45.2167	308.577	1	1	0	AcD	2
A3	male	L	medial	CA3	CA3c	deep	distAIS	0	19.5111	6.29094	1.83911	299.857	21.562	17.7066	2.94994	2.98393	3.13119	3.76751	2.56652	2.30057			6.29094	0.788417	1.06886	0.969103	0.581383	273	273	-50.82	-50.75	21.8049	463.376	1	1	1	nonAcD	2
A3	male	L	medial	CA3	CA3c	superficial	AcD	1	35.8436	17.9811	2.88932	251.232	31.1419	10.2716	1.91697	2.0673	2.3649	2.00905	1.35698	1.78664	9.42349	5.91077	8.55758	0.86371	0.966226	3.08174	0.5799	171	164	-53.46	-53.66	45.4865	301.118	1	1	0	AcD	2
A3	male	L	medial	CA3	CA3c	superficial	distAIS	0	33.6568	8.51829	2.14222	167.899	22.602	9.45827	2.34173	2.62077	2.91074	2.58291	2.29035	1.30388			8.51829	0.617536	0.895861	2.62144	0.360967	149	149	-53.04	-53.05	35.6415	367.838	1	1	0	nonAcD	2
A3	male	L	medial	CA3	CA3c	superficial	distAIS	0	41.4266	14.0927	2.64566	197.953	21.3734	11.7923	2.49917	2.93126	2.46593	1.72275	2.66392	2.71201			14.0927	0.87316	1.04641	1.8846	0.39811	188	188	-54.09	-54.07	46.9185	392.569	1	1	0	nonAcD	2
A3	male	L	medial	CA3	CA3c	deep	nonAcD	0	37.318	3.86038	1.35077	235.063	23.1763	12.9137	2.59095	4.43088	2.82073	2.00905	2.16698	1.52711			3.86038	0.776405	1.01343	2.36675	0.726601	134	134	-53.82	-53.8	34.7993	406.985	1	1	1	nonAcD	2
A3	male	L	medial	hilus	hilus	deep	AcD	1	42.5429	13.8104	2.62542	331.711	25.6572	16.4612	2.64058	2.76701	3.59944	1.79956	2.16833	2.86854	12.0341	7.82521	1.77636	1.22006	1.4874	2.68119	0.670299	193	187	-54.08	-54.09	47.6233	414.781	0	1	1	AcD	2
A3	male	L	medial	hilus	hilus	deep	AcD	1	20.2915	14.3497	2.66373	117.052	14.5959	10.2107	1.0148	1.17377	0.978922	0.941838	0.920591	1.05886	8.76446	1.01377	5.58529	0.499671	0.580567	1.39374	0.458411	296	110	-50.13	-53.74	29.2748	159.404	0	1	1	AcD	2
A3	male	L	medial	hilus	hilus	deep	nonAcD	0	33.992	4.75605	1.55942	271.031	24.1586	14.2842	2.88208	3.72944	2.59431	1.93224	3.17139	2.983			4.75605	0.806406	1.17159	3.25992	0.669957	187	187	-53.64	-53.59	32.7454	452.715	0	1	1	nonAcD	2
A3	male	L	medial	hilus	hilus	deep	distAIS	0	29.9819	9.86048	2.28853	175.29	16.218	13.7616	1.81376	2.41894	2.07048	1.69574	1.54429	1.33937			9.86048	0.802489	0.859798	0	0.500948	155	155	-52.84	-52.85	33.6702	284.905	0	1	1	nonAcD	2
A3	male	L	medial	hilus	hilus	deep	distAIS	0	35.0627	13.1586	2.57708	202.797	19.8609	13.0009	1.23115	1.68109	1.06878	1.05324	0.799836	1.55281			13.1586	0.732026	0.96313	2.02092	0.514025	141	141	-53.35	-53.37	40.7511	193.389	0	1	1	nonAcD	2
A3	male	L	medial	hilus	hilus	deep	distAIS	0	57.4552	5.84731	1.76598	261.468	24.199	13.7573	2.29331	2.80243	1.76884	2.59875	2.60078	1.69574			5.84731	0.881347	0.973479	2.20984	0.626728	125	125	-55.34	-55.33	53.496	360.232	0	1	1	nonAcD	2
A3	male	L	medial	hilus	hilus	deep	nonAcD	0	51.618	3.49541	1.25145	320.883	26.4872	15.4248	1.95814	2.10077	2.26435	1.87455	2.04907	1.50195			3.49541	0.840882	1.00838	5.93403	0.631053	126	126	-54.92	-54.95	46.5755	307.584	0	1	1	nonAcD	2
A3	male	L	medial	Sub	Sub	superficial	distAIS	0	34.4254	5.93673	1.78116	228.634	21.0071	13.8575	1.51929	1.43263	1.53229	1.71911	1.18968	1.72275			5.93673	0.708214	0.982956	1.67628	0.617685	145	145	-53.51	-53.48	34.1095	238.65	4	1	0	nonAcD	2
A3	male	L	medial	Sub	Sub	superficial	nonAcD	0	32.6822	4.08592	1.40755	162.071	18.5955	11.097	1.76487	1.94786	1.51594	1.769	1.80801	1.78352			4.08592	0.475102	0.757595	2.50154	0.682185	150	150	-53.58	-53.59	31.0722	277.225	4	1	0	nonAcD	2
A3	male	L	medial	Sub	Sub	superficial	AcD	1	30.0765	7.65522	2.03539	227.164	18.6063	15.5449	1.95495	2.28577	1.86042	1.77498	1.77275	2.08081	4.62802	1.55726	3.0272	0.800866	0.731125	2.14207	0.517023	253	192	-52.67	-53.56	31.8865	307.082	4	1	0	AcD	2
A3	male	L	medial	Sub	Sub	superficial	distAIS	0	34.3331	7.01004	1.94734	197.643	19.7523	12.7401	2.26048	2.61406	2.18894	2.71055	2.0033	1.78554			7.01004	0.787396	0.976919	2.73686	0.575432	155	155	-53.63	-53.63	34.9385	355.075	4	1	0	nonAcD	2
A3	male	L	medial	Sub	Sub	superficial	AcD	1	32.2458	6.32363	1.84429	236.419	19.8592	15.1576	1.93852	2.07048	1.96591	2.05594	1.7623	1.83796	2.52794	1.40612	3.79569	0.74348	0.762788	4.04116	0.523992	204	169	-52.9	-53.75	32.5945	304.502	4	1	0	AcD	2
A3	male	L	medial	Sub	Sub	superficial	distAIS	0	27.9452	6.39715	1.85585	202.877	18.6332	13.863	1.97176	2.13633	1.77368	2.23367	1.55959	2.15554			6.39715	0.613701	0.724669	4.30773	0.443512	242	241	-52.12	-52.87	29.0223	309.724	4	1	0	nonAcD	2
A3	male	L	medial	Sub	Sub	superficial	AcD	1	30.7866	5.98387	1.78907	209.137	21.8417	12.1914	1.37015	1.61081	1.53992	1.45275	1.26659	0.980679	3.34431	1.09868	2.63956	0.515426	0.717351	2.21186	0.358906	180	130	-52.15	-53.53	31.0742	215.223	4	1	0	AcD	2
A3	male	L	medial	Sub	Sub	superficial	nonAcD	0	32.013	3.17869	1.15647	190.097	19.3569	12.504	1.86193	1.82626	1.56676	2.08081	2.08271	1.75311			3.17869	0.780171	1.10492	3.09723	0.472143	157	157	-52.69	-52.7	29.74	292.471	4	1	0	nonAcD	2
A3	male	L	medial	Sub	Sub	superficial	AcD	1	33.1262	7.98948	2.07813	217.174	19.0021	14.5518	2.72157	2.51885	2.72414	2.43579	2.94741	2.98167	3.89025	2.00659	4.09923	0.752929	0.86099	4.54256	0.546065	244	207	-53.13	-53.68	34.7463	427.504	4	1	0	AcD	2
A3	male	L	medial	Sub	Sub	superficial	AcD	1	29.6739	11.9058	2.47702	229.872	21.1047	13.8681	1.98115	1.9011	2.36323	2.14496	1.88368	1.61281	5.17504	2.13502	6.73072	0.805633	0.999222	2.24081	0.591225	175	148	-52.47	-53.28	35.1384	311.199	4	1	0	AcD	2
A3	male	L	medial	Sub	Sub	deep	nonAcD	0	35.1125	2.43509	0.889985	236.029	23.0243	13.0524	2.6421	3.06763	2.52785	2.3249	2.50691	2.78318			2.43509	0.662754	0.963815	1.92047	0.436496	215	215	-53.16	-53.14	31.7309	415.019	4	1	1	nonAcD	2
A3	male	L	medial	Sub	Sub	deep	nonAcD	0	13.9013	2.99301	1.09628	224.389	20.8216	13.7214	2.24157	2.45037	2.02344	1.94161	3.15367	1.63877			2.99301	0.671214	0.957847	1.43007	0.62932	248	248	-47.74	-47.77	14.2771	352.105	4	1	1	nonAcD	2
A3	male	L	medial	Sub	Sub	deep	distAIS	0	32.8671	5.80446	1.75863	199.947	18.4777	13.7777	1.82042	1.54505	2.05135	1.80151	2.03442	1.66978			5.80446	0.728753	0.753667	3.68445	0.52572	173	173	-53.11	-53.07	32.6808	285.952	4	1	1	nonAcD	2
A3	male	L	medial	Sub	Sub	deep	distAIS	0	25.824	5.9657	1.78603	191.315	17.2507	14.1206	1.54003	1.73267	1.58226	1.20592	1.54515	1.63414			5.9657	0.659373	0.780171	2.42623	0.610735	173	173	-52.24	-52.29	26.865	241.907	4	1	1	nonAcD	2
A3	male	L	medial	Sub	Sub	deep	nonAcD	0	27.1657	3.2862	1.18973	164.062	13.6884	15.2605	1.92889	2.27649	2.1307	1.74599	1.86452	1.62675			3.2862	0.63752	0.809874	2.57495	0.617985	171	171	-52.63	-52.61	25.7345	302.989	4	1	1	nonAcD	2
A3	male	L	medial	Sub	Sub	deep	nonAcD	0	33.1247	3.08772	1.12743	202.12	20.846	12.3452	1.9909	2.28837	2.09077	1.88857	1.52711	2.15966			3.08772	0.776962	0.919247	2.49732	0.525406	184	184	-53.02	-53.04	30.6026	312.729	4	1	1	nonAcD	2
A3	male	L	medial	Sub	Sub	deep	nonAcD	0	25.0937	3.258	1.18111	255.472	18.4473	17.6328	1.91678	2.5745	2.03673	1.95447	1.61263	1.40557			3.258	0.572703	0.552742	0	0.663282	189	189	-52.72	-52.71	23.9596	301.087	4	1	1	nonAcD	2
A3	male	L	medial	Sub	Sub	deep	AcD	1	25.1443	9.52599	2.25402	175.259	18.9572	11.7711	2.01924	2.03874	2.00189	1.88609	1.94907	2.22043	5.06793	1.24927	4.45806	0.623563	0.982117	1.11831	0.42742	280	165	-51.35	-53.06	29.2994	317.182	4	1	1	AcD	2
A3	male	L	medial	Sub	Sub	deep	distAIS	0	31.465	5.38906	1.68437	155.045	15.303	12.9001	2.19201	1.95329	1.77962	1.8705	2.05144	3.3052			5.38906	0.536239	0.837104	3.17996	0.417665	247	247	-53.05	-53.05	31.1448	344.32	4	1	1	nonAcD	2
A3	male	L	medial	Sub	Sub	deep	AcD	1	23.9953	10.0477	2.30734	187.069	15.5274	15.3396	2.20512	2.47264	2.5167	1.96113	1.78163	2.29348	6.52618	3.91863	3.52153	0.638682	0.649815	2.82274	0.490302	297	277	-51.89	-52.02	28.7693	346.379	4	1	1	AcD	2
A7	female	L	medial	CA1	CA1d	deep	nonAcD	0	31.0817	1.6206	0.482797	159.968	15.0082	13.5711	1.56052	1.65284	1.68098	1.5198	1.57846	1.37052			1.6206	0.844849	0.815757	1.75766	0.602216	147	147	-52.87	-52.84	32.0089	245.126	3	1	1	nonAcD	6
A7	female	L	medial	CA1	CA1d	deep	nonAcD	0	34.5968	2.2325	0.803123	137.815	14.0276	12.509	1.57363	1.80427	1.75168	1.51168	1.59619	1.20431			2.2325	0.755961	0.778208	1.58959	0.537331	137	137	-53.12	-53.08	36.0484	247.185	3	1	1	nonAcD	6
A7	female	L	medial	CA1	CA1d	deep	nonAcD	0	31.2131	2.76853	1.01832	135.837	13.2349	13.068	1.49033	1.1911	1.5198	1.67923	1.55451	1.50702			2.76853	0.75803	0.836513	2.7844	0.545251	156	156	-52.67	-52.61	33.2611	234.101	3	1	1	nonAcD	6
A7	female	L	medial	CA1	CA1d	deep	AcD	1	28.7152	6.24106	1.83115	100.601	12.5188	10.2317	1.32161	1.14287	1.40557	1.24123	1.4483	1.37009	3.8803	0.730474	2.36076	0.676207	0.855154	1.58633	0.565829	210	88	-51.98	-55.14	34.215	207.598	3	1	1	AcD	6
A7	female	L	medial	CA1	CA1d	deep	nonAcD	0	25.8788	3.10697	1.13365	127.959	12.6574	12.8718	1.51135	1.4483	1.47398	1.86452	1.38499	1.38499			3.10697	0.64043	0.694712	1.62126	0.508218	175	175	-51.91	-51.9	28.3712	237.403	3	1	1	nonAcD	6
A7	female	L	medial	CA1	CA1d	deep	nonAcD	0	33.2832	4.4079	1.4834	192.592	19.7228	12.4331	2.07771	2.06737	2.08029	2.08029	2.08029	2.08029			4.4079	1.18579	0.912044	3.24593	0.570215	171	171	-53.29	-53.26	36.892	0	3	1	1	nonAcD	6
A7	female	L	medial	CA1	CA1d	deep	nonAcD	0	30.715	3.55902	1.26948	97.2383	12.427	9.96282	1.14366	1.20626	0.998305	1.30388	1.07521	1.13463			3.55902	0.753752	0.857494	2.37146	0.496503	123	123	-52.39	-52.4	33.5473	179.645	3	1	1	nonAcD	6
A7	female	L	medial	CA1	CA1d	deep	nonAcD	0	31.0265	2.44907	0.89571	139.211	15.2589	11.6161	1.53351	1.6508	1.95599	1.59244	1.23296	1.23537			2.44907	0.664307	0.684832	1.75162	0.555437	140	140	-53.01	-53.01	32.7658	240.884	3	1	1	nonAcD	6
A7	female	L	medial	CA1	CA1d	deep	nonAcD	0	32.0101	2.86893	1.05394	92.5071	12.997	9.06239	1.05903	1.23317	1.24641	1.03237	0.890281	0.892911			2.86893	0.779043	0.890651	1.22775	0.623298	107	107	-52.69	-52.69	34.1395	166.352	3	1	1	nonAcD	6
A7	female	L	medial	CA1	CA1d	deep	nonAcD	0	26.398	1.54443	0.434653	147.165	16.6308	11.2669	1.49817	1.2711	1.38499	1.67784	1.54429	1.61263			1.54443	0.884873	0.89986	2.82448	0.723189	146	146	-52.08	-52.11	27.35	235.332	3	1	1	nonAcD	6
A7	female	L	medial	CA1	CA1d	deep	AcD	1	32.439	9.42914	2.2438	147.03	14.4994	12.9112	1.94855	1.89415	2.74018	1.70281	1.70281	1.70281	9.07931	1.17286	0.349833	0.849859	0.686462	1.41716	0.50431	275	119	-52.29	-55.32	40.9804	199.087	3	1	1	AcD	6
A7	female	L	medial	CA1	CA1d	superficial	AcD	1	30.8509	7.11551	1.96228	145.994	15.1074	12.3042	1.48465	1.20285	1.41182	1.33366	1.7059	1.769	3.25036	0.791003	3.86514	0.813125	0.829785	2.54568	0.490008	234	120	-52.45	-54.65	37.1614	233.208	3	1	0	AcD	6
A7	female	L	medial	CA1	CA1d	deep	AcD	1	32.5707	4.90983	1.59124	117.427	12.6994	11.7732	1.59339	1.8519	1.8836	1.60972	1.49177	1.12997	3.12294	2.36494	1.78689	0.999662	1.1543	2.83847	0.619964	117	110	-52.32	-52.59	36.6858	250.289	3	1	1	AcD	6
A7	female	L	medial	CA1	CA1d	deep	AcD	1	26.3769	8.57164	2.14846	127.365	14.655	11.0656	1.11567	1.61081	1.22219	0.995365	1.0301	0.719888	5.77013	1.22192	2.80151	0.720092	0.892296	1.53613	0.449833	154	102	-51.25	-52.76	34.2075	175.249	3	1	1	AcD	6
A7	female	L	medial	CA1	CA1d	deep	nonAcD	0	28.543	1.48427	0.394926	117.591	13.0033	11.5141	1.05763	1.54301	1.26882	0.986639	0.591225	0.898475			1.48427	0.720804	0.871732	2.97471	1.20532	92	92	-53.12	-53.16	29.3906	166.133	3	1	1	nonAcD	6
A7	female	L	medial	CA1	CA1d	deep	AcD	1	31.0935	9.38925	2.23957	100.478	12.9811	9.85525	1.29998	1.37351	1.13463	1.27248	1.48231	1.23697	6.6885	1.42747	2.70075	0.73228	1.00927	2.06578	0.58117	142	98	-52.42	-53.83	39.6244	204.2	3	1	1	AcD	6
A7	female	L	medial	CA1	CA1d	deep	nonAcD	0	32.2502	1.72273	0.54391	130.787	13.829	12.0416	1.40495	1.47328	1.32008	1.79401	1.19134	1.24606			1.72273	0.933927	0.949944	2.02234	0.516824	132	132	-52.55	-52.55	33.2526	220.69	3	1	1	nonAcD	6
A7	female	L	medial	CA1	CA1d	superficial	distAIS	0	29.717	5.03297	1.61601	148.67	13.7909	13.7258	1.69021	1.86452	1.80833	1.99338	1.58439	1.20041			5.03297	0.785693	0.993891	2.61338	0.719888	127	127	-52.78	-52.77	34.0131	265.497	3	1	0	nonAcD	6
A7	female	L	medial	CA1	CA1d	deep	AcD	1	32.0317	5.61441	1.72534	109.492	13.8606	10.058	1.7202	1.74632	1.22087	1.93412	2.13756	1.56213	3.71944	1.38637	1.89497	0.958803	0.87467	2.86095	0.519767	165	129	-52.39	-53.37	36.8479	270.208	3	1	1	AcD	6
A7	female	L	medial	CA1	CA1d	deep	AcD	1	31.8883	6.40383	1.8569	140.09	15.1782	11.7516	2.18883	2.76701	2.23857	1.98778	2.13564	1.81513	5.8507	1.89363	0.553135	1.01266	0.794147	2.81631	0.603644	185	147	-52.87	-53.68	37.4802	343.82	3	1	1	AcD	6
A7	female	L	medial	CA1	CA1m	superficial	AcD	1	23.6421	10.2893	2.3311	140.649	14.4821	12.3656	1.6906	1.7397	1.87543	1.8349	1.4915	1.51149	8.72131	1.50591	1.56798	0.78923	0.661315	2.35646	0.555049	229	138	-51.47	-53.3	33.2119	265.559	3	1	0	AcD	6
A7	female	L	medial	CA1	CA1m	deep	AcD	1	28.4363	7.35923	1.99596	112.531	13.5702	10.5584	1.70768	1.82286	2.00481	1.83056	1.3546	1.52558	6.0818	0.647428	1.27744	0.732652	0.805997	1.14559	0.526699	381	82	-51.25	-56.32	35.0366	268.242	3	1	1	AcD	6
A7	female	L	medial	CA1	CA1m	superficial	AcD	1	27.9481	8.28324	2.11423	131.564	13.2402	12.6518	2.01436	2.2672	2.16156	1.78746	1.82029	2.03529	7.0219	0.82341	1.26134	1.01959	1.00197	3.90369	0.49152	378	93	-51.57	-55.91	35.4631	316.415	3	1	0	AcD	6
A7	female	L	medial	CA1	CA1m	superficial	AcD	1	30.2138	3.19293	1.16094	88.3483	11.9236	9.43409	1.70968	2.06019	1.89848	1.49177	1.48823	1.60972	2.38433	1.57668	0.8086	0.703806	0.774092	1.54473	0.497024	167	147	-52.52	-53.26	32.6984	268.556	3	1	0	AcD	6
A7	female	L	medial	CA1	CA1m	deep	nonAcD	0	27.0868	2.86329	1.05197	79.9578	8.87571	11.4701	1.34334	1.47398	1.66098	1.37009	1.1485	1.06314			2.86329	0.758453	0.737437	3.12206	0.526386	142	142	-52.15	-52.17	29.315	211.011	3	1	1	nonAcD	6
A7	female	L	medial	CA1	CA1m	deep	nonAcD	0	25.5193	4.22522	1.44107	107.086	12.2784	11.1045	1.43597	2.795	1.50361	1.05293	1.21789	0.610435			4.22522	0.714271	0.945071	1.69341	0.497397	118	118	-51.5	-51.5	29.1138	225.562	3	1	1	nonAcD	6
A7	female	L	medial	CA1	CA1m	deep	nonAcD	0	23.0489	4.56774	1.51902	104.865	11.0823	12.0479	1.21815	1.28816	1.18579	1.54173	0.975885	1.0992			4.56774	1.01407	1.02109	2.83218	0.617551	132	132	-51.14	-51.14	27.031	191.347	3	1	1	nonAcD	6
A7	female	L	medial	CA1	CA1m	superficial	distAIS	0	26.3488	9.4143	2.24223	102.576	11.8902	10.9841	1.71807	2.04746	1.84922	1.54429	1.51606	1.63333			9.4143	0.883216	0.976223	1.30191	0.667371	144	144	-52.53	-52.52	35.0048	269.874	3	1	0	nonAcD	6
A7	female	L	medial	CA1	CA1m	deep	nonAcD	0	25.8424	1.01452	0.0144127	105.498	12.7902	10.5021	1.04423	1.37137	1.12997	0.906594	0.906594	0.906594			1.01452	0.513503	0.753667	1.18697	0.472763	130	130	-51.82	-51.81	26.2875	107.064	3	1	1	nonAcD	6
A7	female	L	medial	CA1	CA1m	deep	AcD	1	23.9317	5.21605	1.65174	108.875	13.8297	10.0236	1.66373	2.32553	1.94432	1.49592	1.28509	1.26778	3.93571	1.65317	1.28034	0.821045	1.04964	3.24702	0.49152	163	137	-50.84	-51.59	28.5297	261.338	3	1	1	AcD	6
A7	female	L	medial	CA1	CA1m	deep	nonAcD	0	26.6738	2.85524	1.04916	100.911	11.9108	10.7871	1.51754	2.3925	1.47079	1.26277	1.17224	1.28941			2.85524	0.591225	0.813373	2.73189	0.509797	152	152	-52.02	-52.03	28.9029	238.375	3	1	1	nonAcD	6
A7	female	L	medial	CA1	CA1m	superficial	nonAcD	0	29.1588	2.54331	0.933468	106.019	12.2466	11.0225	1.91489	2.11149	2.07748	1.66354	1.80427	1.91768			2.54331	0.571242	0.767815	1.70234	0.473973	183	183	-52.43	-52.42	31.0299	300.791	3	1	0	nonAcD	6
A7	female	L	medial	CA1	CA1m	deep	AcD	1	27.5458	3.45831	1.24078	70.9739	9.89707	9.13065	1.52753	1.9712	1.53897	1.45355	1.38499	1.28896	2.20159	0.954379	1.25673	0.581225	0.795749	2.25002	0.557018	155	119	-52.36	-53.23	30.3467	239.944	3	1	1	AcD	6
A7	female	L	medial	CA1	CA1m	superficial	AcD	1	28.2199	5.83771	1.76434	122.946	13.1609	11.8943	1.83036	1.74666	2.15749	1.76768	1.92058	1.5594	2.76722	2.28358	3.07048	0.918798	0.831417	1.8061	0.619787	168	156	-52.38	-52.68	33.3355	287.513	3	1	0	AcD	6
A7	female	L	medial	CA1	CA1m	deep	AcD	1	30.7536	11.1363	2.41021	122.098	12.3382	12.5999	1.44498	1.44506	1.51284	1.34635	1.40432	1.51633	9.44567	0.917771	1.6906	0.61807	0.843101	1.09242	0.554529	295	82	-52	-56.37	41.0017	226.977	3	1	1	AcD	6
A7	female	L	medial	CA1	CA1m	deep	nonAcD	0	25.4166	2.0469	0.716328	94.0284	12.0786	9.91184	1.31135	1.5001	1.50733	1.46225	1.14418	0.942888			2.0469	0.642062	0.695321	1.67624	0.544856	140	140	-51.56	-51.56	26.8812	205.986	3	1	1	nonAcD	6
A7	female	L	medial	CA1	CA1m	deep	AcD	1	28.0944	4.79102	1.56674	82.6682	10.5216	10.0038	1.18951	1.65249	0.888304	0.845705	1.53324	1.02782	3.50428	1.28299	1.28674	1.02484	0.861852	3.79569	0.514346	135	108	-51.69	-52.52	32.1881	186.848	3	1	1	AcD	6
A7	female	L	medial	CA1	CA1m	deep	AcD	1	29.2736	6.20214	1.82489	75.5757	9.46792	10.1634	1.30746	1.80427	1.15679	1.43906	0.953322	1.18384	2.92074	2.03116	3.28139	0.604888	0.775744	2.07526	0.591225	134	123	-52.46	-52.82	34.7235	205.375	3	1	1	AcD	6
A7	female	L	medial	CA1	CA1m	superficial	AcD	1	29.8324	4.70346	1.5483	117.761	12.3426	12.1481	1.96067	2.41403	1.85617	1.60543	1.97595	1.95177	3.10491	1.97253	1.59855	0.729008	0.908693	5.46775	0.593329	178	159	-52.64	-53.03	33.8036	307.981	3	1	0	AcD	6
A7	female	L	medial	CA1	CA1m	superficial	nonAcD	0	28.6438	1.93518	0.660202	128.812	12.7671	12.8462	2.15122	1.80427	2.03514	2.297	2.53399	2.08572			1.93518	0.646636	0.953322	2.23426	0.514346	186	186	-52.36	-52.35	29.9306	337.914	3	1	0	nonAcD	6
A7	female	L	medial	CA1	CA1p	deep	distAIS	0	30.535	5.21169	1.6509	164.153	14.162	14.7582	1.87923	2.17778	1.84682	1.79956	1.8093	1.76269			5.21169	0.862903	0.872405	1.94949	0.611683	166	166	-52.93	-52.95	34.9888	295.189	3	1	1	nonAcD	6
A7	female	L	medial	CA1	CA1p	deep	AcD	1	27.5177	4.40735	1.48327	158.273	14.0205	14.3732	1.99095	2.54219	1.85601	1.74766	1.96494	1.84397	2.69142	1.04013	1.71593	0.716828	0.866632	2.00372	0.558861	207	142	-52.48	-53.66	31.2481	312.738	3	1	1	AcD	6
A7	female	L	medial	CA1	CA1p	superficial	AcD	1	27.6437	5.73995	1.74745	146.422	14.9662	12.4567	1.84274	1.65391	2.05564	2.01822	1.94696	1.53897	4.24505	1.07061	1.4949	0.709145	0.848743	2.84485	0.558988	197	126	-52.33	-53.82	32.6759	289.457	3	1	0	AcD	6
A7	female	L	medial	CA1	CA1p	deep	AcD	1	23.6698	7.45606	2.00903	73.9195	10.5957	8.88259	1.70369	1.54109	1.80665	1.70446	1.4264	2.03984	5.68018	2.04921	1.77588	0.853682	0.625378	2.67189	0.623298	224	181	-51.74	-52.8	30.4659	267.615	3	1	1	AcD	6
A7	female	L	medial	CA1	CA1p	deep	nonAcD	0	30.0702	3.58541	1.27687	113.924	12.7748	11.3546	1.22459	1.50078	1.11798	1.21449	1.21449	1.07521			3.58541	0.760527	0.830802	1.49892	0.531956	134	134	-52.54	-52.57	32.942	192.358	3	1	1	nonAcD	6
A7	female	L	medial	CA1	CA1p	superficial	AcD	1	21.6538	5.50762	1.70613	101.736	12.6366	10.2508	1.84572	2.45491	1.55149	1.83152	1.70968	1.68098	4.16361	0.842511	1.34402	1.19975	0.976645	3.58648	0.570151	256	110	-50.44	-53.5	26.5855	289.924	3	1	0	AcD	6
A7	female	L	medial	CA1	CA1p	deep	nonAcD	0	26.0254	3.32118	1.20032	79.9949	11.7684	8.65476	1.22727	1.5766	1.37052	1.05484	0.985896	1.1485			3.32118	0.789801	0.849908	2.00515	0.622802	129	129	-51.92	-51.91	28.7243	192.779	3	1	1	nonAcD	6
A7	female	L	medial	CA1	CA1p	superficial	nonAcD	0	30.177	2.23687	0.80508	127.986	14.1373	11.5267	1.81046	1.75836	1.78352	1.75168	1.91569	1.84301			2.23687	0.747161	0.893609	3.04389	0.617299	157	157	-52.77	-52.78	31.7266	284.386	3	1	0	nonAcD	6
A7	female	L	medial	CA1	CA1p	deep	nonAcD	0	30.9972	1.90972	0.646956	90.6658	12.7029	9.08766	1.12849	1.44506	1.08417	0.841709	1.10704	1.16447			1.90972	0.620141	0.675024	2.50786	0.552262	128	128	-52.81	-52.83	32.2091	177.263	3	1	1	nonAcD	6
A7	female	L	medial	CA1	CA1p	superficial	nonAcD	0	24.9169	4.27934	1.4538	101.692	13.2825	9.74806	2.11053	2.22807	2.19814	2.05564	2.39716	1.67364			4.27934	0.938721	0.9096	2.73348	0.763233	151	150	-52.19	-52.85	28.5772	331.521	3	1	0	nonAcD	6
A7	female	L	medial	CA1	CA1p	superficial	AcD	1	28.8985	8.438	2.13275	113.956	15.1174	9.59775	1.61233	1.58106	2.02836	1.40891	1.78056	1.26277	7.82704	0.829334	0.610958	0.717492	0.666722	1.66191	0.537544	326	85	-51.15	-55.95	36.5449	253.264	3	1	0	AcD	6
A7	female	L	medial	CA1	CA1p	deep	AcD	1	32.4502	4.153	1.42383	97.5508	12.7189	9.76543	1.82711	2.33586	1.51867	2.49266	1.51954	1.26882	2.99728	1.57272	1.15572	0.630367	0.862712	2.44457	0.730899	129	112	-53.01	-53.72	35.8271	287.002	3	1	1	AcD	6
A7	female	L	medial	CA1	CA1p	deep	AcD	1	21.0454	6.45615	1.86503	88.9609	12.3449	9.17537	1.21931	1.3482	0.877681	1.01595	1.39721	1.45751	5.24752	0.999095	1.20864	0.71193	0.801438	2.83164	0.495029	232	122	-50.14	-52.6	26.9184	191.529	3	1	1	AcD	6
A7	female	L	medial	CA1	CA1p	deep	nonAcD	0	30.0934	3.85272	1.34878	125.922	12.7072	12.6172	1.98313	1.6748	2.1371	1.77368	2.13092	2.19916			3.85272	0.927238	1.10407	3.06471	0.567607	166	166	-52.61	-52.61	33.2263	311.509	3	1	1	nonAcD	6
A7	female	L	medial	CA1	CA1p	superficial	AcD	1	26.4028	4.47112	1.49764	110.412	15.0001	9.37201	1.37254	1.27248	1.25578	1.73047	1.24076	1.36323	2.95065	0.633575	1.52047	0.686168	0.601059	2.10028	0.550867	241	109	-52.34	-54.53	30.2193	215.599	3	1	0	AcD	6
A7	female	L	medial	CA1	CA1p	deep	AcD	1	26.7047	7.19819	1.97383	92.4813	11.8306	9.95305	1.61003	1.57846	1.23317	1.97595	1.67819	1.58439	4.68986	1.2594	2.50833	0.88714	0.835552	1.98121	0.717951	173	121	-52.25	-53.65	33.184	252.903	3	1	1	AcD	6
A7	female	L	medial	CA1	CA1p	superficial	AcD	1	28.255	8.89644	2.18565	93.5468	11.0091	10.819	1.62446	1.8758	1.47279	1.62242	1.65639	1.49491	4.5516	1.05763	4.34484	0.728891	0.804859	2.8962	0.652951	177	111	-52.77	-54.33	36.3637	255.17	3	1	0	AcD	6
A7	female	L	medial	CA1	CA1p	deep	AcD	1	29.2238	7.83454	2.05854	102.345	13.7032	9.50942	1.50738	2.08902	1.33191	1.57994	1.3494	1.18666	6.61789	0.916437	1.21665	0.89721	0.954858	2.72046	0.616883	189	82	-51.91	-54.96	36.2726	236.779	3	1	1	AcD	6
A7	female	L	medial	CA1	CA1p	deep	nonAcD	0	26.6539	2.85736	1.0499	127.225	12.894	12.563	1.79417	1.83544	2.12782	1.26335	2.0673	1.67696			2.85736	0.890446	0.917401	2.52346	0.603432	164	164	-52.09	-52.08	28.8855	281.828	3	1	1	nonAcD	6
A7	female	L	medial	CA1	CA1p	deep	AcD	1	27.7322	6.19572	1.82386	88.0897	11.4257	9.81637	1.46081	1.41886	1.33718	1.43855	1.69764	1.41182	2.3595	0.643161	3.83622	0.872074	0.900308	2.15301	0.529431	198	105	-51.87	-54.27	33.2085	229.463	3	1	1	AcD	6
A7	female	L	medial	CA2	CA2	superficial		0	39.1639															1.30803	1.31038	2.71536	0.682796					38.3334		2	1	0	nonAcD	6
A7	female	L	medial	CA2	CA2	superficial		0	35.6501															1.42455	1.34551	2.51322	0.545083					34.8942		2	1	0	nonAcD	6
A7	female	L	medial	CA2	CA2	deep		0	34.3717															1.65497	1.53763	2.71833	0.698604					33.6429		2	1	1	nonAcD	6
A7	female	L	medial	CA2	CA2	deep		0	34.0298															1.38922	1.35223	1.4058	0.67122					33.3082		2	1	1	nonAcD	6
A7	female	L	medial	CA2	CA2	deep		0	35.9372															1.32077	1.41112	2.02869	0.831769					35.1752		2	1	1	nonAcD	6
A7	female	L	medial	CA2	CA2	deep		0	22.3953															0.842623	0.781063	1.10988	0.590233					21.9204		2	1	1	nonAcD	6
A7	female	L	medial	CA2	CA2	deep		0	30.0403															0.977341	1.026	2.31251	0.580105					29.4034		2	1	1	nonAcD	6
A7	female	L	medial	CA2	CA2	deep		0	37.3823															0.820593	0.941838	2.24648	0.706349					36.5897		2	1	1	nonAcD	6
A7	female	L	medial	CA2	CA2	deep		0	25.932															0.853682	0.700607	1.9807	0.663375					25.3821		2	1	1	nonAcD	6
A7	female	L	medial	CA2	CA2	superficial		0	34.9729															1.31552	1.10459	1.40761	0.712573					34.2314		2	1	0	nonAcD	6
A7	female	L	medial	CA2	CA2	superficial		0	29.0187															0.81211	0.981025	1.65385	0.802489					28.4034		2	1	0	nonAcD	6
A7	female	L	medial	CA2	CA2	superficial		0	20.61															0.657759	0.925948	1.24043	0.652348					20.173		2	1	0	nonAcD	6
A7	female	L	medial	CA2	CA2	superficial		0	34.1906															0.741154	0.747896	1.77869	0.655374					33.4657		2	1	0	nonAcD	6
A7	female	L	medial	CA2	CA2	superficial		0	36.4773															1.39227	1.08417	2.11523	0.776405					35.7039		2	1	0	nonAcD	6
A7	female	L	medial	CA2	CA2	superficial		0	29.8852															1.07983	1.04763	1.60114	0.563232					29.2515		2	1	0	nonAcD	6
A7	female	L	medial	CA2	CA2	superficial		0	37.9309															1.02574	1.20121	1.68035	0.626315					37.1266		2	1	0	nonAcD	6
A7	female	L	medial	CA2	CA2	superficial		0	25.4458															0.873832	0.775177	0.915122	0.64043					24.9063		2	1	0	nonAcD	6
A7	female	L	medial	CA2	CA2	superficial		0	27.575															0.925169	0.860535	1.63096	0.602156					26.9903		2	1	0	nonAcD	6
A7	female	L	medial	CA2	CA2	superficial		0	40.6084															1.01644	1.05925	2.28671	0.712573					39.7473		2	1	0	nonAcD	6
A7	female	L	medial	CA2	CA2	superficial		0	26.0816															0.649815	0.645232	0.868332	0.577969					25.5286		2	1	0	nonAcD	6
A7	female	L	medial	CA2	CA2	superficial		0	38.665															0.864981	0.778196	2.13058	0.672264					37.8452		2	1	0	nonAcD	6
A7	female	L	medial	CA3	CA3a	deep	AcD	1	36.3395	7.02419	1.94936	113.953	13.3672	10.8541	2.61438	3.1532	2.51367	2.42536	2.73611	2.24354	4.44729	1.23685	2.5769	1.27259	0.982471	2.13413	0.7313	182	119	-53.96	-55.21	42.4442	410.665	1	1	1	AcD	6
A7	female	L	medial	CA3	CA3a	deep	AcD	1	32.7499	15.6131	2.74811	103.418	14.2389	9.24759	2.07728	2.12243	1.78352	2.05478	2.36093	2.06474	14.2412	0.899419	1.3719	0.953409	0.908784	3.24247	0.656533	509	69	-52.42	-58.06	47.3376	326.298	1	1	1	AcD	6
A7	female	L	medial	CA3	CA3a	deep	AcD	1	35.656	11.8366	2.47119	129.709	16.3683	10.0897	2.45444	3.01478	2.0903	2.83053	2.19255	2.14403	10.3329	1.6792	1.50363	0.957311	0.997424	2.16512	0.807586	178	110	-53.64	-55.37	46.4856	385.542	1	1	1	AcD	6
A7	female	L	medial	CA3	CA3a	deep	distAIS	0	32.4959	5.76014	1.75096	124.817	14.5626	10.913	1.81255	2.51322	1.74877	1.66631	1.58164	1.55281			5.76014	0.791131	0.865669	1.6352	0.698191	136	136	-53.31	-53.32	37.4449	284.715	1	1	1	nonAcD	6
A7	female	L	medial	CA3	CA3a	deep	nonAcD	0	46.8798	2.69468	0.991281	161.605	16.2757	12.6422	2.20015	2.21752	1.6079	2.06843	2.54519	2.56172			2.69468	0.784807	0.817596	2.37808	0.58287	164	164	-55.09	-55.06	48.5234	345.599	1	1	1	nonAcD	6
A7	female	L	medial	CA3	CA3a	deep	nonAcD	0	37.7784	2.75747	1.01431	116.771	12.4855	11.908	2.93104	3.2704	4.02998	2.66454	2.52787	2.16241			2.75747	0.92508	0.883713	3.01523	0.59529	166	166	-53.84	-53.87	39.6764	460.407	1	1	1	nonAcD	6
A7	female	L	medial	CA3	CA3a	deep	distAIS	0	32.3992	6.05385	1.80069	121.184	15.4811	9.9667	2.11734	2.79371	1.98162	1.84976	2.00379	1.95784			6.05385	1.02152	1.01883	1.80681	0.505353	166	166	-52.94	-52.89	37.6377	332.592	1	1	1	nonAcD	6
A7	female	L	medial	CA3	CA3a	deep	AcD	1	32.6626	5.0708	1.6235	128.578	15.3253	10.6824	2.21527	2.55008	2.71833	2.31188	2.21097	1.28509	4.44013	0.802713	0.630671	1.10474	1.09695	1.87182	0.608029	182	86	-52.32	-55.23	36.9334	347.973	1	1	1	AcD	6
A7	female	L	medial	CA3	CA3a	deep	nonAcD	0	37.4629	2.83451	1.04187	150.631	16.7062	11.4802	2.74083	2.77441	2.73354	2.99941	3.01579	2.181			2.83451	1.25844	0.924701	2.37551	0.687235	157	157	-54.02	-54.02	39.443	430.529	1	1	1	nonAcD	6
A7	female	L	medial	CA3	CA3a	superficial	distAIS	0	30.274	9.63402	2.2653	183.942	17.5284	13.3613	2.20971	2.94383	2.28837	2.07048	2.04549	1.7004			9.63402	1.01613	1.0136	2.3174	0.674895	152	152	-53.63	-53.59	39.0618	347.101	1	1	0	nonAcD	6
A7	female	L	medial	CA3	CA3a	deep	distAIS	0	32.4815	6.43369	1.86155	150.765	17.0286	11.2728	2.10795	2.36366	2.31048	1.66098	1.76768	2.43693			6.43369	1.20346	1.148	3.46032	0.770543	150	150	-53.54	-53.49	38.0901	331.115	1	1	1	nonAcD	6
A7	female	L	medial	CA3	CA3a	superficial	AcD	1	31.0174	9.16019	2.21487	167.52	16.8679	12.6448	2.9495	3.28237	3.4001	2.85686	2.54127	2.66689	7.58769	0.814631	1.5725	1.23303	1.1903	1.34728	0.825091	391	83	-53.1	-57.27	39.3257	463.306	1	1	0	AcD	6
A7	female	L	medial	CA3	CA3a	superficial	distAIS	0	29.7547	5.6639	1.73411	112.373	14.4865	9.8766	2.24661	3.44473	2.21097	1.72198	1.6468	2.20858			5.6639	1.10638	1.28907	3.00591	0.71437	149	149	-52.7	-52.7	34.6676	352.897	1	1	0	nonAcD	6
A7	female	L	medial	CA3	CA3a	deep	nonAcD	0	26.5832	4.50131	1.50437	166.522	17.0854	12.4095	2.39153	2.10836	2.77547	2.61998	2.32553	2.12829			4.50131	1.11617	0.926838	2.82452	0.694491	183	183	-52.45	-52.47	30.4254	375.66	1	1	1	nonAcD	6
A7	female	L	medial	CA3	CA3a	superficial	AcD	1	36.6646	18.5351	2.91967	198.781	18.7587	13.4922	2.63487	3.38602	3.15367	2.94159	1.84118	1.8519	15.2243	3.92765	3.31079	1.26491	1.31031	2.71013	0.668588	167	144	-53.29	-53.85	54.0293	413.885	1	1	0	AcD	6
A7	female	L	medial	CA3	CA3a	deep	distAIS	0	35.3559	6.20873	1.82596	152.419	15.6816	12.3754	2.618	3.70379	2.49282	2.39716	2.29597	2.20027			6.20873	1.11831	1.2327	1.66992	0.514764	166	166	-53.81	-53.64	40.6833	411.235	1	1	1	nonAcD	6
A7	female	L	medial	CA3	CA3a	deep	distAIS	0	36.4497	6.33783	1.84654	162.007	15.6031	13.22	2.81143	3.80143	3.01812	2.52019	3.247	1.4704			6.33783	0.838962	1.03405	2.5669	0.610195	141	140	-53.56	-54.29	41.8803	441.618	1	1	1	nonAcD	6
A7	female	L	medial	CA3	CA3a	deep	AcD	1	28.7337	7.69838	2.04101	97.8342	10.9636	11.3618	1.67085	1.8733	1.57101	1.61372	1.82543	1.47079	6.35437	0.687314	1.34402	1.27284	1.23484	1.65265	0.60833	281	73	-51.44	-56.16	35.6596	262.457	1	1	1	AcD	6
A7	female	L	medial	CA3	CA3a	deep	AcD	1	40.7714	3.21469	1.16773	125.038	14.0771	11.3094	2.32836	1.92241	2.81802	3.3724	1.64538	1.8836	2.12795	1.50469	1.08674	0.938526	0.927095	2.93632	0.700542	143	126	-54.29	-54.8	43.0535	365.738	1	1	1	AcD	6
A7	female	L	medial	CA3	CA3a	deep	AcD	1	30.3378	10.3817	2.34004	153.051	16.925	11.5137	2.34579	2.91235	2.07268	1.76768	2.81469	2.16156	5.17612	1.44959	5.20554	0.869165	0.858775	3.00822	0.732364	205	139	-52.94	-54.4	39.856	368.476	1	1	1	AcD	6
A7	female	L	medial	CA3	CA3b	deep	distAIS	0	35.7254	5.22332	1.65313	135.532	14.9599	11.5352	2.56135	2.40009	2.25293	2.96383	2.57382	2.61607			5.22332	0.955089	0.993154	1.76618	0.55807	174	174	-53.69	-53.7	40.0805	402.335	1	1	1	nonAcD	6
A7	female	L	medial	CA3	CA3b	deep	distAIS	0	37.4969	5.49851	1.70448	155.527	17.4129	11.3722	2.76717	3.12425	2.94498	3.16878	2.74467	1.85316			5.49851	0.883091	0.828901	1.45065	0.685046	155	155	-54.24	-54.22	42.0837	434.666	1	1	1	nonAcD	6
A7	female	L	medial	CA3	CA3b	deep	distAIS	0	30.1131	5.09834	1.62891	125.826	12.4735	12.8438	2.55684	2.09786	2.62162	2.82458	2.29843	2.9417			5.09834	0.680646	0.724454	1.77945	0.645232	227	227	-53.21	-53.16	34.4649	401.627	1	1	1	nonAcD	6
A7	female	L	medial	CA3	CA3b	deep	AcD	1	41.2159	12.56	2.53051	142.791	14.4008	12.6248	2.58689	3.12969	2.43188	2.86731	2.24459	2.26098	11.0377	1.40634	1.52228	1.19956	0.954167	2.51629	0.603542	228	106	-53.96	-56.22	52.6356	406.348	1	1	1	AcD	6
A7	female	L	medial	CA3	CA3b	deep	AcD	1	36.0936	10.1282	2.31532	141.693	16.1611	11.1632	1.91373	2.31479	2.86997	1.88702	1.10638	1.39048	7.69368	1.39276	2.43447	0.785926	0.835681	2.54854	0.649688	171	107	-53.61	-54.94	45.2417	300.608	1	1	1	AcD	6
A7	female	L	medial	CA3	CA3b	deep	distAIS	0	30.9559	5.76031	1.75099	143.048	16.2752	11.1909	2.59763	3.08057	2.33755	2.405	2.60294	2.56208			5.76031	0.847306	0.846138	3.17895	0.647259	202	202	-53.38	-53.33	35.9377	408.034	1	1	1	nonAcD	6
A7	female	L	medial	CA3	CA3b	deep	AcD	1	36.1586	8.97314	2.19424	152.575	15.797	12.2975	2.12528	1.78746	2.09322	2.25735	2.13564	2.35272	6.5864	0.796688	2.38675	0.752147	0.906958	2.27025	0.617685	345	90	-53.01	-57.25	44.1748	333.838	1	1	1	AcD	6
A7	female	L	medial	CA3	CA3b	deep	distAIS	0	38.2586	8.66325	2.15909	113.345	13.0505	11.0583	2.00175	2.54427	2.08537	1.92028	1.90926	1.5496			8.66325	1.06314	0.784013	2.73986	0.572267	137	137	-54.2	-54.18	45.9269	314.435	1	1	1	nonAcD	6
A7	female	L	medial	CA3	CA3b	deep	distAIS	0	34.8496	6.90981	1.93294	133.116	14.5454	11.6524	2.262	3.07126	1.57994	2.05507	2.56698	2.03673			6.90981	1.09134	0.922559	2.82566	0.526699	171	171	-53.18	-53.18	40.874	355.313	1	1	1	nonAcD	6
A7	female	L	medial	CA3	CA3b	deep	distAIS	0	32.6251	7.25109	1.98115	165.519	14.8733	14.1693	2.24945	2.76001	2.33697	2.08452	2.54519	1.52057			7.25109	1.23597	1.0806	2.78543	0.512861	149	149	-53.04	-53.08	39.0306	353.343	1	1	1	nonAcD	6
A7	female	L	medial	CA3	CA3b	deep	nonAcD	0	40.1146	4.37154	1.47511	149.489	14.9577	12.7249	3.05647	3.20922	3.69024	2.64005	3.6698	2.07303			4.37154	1.07915	0.875842	2.62149	0.62444	163	163	-54.35	-54.36	43.5429	480.109	1	1	1	nonAcD	6
A7	female	L	medial	CA3	CA3b	superficial	AcD	1	29.6158	7.93459	2.07123	105.907	12.5172	10.7727	2.46497	2.17131	3.14799	2.7329	2.08733	2.1853	2.83802	2.54544	5.09656	0.948969	0.843101	1.77107	0.746769	184	171	-52.94	-53.59	36.7542	387.196	1	1	0	AcD	6
A7	female	L	medial	CA3	CA3b	deep	distAIS	0	31.8914	6.74098	1.90821	150.404	17.9123	10.691	3.09333	4.04819	2.85091	3.05845	3.02665	2.48246			6.74098	1.01089	0.847522	2.37203	0.737437	189	189	-53.93	-53.89	37.8133	485.899	1	1	1	nonAcD	6
A7	female	L	medial	CA3	CA3b	deep	nonAcD	0	35.4853	4.69612	1.54674	144.305	15.8623	11.5831	2.79876	2.77209	2.78706	2.79714	2.98295	2.65455			4.69612	1.17082	1.06073	2.70339	0.749511	166	166	-53.74	-53.71	39.3295	439.628	1	1	1	nonAcD	6
A7	female	L	medial	CA3	CA3b	deep	distAIS	0	29.5614	5.70123	1.74068	150.638	14.2996	13.4129	2.24547	3.17045	2.07522	2.54081	1.6235	1.81739			5.70123	1.14519	0.978669	2.50177	0.55807	164	164	-52.74	-52.75	34.515	352.718	1	1	1	nonAcD	6
A7	female	L	medial	CA3	CA3b	deep	distAIS	0	34.6541	6.84981	1.92422	135.693	15.3565	11.2506	2.13611	1.98542	2.33697	1.79434	1.94485	2.61898			6.84981	0.873255	1.11839	2.56812	0.631804	164	164	-53.78	-53.72	40.6239	335.54	1	1	1	nonAcD	6
A7	female	L	medial	CA3	CA3b	superficial	nonAcD	0	37.9724	3.22585	1.1712	162.384	17.4171	11.8707	3.35095	3.75878	4.10399	2.67194	2.89012	3.32989			3.22585	1.01757	0.957206	2.32695	0.627775	195	195	-54.2	-54.2	40.3247	526.365	1	1	0	nonAcD	6
A7	female	L	medial	CA3	CA3b	deep	AcD	1	31.4873	9.04666	2.2024	112.787	12.643	11.3584	1.85247	1.34453	1.4127	2.09408	2.05594	2.35512	4.3491	1.60628	4.69756	0.777254	0.81717	2.26643	0.604634	200	156	-53.07	-53.99	39.6745	290.986	1	1	1	AcD	6
A7	female	L	medial	CA3	CA3b	deep	distAIS	0	38.4901	5.41893	1.6899	145.812	17.7893	10.4362	2.54503	2.94216	3.0152	2.51961	2.43266	1.81553			5.41893	0.878432	0.735846	1.42998	0.581702	164	164	-54.32	-54.31	42.978	399.773	1	1	1	nonAcD	6
A7	female	L	medial	CA3	CA3b	superficial	nonAcD	0	32.7487	4.82073	1.57292	128.406	15.3751	10.6336	2.56777	3.27594	2.75746	2.49776	1.74599	2.56172			4.82073	0.836562	0.823313	2.75167	0.672907	181	181	-53.64	-53.69	36.7729	403.345	1	1	0	nonAcD	6
A7	female	L	medial	CA3	CA3c	deep	AcD	1	35.1866	8.54551	2.14541	143.554	16.2008	11.282	2.29358	2.64965	2.08144	1.91906	1.64119	3.17659	5.21303	3.23861	3.33247	1.13695	1.15626	1.81593	0.713693	177	163	-53.26	-53.68	42.8048	360.275	1	1	1	AcD	6
A7	female	L	medial	CA3	CA3c	deep	AcD	1	47.7688	5.36591	1.68007	164.506	14.9718	13.9901	2.94756	2.85871	3.30036	3.19109	2.82114	2.56652	3.68589	2.4737	1.68002	0.760202	0.834639	2.16165	0.660261	173	158	-55.31	-55.43	52.0081	463.002	1	1	1	AcD	6
A7	female	L	medial	CA3	CA3c	superficial	AcD	1	28.4621	7.34021	1.99337	137.958	14.7549	11.9047	2.66078	3.38836	3.26303	4.54782	1.10638	0.998305	2.08026	1.82618	5.25995	0.914932	0.942975	2.12526	0.620378	138	128	-52.3	-52.54	35.0431	417.954	1	1	0	AcD	6
A7	female	L	medial	CA3	CA3c	superficial	AcD	1	35.023	8.9587	2.19263	114.177	14.2073	10.2324	2.75632	2.66051	1.77595	2.38465	3.26177	3.69873	4.38017	3.382	4.57853	1.00838	0.980679	2.50245	0.587183	210	197	-53.42	-53.64	43.0491	432.962	1	1	0	AcD	6
A7	female	L	medial	CA3	CA3c	deep	AcD	1	30.5184	23.7427	3.16727	135.099	18.6436	9.22636	2.5645	2.21805	2.41081	3.20776	2.55255	2.43332	22.1084	1.65691	1.63433	0.753667	0.799217	1.76534	0.586121	352	117	-52.74	-55.95	53.1105	402.831	1	1	1	AcD	6
A7	female	L	medial	CA3	CA3c	deep	distAIS	0	26.9665	6.18517	1.82215	121.149	17.1609	8.98856	1.96571	2.04549	2.56452	1.56213	1.81739	1.83903			6.18517	0.823579	0.931826	2.33272	0.548467	175	175	-52.14	-52.13	32.4487	308.773	1	1	1	nonAcD	6
A7	female	L	medial	CA3	CA3c	deep	distAIS	0	29.686	6.94953	1.93867	127.215	15.2236	10.6398	2.72673	2.43693	3.55931	2.62591	2.61898	2.3925			6.94953	1.07261	0.984259	2.20559	0.577113	186	186	-52.81	-52.79	35.8587	428.313	1	1	1	nonAcD	6
A7	female	L	medial	CA3	CA3c	superficial	AcD	1	36.0863	6.026	1.79608	157.178	16.692	11.9892	1.41372	1.28406	1.52452	1.63474	1.55281	1.07248	2.82879	2.38689	3.19721	1.0115	0.941532	3.12059	0.784013	110	105	-53.86	-53.87	41.2194	222.067	1	1	0	AcD	6
A7	female	L	medial	CA3	CA3c	deep	nonAcD	0	43.094	3.87256	1.35392	173.273	16.8591	13.086	2.9878	4.31879	2.90105	2.66337	2.55805	2.49776			3.87256	0.944286	0.941926	1.97232	0.596838	171	171	-54.47	-54.46	45.9707	469.323	1	1	1	nonAcD	6
A7	female	L	medial	CA3	CA3c	superficial	AcD	1	24.3088	7.35815	1.99581	148.53	15.2002	12.4416	2.29879	3.52489	2.40302	3.26949	1.41886	0.877681	2.87652	1.42747	4.48163	1.06121	1.00449	3.12032	0.584564	144	122	-51.43	-51.94	30.9955	361.093	1	1	0	AcD	6
A7	female	L	medial	CA3	CA3c	superficial	distAIS	0	40.1691	7.09583	1.95951	244.761	23.0187	13.5386	2.05706	2.25819	2.46807	2.11586	1.75836	1.68481			7.09583	0.839661	1.14533	2.38465	0.539577	145	145	-53.87	-53.9	46.2628	323.122	1	1	0	nonAcD	6
A7	female	L	medial	CA3	CA3c	superficial	nonAcD	0	33.1853	4.61699	1.52974	255.196	18.3199	17.7363	2.59621	2.95392	2.59356	2.71201	2.34898	2.37257			4.61699	1.09417	1.15108	1.29238	0.636614	191	191	-53.19	-53.23	37.0008	407.812	1	1	0	nonAcD	6
A7	female	L	medial	CA3	CA3c	deep	distAIS	0	17.1418	10.3408	2.33609	167.892	16.6339	12.8512	2.5707	3.26181	2.97813	2.51322	1.94313	2.15722			10.3408	0.912496	0.995457	1.4347	0.694936	241	241	-50.72	-50.71	26.8999	403.805	1	1	1	nonAcD	6
A7	female	L	medial	CA3	CA3c	deep	nonAcD	0	35.8926	4.46348	1.49593	127.594	13.8012	11.7713	2.85919	2.84355	3.00941	2.75699	2.9757	2.71031			4.46348	1.06886	0.896454	1.5871	0.722378	175	175	-53.93	-53.92	39.5004	449.121	1	1	1	nonAcD	6
A7	female	L	medial	CA3	CA3c	deep	distAIS	0	38.5902	6.44334	1.86305	102.097	11.525	11.2793	1.72516	2.3391	1.74708	1.63232	1.4609	1.44638			6.44334	0.927095	1.01302	1.59619	0.64997	120	120	-53.72	-53.73	44.0787	270.987	1	1	1	nonAcD	6
A7	female	L	medial	CA3	CA3c	deep	AcD	1	36.4492	6.49713	1.87136	99.855	14.5431	8.74227	2.55012	3.1519	2.86158	2.74723	1.92516	2.06474	3.88252	2.53358	2.61461	0.643853	0.805087	2.38682	0.562972	174	158	-53.62	-54.24	42.0357	400.572	1	1	1	AcD	6
A7	female	L	medial	CA3	CA3c	deep	nonAcD	0	31.2916	4.05716	1.40048	203.442	21.5959	11.9944	2.69068	3.87981	3.54438	1.62422	2.00905	2.39593			4.05716	0.971567	1.07409	1.9374	0.577969	181	181	-52.92	-52.88	34.5992	422.651	1	1	1	nonAcD	6
A7	female	L	medial	CA3	CA3c	deep	nonAcD	0	43.4407	1.54696	0.436289	185.649	18.2246	12.9701	2.4729	3.55886	2.61747	2.37659	1.96255	1.84905			1.54696	0.672141	0.743092	2.39679	0.60569	161	161	-54.93	-54.89	44.0338	388.443	1	1	1	nonAcD	6
A7	female	L	medial	CA3	CA3c	deep	AcD	1	34.5866	12.0733	2.491	152.574	15.2335	12.7524	2.27964	2.73429	2.10586	2.31359	2.16698	2.07748	6.34319	2.12313	5.73013	0.803641	0.934545	1.91768	0.522815	202	163	-53.2	-53.95	45.6705	358.085	1	1	1	AcD	6
A7	female	L	medial	CA3	CA3c	deep	distAIS	0	36.2588	5.27217	1.66244	105.421	14.522	9.24291	2.59225	2.77547	2.77547	2.61998	2.52513	2.26519			5.27217	0.947075	0.944131	2.14892	0.524704	176	176	-53.41	-53.41	40.6503	407.189	1	1	1	nonAcD	6
A7	female	L	medial	hilus	hilus	deep	nonAcD	0	43.8263	1.01888	0.0187045	258.867	19.9836	16.4935	2.00461	2.15783	1.74708	1.84976	2.67282	1.59554			1.01888	0.805405	0.938526	2.41791	0.746523	135	135	-54.63	-54.68	43.8943	314.883	0	1	1	nonAcD	6
A7	female	L	medial	hilus	hilus	deep	AcD	1	46.5918	8.31018	2.11748	177.374	15.6592	14.4221	1.51191	2.40424	1.45678	1.41762	1.06645	1.21449	6.7047	3.07102	1.60548	1.06163	0.932258	2.48204	0.544713	128	118	-54.11	-54.37	53.7379	237.491	0	1	1	AcD	6
A7	female	L	medial	hilus	hilus	deep	nonAcD	0	34.9336	3.03669	1.11077	259.06	22.3064	14.7871	1.3444	1.62178	1.43263	1.26856	1.37052	1.02853			3.03669	0.856211	0.756421	2.1636	0.6235	129	129	-53.8	-53.78	37.1652	211.179	0	1	1	nonAcD	6
A7	female	L	medial	hilus	hilus	deep	AcD	1	52.6627	12.1066	2.49375	214.837	17.6846	15.4676	1.4723	1.9279	1.36366	2.05735	1.09252	0.920073	10.1975	3.67741	1.90908	1.31477	1.15893	3.86449	0.630047	104	97	-54.66	-54.86	63.3959	231.268	0	1	1	AcD	6
A7	female	L	medial	hilus	hilus	deep	nonAcD	0	47.2496	3.4683	1.24366	225.854	19.3562	14.8566	1.35764	1.39427	1.79401	1.13824	1.11535	1.34635			3.4683	1.15893	1.05925	3.60885	0.685366	106	106	-54.47	-54.48	49.6426	213.258	0	1	1	nonAcD	6
A7	female	L	medial	hilus	hilus	deep	AcD	1	47.4548	7.6085	2.02927	247.97	21.0666	14.987	1.73816	2.16833	1.83312	2.03903	1.5198	1.13049	5.49497	2.99511	2.11353	0.921347	0.895861	4.86004	0.544107	127	118	-54.56	-55.2	53.8958	273.029	0	1	1	AcD	6
A7	female	L	medial	hilus	hilus	deep	nonAcD	0	40.7849	1.14494	0.135356	221.101	17.6249	15.9726	1.61271	2.1428	1.312	1.89485	1.74481	0.969103			1.14494	0.944286	0.937451	3.3367	0.689099	113	113	-54.08	-54.08	41.0408	253.324	0	1	1	nonAcD	6
A7	female	L	medial	hilus	hilus	deep	AcD	1	47.0408	5.56344	1.71622	135.034	13.5536	12.6853	1.59288	1.59288	1.59288	1.59288	1.59288	1.59288	4.1403	1.61265	1.42313	1.33202	1.07807	4.03793	0.603644	124	103	-54.19	-54.86	51.4888	50.0417	0	1	1	AcD	6
A7	female	L	medial	hilus	hilus	deep	AcD	1	40.3067	4.62535	1.53155	298.476	22.9157	16.5839	1.86787	2.12987	2.19173	1.67259	1.67259	1.67259	3.26549	1.88399	1.35986	1.2927	1.21859	2.97572	0.663196	143	126	-53.79	-54.35	43.9793	188.313	0	1	1	AcD	6
A7	female	L	medial	hilus	hilus	deep	nonAcD	0	47.125	2.67162	0.982686	170.889	14.8728	14.6296	0.730116	1.04001	0.748729	0.620614	0.620614	0.620614			2.67162	0.816161	0.779055	2.48368	0.637907	96	96	-54.71	-54.72	48.7408	75.692	0	1	1	nonAcD	6
A7	female	L	medial	hilus	hilus	deep	nonAcD	0	43.2749	2.30117	0.833419	232.311	19.419	15.2319	1.53826	1.49305	1.59472	1.8376	1.38297	1.38297			2.30117	0.968508	1.01959	3.02613	0.70096	118	118	-54.38	-54.39	44.6097	198.182	0	1	1	nonAcD	6
A7	female	L	medial	hilus	hilus	deep	AcD	1	39.9438	11.9386	2.47978	232.793	24.5702	12.0634	1.60728	1.70736	1.58226	1.58226	1.58226	1.58226	10.3093	1.11193	1.62931	1.27259	1.15423	1.82286	0.649688	203	80	-53.18	-56.66	50.7823	103.347	0	1	1	AcD	6
A7	female	L	medial	hilus	hilus	deep	AcD	1	42.7176	4.69202	1.54586	228.259	17.9549	16.1866	1.60903	1.59205	1.61328	1.61328	1.61328	1.61328	2.98898	1.40021	1.70304	1.33257	1.01721	3.16735	0.744533	138	114	-54.29	-54.96	46.4044	0	0	1	1	AcD	6
A7	female	L	medial	Sub	Sub	superficial	nonAcD	0	34.1377	1.53245	0.426868	176.677	18.0837	12.4395	1.88516	2.02025	2.2602	1.88609	1.78089	1.47835			1.53245	1.12594	1.10067	2.983	0.653862	127	127	-53.07	-53.1	34.9139	296.12	4	1	0	nonAcD	6
A7	female	L	medial	Sub	Sub	superficial	AcD	1	28.5337	10.16	2.31846	177.42	18.8259	11.9993	2.1733	2.88042	1.60543	2.00576	2.52513	1.84976	8.27517	1.57153	1.88485	0.937451	0.938769	2.04137	0.642158	213	136	-52.29	-53.83	37.8733	341.381	4	1	0	AcD	6
A7	female	L	medial	Sub	Sub	superficial	AcD	1	33.5796	4.5241	1.50942	201.671	16.2328	15.8183	1.8981	2.3654	2.06019	1.52096	1.76734	1.77661	2.95457	2.23154	1.56954	0.925513	0.782516	1.57148	0.503656	192	175	-53.01	-53.44	37.2957	298.153	4	1	0	AcD	6
A7	female	L	medial	Sub	Sub	superficial	nonAcD	0	36.9097	2.45433	0.897853	144.389	14.944	12.3021	1.47943	2.39201	1.51633	1.11483	1.12945	1.24453			2.45433	1.27711	1.0793	2.86737	0.585183	112	112	-53.12	-53.13	38.5294	232.388	4	1	0	nonAcD	6
A7	female	L	medial	Sub	Sub	superficial	nonAcD	0	38.5872	2.19268	0.785123	161.375	17.0196	12.0725	2.31162	2.54231	2.26184	2.25132	2.25132	2.25132			2.19268	0.760311	0.769258	3.15497	0.654996	162	162	-54.15	-54.14	39.9152	221.654	4	1	0	nonAcD	6
A7	female	L	medial	Sub	Sub	superficial	nonAcD	0	41.9257	1.68335	0.520783	273.695	21.5647	16.1597	2.01559	2.20918	2.28837	1.99455	2.24648	1.33937			1.68335	0.891762	0.910144	2.31694	0.653862	127	127	-54.59	-54.59	42.6844	316.608	4	1	0	nonAcD	6
A7	female	L	medial	Sub	Sub	superficial	nonAcD	0	30.5477	3.07933	1.12471	155.952	14.5027	13.6915	1.9611	2.33697	2.834	1.84587	1.45678	1.33191			3.07933	0.989476	0.925325	4.0846	0.729319	133	133	-53.27	-53.26	32.914	308.05	4	1	0	nonAcD	6
A7	female	L	medial	Sub	Sub	superficial	nonAcD	0	38.7084	2.05388	0.71973	151.696	19.2776	10.0192	2.26077	3.32426	2.38465	2.2257	1.70968	1.65957			2.05388	0.767386	0.83752	3.68491	0.604463	145	145	-53.97	-53.99	39.898	355.121	4	1	0	nonAcD	6
A7	female	L	medial	Sub	Sub	superficial	nonAcD	0	35.6802	2.02689	0.706502	134.069	17.1329	9.96338	1.74169	1.98778	1.77793	1.71755	1.53897	1.6862			2.02689	0.792195	0.856211	2.9979	0.693867	131	131	-53.57	-53.56	36.9075	273.583	4	1	0	nonAcD	6
A7	female	L	medial	Sub	Sub	superficial	nonAcD	0	31.0973	2.55953	0.939823	165.582	17.9204	11.7646	1.75706	1.61517	1.43855	1.92516	1.68342	2.12298			2.55953	0.981277	0.940242	4.10103	0.633701	165	165	-52.95	-52.97	32.9432	275.998	4	1	0	nonAcD	6
A7	female	L	medial	Sub	Sub	deep	nonAcD	0	30.4396	1.66309	0.508677	166.385	15.008	14.1156	1.83227	1.8313	1.82174	1.74405	1.83544	1.92883			1.66309	0.698604	0.760479	2.28214	0.634914	175	175	-53.07	-53.12	31.422	287.813	4	1	1	nonAcD	6
A7	female	L	medial	Sub	Sub	deep	distAIS	0	46.8189	5.50169	1.70505	237.349	17.9477	16.8379	2.28918	2.93766	2.05064	2.19796	2.40829	1.85136			5.50169	0.928882	0.672141	3.00473	0.591922	173	173	-55.01	-54.99	51.2112	359.584	4	1	1	nonAcD	6
A7	female	L	medial	Sub	Sub	deep	AcD	1	34.2173	7.98282	2.07729	208.784	18.688	14.2248	2.94324	2.6964	3.50353	2.92741	2.44869	3.14016	4.89545	2.53557	3.08737	0.702957	0.886373	2.6874	0.544175	246	215	-53.24	-53.69	41.3054	462.323	4	1	1	AcD	6
A7	female	L	medial	Sub	Sub	deep	nonAcD	0	25.208	2.01872	0.702464	196.643	17.5498	14.2664	1.75436	1.88857	1.62422	1.98719	1.61081	1.66098			2.01872	0.775177	0.729997	1.87565	0.532192	207	207	-51.76	-51.75	26.6495	275.574	4	1	1	nonAcD	6
A7	female	L	medial	Sub	Sub	deep	AcD	1	33.1129	6.16953	1.81962	151.318	17.4659	11.0309	1.94547	2.06843	1.92972	1.79532	2.08199	1.8519	4.55389	1.36614	1.61564	0.706349	0.780007	1.94504	0.481993	205	147	-52.81	-54	38.4496	305.594	4	1	1	AcD	6
A7	female	L	medial	Sub	Sub	deep	AcD	1	31.2074	9.05774	2.20362	158.137	14.505	13.8811	2.61705	2.91648	3.03212	2.22064	2.39717	2.51885	7.89579	2.91284	1.16195	0.976035	0.827485	3.32307	0.575269	225	194	-53.68	-53.53	39.4114	411.086	4	1	1	AcD	6
A7	female	L	medial	Sub	Sub	deep	AcD	1	24.8659	9.59738	2.26149	194.282	19.2954	12.8201	1.60738	1.85225	1.51192	1.45275	1.44592	1.77405	5.49593	1.32778	4.10145	1.06149	1.09627	2.62953	0.559856	206	133	-51.46	-53	33.7326	252.486	4	1	1	AcD	6
A7	female	L	medial	Sub	Sub	deep	AcD	1	31.4454	7.02039	1.94882	165.741	18.6582	11.3102	1.98873	3.19109	2.06162	2.00657	1.07466	1.60972	4.94838	1.18995	2.07201	0.644848	0.710887	1.64465	0.709429	188	121	-53.18	-54.73	37.6502	312.389	4	1	1	AcD	6
A7	female	L	medial	Sub	Sub	deep	nonAcD	0	26.3503	2.27953	0.82397	152.363	16.6282	11.6666	1.92249	2.0033	1.84976	2.30173	2.06234	1.39532			2.27953	0.80855	0.839366	2.44986	0.601425	158	158	-52.19	-52.16	28.0228	301.984	4	1	1	nonAcD	6
A7	female	L	medial	Sub	Sub	deep	AcD	1	27.8361	6.09377	1.80727	149.416	15.7984	12.0419	1.80798	2.11102	1.91768	1.61812	1.61812	1.77498	3.60601	1.98731	2.48776	0.680646	0.636297	2.44109	0.678381	191	168	-52.9	-53.38	33.2105	283.997	4	1	1	AcD	6
A10	male	L	dorsal	CA3	CA3a	deep	nonAcD	0	24.9839	3.86283	1.3514	150.169	14.0374	13.6209	2.32199	3.02723	1.89105	1.88578	2.22228	2.58359			3.86283	1.32299	0.966226	3.41362	0.843014	191	191	-52.11	-52.16	32.6512	364.737	1	0	1	nonAcD	9
A10	male	L	dorsal	CA3	CA3b	superficial	nonAcD	0	35.2447	0.1	-2.30259	200.462	18.2696	13.9705	2.91723	3.44473	2.30874	2.76177	2.83286	3.23807			0.1	1.94907	2.11476	5.09473	0.907967	154	154	-51.86	-51.86	39.8929	458.238	1	0	0	nonAcD	9
A10	male	L	dorsal	CA3	CA3b	superficial	nonAcD	0	39.0035	3.7144	1.31222	144.433	18.3549	10.019	4.33635	5.35377	4.18438	3.9392	4.39111	3.81329			3.7144	1.28052	1.45558	2.58912	0.611143	187	187	-53.57	-53.6	48.3518	681.152	1	0	0	nonAcD	9
A10	male	L	dorsal	CA3	CA3b	superficial	distAIS	0	36.4327	6.56694	1.88205	121.354	14.5091	10.6494	1.43952	1.34158	1.43838	1.4134	1.60892	1.39532			6.56694	1.66681	1.50542	4.93562	0.783498	100	100	-53.29	-53.31	48.6706	226.119	1	0	0	nonAcD	9
A10	male	L	dorsal	CA3	CA3b	superficial	distAIS	0	45.4024	5.71135	1.74246	189.521	15.6778	15.3915	4.13455	3.89828	3.64347	4.41119	4.7042	4.01562			5.71135	1.22566	1.37415	2.55204	0.852232	167	167	-54.92	-54.93	57.8549	649.454	1	0	0	nonAcD	9
A10	male	L	dorsal	CA3	CA3c	superficial	nonAcD	0	35.5768	4.8819	1.58553	153.718	17.8799	10.9464	2.52625	2.45061	2.80468	2.72151	2.54979	2.10467			4.8819	1.27398	0.981277	1.769	0.727196	152	152	-53.66	-53.65	45.7946	396.823	1	0	0	nonAcD	9
A10	male	L	dorsal	CA3	CA3c	deep	nonAcD	0	29.5596	1.17671	0.162725	104.138	13.0943	10.126	3.19462	4.03595	3.12298	2.82551	3.15555	2.83309			1.17671	1.08014	1.02484	1.88333	0.755306	179	179	-52.98	-53.02	34.79	501.809	1	0	1	nonAcD	9
A10	male	L	dorsal	CA3	CA3c	deep	AcD	1	28.8351	8.18175	2.10191	116.423	12.8941	11.4964	1.99777	2.3295	1.36497	1.95245	2.48153	1.86042	5.99072	0.5886	2.19103	1.0431	1.10903	1.77442	0.633816	373	78	-51.76	-56.8	41.8988	313.81	1	0	1	AcD	9
A10	male	L	dorsal	CA3	CA3c	deep	nonAcD	0	21.5101	4.91579	1.59245	120.643	13.8279	11.1086	1.84473	2.36783	1.6895	1.98345	2.05466	1.12822			4.91579	0.902229	1.02628	2.14989	0.750324	132	132	-51.32	-51.29	29.9111	289.77	1	0	1	nonAcD	9
A12	female	L	dorsal	CA3	CA3a	deep	nonAcD	0	30.8227	2.25282	0.812185	94.1823	10.5119	11.4078	2.89333	3.64429	3.64682	2.83437	2.13664	2.20455			2.25282	1.15616	1.1926	1.6776	0.753367	150	150	-52.86	-52.89	41.3998	454.484	1	0	1	nonAcD	11
A12	female	L	dorsal	CA3	CA3a	deep	nonAcD	0	30.7898	3.76658	1.32617	116.268	14.3087	10.346	2.95236	3.39001	2.86123	3.05271	2.58003	2.87778			3.76658	1.16955	1.09755	2.40452	0.611634	193	193	-52.7	-52.72	43.2533	463.755	1	0	1	nonAcD	11
A12	female	L	dorsal	CA3	CA3a	deep	nonAcD	0	28.5218	3.65742	1.29676	114.871	14.1166	10.3607	3.23296	3.96523	3.304	3.07703	2.69934	3.11918			3.65742	1.49222	1.50323	4.33533	0.714271	185	185	-51.9	-51.88	40.2779	507.831	1	0	1	nonAcD	11
A12	female	L	dorsal	CA3	CA3a	superficial	nonAcD	0	37.5707	4.04471	1.39741	90.235	15.0019	7.65839	3.0542	3.64218	2.60799	2.75661	3.18078	3.08345			4.04471	1.45666	1.14461	2.18041	0.802489	155	155	-54.05	-54.06	52.0889	479.753	1	0	0	nonAcD	11
A12	female	L	dorsal	CA3	CA3a	superficial	nonAcD	0	41.746	1.17313	0.159679	105.747	13.5933	9.90493	2.88159	4.05629	3.49096	2.76171	2.05221	2.04678			1.17313	1.135	1.30754	1.79938	0.560371	132	132	-53.74	-53.73	53.7207	452.639	1	0	0	nonAcD	11
A12	female	L	dorsal	CA3	CA3a	superficial	nonAcD	0	37.9915	1.6297	0.488399	88.7414	9.73782	11.6031	4.17456	4.62578	3.92361	4.74984	3.96759	3.60595			1.6297	1.26491	1.16142	3.16398	0.608752	190	190	-53.65	-53.63	49.5928	655.738	1	0	0	nonAcD	11
A12	female	L	dorsal	CA3	CA3a	superficial	nonAcD	0	29.3711	1.90017	0.641941	65.4681	10.0666	8.28053	1.84446	1.86344	2.82551	1.70543	1.58829	1.23963			1.90017	1.25207	1.37364	1.95401	0.68526	108	108	-51.76	-51.76	39.1414	289.727	1	0	0	nonAcD	11
A12	female	L	dorsal	CA3	CA3a	deep	nonAcD	0	34.8095	2.46254	0.901192	76.2056	11.9648	8.10948	2.62976	2.74659	2.5167	2.6118	2.86363	2.41008			2.46254	0.778761	1.04142	2.49494	0.654996	153	153	-53.55	-53.54	46.6524	413.082	1	0	1	nonAcD	11
A12	female	L	dorsal	CA3	CA3a	superficial	nonAcD	0	37.6785	2.82369	1.03804	129.8	16.1287	10.2468	3.52773	4.22859	3.55997	3.361	3.49415	2.99492			2.82369	1.02899	1.48956	1.91923	0.56239	167	167	-53.21	-53.23	50.6955	554.134	1	0	0	nonAcD	11
A12	female	L	dorsal	CA3	CA3a	deep	nonAcD	0	33.9158	3.28154	1.18831	91.6904	11.8825	9.82484	3.3204	5.08727	3.65038	2.85871	2.3844	2.62122			3.28154	0.844849	1.035	2.87861	0.710564	169	169	-53.65	-53.68	46.5589	521.567	1	0	1	nonAcD	11
A12	female	L	dorsal	CA3	CA3a	deep	AcD	1	38.1325	11.6517	2.45545	95.0083	11.7481	10.2968	3.27178	4.15782	3.39147	2.5506	3.23909	3.01992	4.73278	2.61624	6.91888	1.3949	1.19493	1.92733	0.78923	167	150	-53.86	-54.15	62.3135	513.93	1	0	1	AcD	11
A12	female	L	dorsal	CA3	CA3a	superficial	nonAcD	0	33.7389	3.78175	1.33019	88.6187	11.7752	9.58228	2.19898	3.18498	2.35778	1.76174	1.49305	2.19736			3.78175	1.21681	1.33171	2.15554	0.760479	133	133	-53.08	-53.04	46.9636	345.415	1	0	0	nonAcD	11
A12	female	L	dorsal	CA3	CA3a	deep	AcD	1	33.6873	2.94889	1.04693	106.656	15.1616	8.9567	2.95282	3.90489	3.49415	2.44654	2.64925	2.26926	2.84889	1.34159	0.1	1.27259	1.4039	2.6908	0.720956	163	128	-52.51	-53.51	45.7314	463.828	1	0	1	AcD	11
A12	female	L	dorsal	CA3	CA3a	deep	AcD	1	36.5656	3.47031	1.24424	75.0887	10.7812	8.86785	1.74491	1.96943	2.33939	1.47192	1.47192	1.47192	2.36995	2.08078	1.10037	1.49746	1.1622	2.43552	0.925513	106	100	-53.27	-53.47	50.1119	181.607	1	0	1	AcD	11
A12	female	L	dorsal	CA3	CA3a	superficial	distAIS	0	32.0674	5.58744	1.72052	96.5817	15.7171	7.82405	2.48993	2.64016	2.52298	3.0152	2.13564	2.13564			5.58744	0.993006	0.947075	1.27765	0.844187	148	148	-53.53	-53.53	47.1316	324.023	1	0	0	nonAcD	11
A12	female	L	dorsal	CA3	CA3a	deep	nonAcD	0	26.2545	0.1	-2.30259	87.7455	13.0332	8.57206	2.77541	4.43002	2.67435	3.02569	1.95297	1.79401			0.1	1.0797	1.71593	1.92675	0.707774	142	142	-50.57	-50.58	32.862	435.96	1	0	1	nonAcD	11
A12	female	L	dorsal	CA3	CA3a	deep	nonAcD	0	32.9881	2.60054	0.955721	76.6948	11.4774	8.50809	3.11079	3.72368	2.86813	3.00156	2.94478	3.01579			2.60054	1.43498	1.15524	2.47311	0.623206	179	179	-52.9	-52.84	44.5454	488.641	1	0	1	nonAcD	11
A12	female	L	dorsal	CA3	CA3a	deep	distAIS	0	34.8291	5.18351	1.64548	121.416	13.1533	11.7531	4.35881	4.87537	4.06931	4.50966	5.55949	2.78022			5.18351	1.60972	1.27432	4.07475	0.608406	182	182	-53.37	-53.38	50.0827	684.68	1	0	1	nonAcD	11
A12	female	L	dorsal	CA3	CA3a	superficial	nonAcD	0	32.8683	2.61783	0.962344	124.884	11.9791	13.2737	3.94559	6.0957	4.13619	3.39653	2.58093	3.5186			2.61783	1.62442	1.08014	2.5735	0.748337	203	203	-53.27	-53.24	44.417	619.772	1	0	0	nonAcD	11
A12	female	L	dorsal	CA3	CA3b	deep	AcD	1	34.5096	16.2348	2.78716	131.372	14.4842	11.5483	2.7794	2.90958	2.65455	3.18649	2.55553	2.59085	12.7817	1.77902	3.45311	1.30219	1.32174	2.70758	0.664152	212	120	-53.14	-54.86	63.5154	436.587	1	0	1	AcD	11
A12	female	L	dorsal	CA3	CA3b	deep	nonAcD	0	25.028	4.54534	1.5141	92.1512	12.5968	9.31432	3.37367	3.9509	3.8333	3.35157	2.62953	3.10307			4.54534	1.09627	1.1598	2.63577	0.726516	209	209	-51.85	-51.84	37.0162	529.935	1	0	1	nonAcD	11
A12	female	L	dorsal	CA3	CA3b	deep	nonAcD	0	40.9797	1.34966	0.29985	118.639	15.3221	9.85872	2.41921	2.58155	3.19458	2.28086	1.83056	2.20852			1.34966	1.35266	1.46687	1.86401	0.758018	121	121	-53.63	-53.61	52.9826	380.009	1	0	1	nonAcD	11
A12	female	L	dorsal	CA3	CA3b	superficial	distAIS	0	34.5827	7.91845	2.0692	120.83	13.5135	11.3846	4.48	4.19721	4.11256	4.29114	4.89954	4.89954			7.91845	1.14248	1.0797	1.93737	0.692113	214	214	-53.89	-53.9	53.1976	549.793	1	0	0	nonAcD	11
A12	female	L	dorsal	CA3	CA3b	deep	distAIS	0	27.4676	7.75577	2.04844	106.557	13.3279	10.1796	2.79672	2.63104	3.34448	3.38252	2.50783	2.11772			7.75577	1.39112	1.12184	3.84697	0.731125	167	167	-52.46	-52.47	44.0881	439.307	1	0	1	nonAcD	11
A12	female	L	dorsal	CA3	CA3b	superficial	nonAcD	0	39.8133	2.97745	1.09107	165.68	14.7363	14.3151	2.71975	3.4336	3.09029	2.29527	2.59926	2.18033			2.97745	1.35784	1.32672	4.1663	0.706583	143	143	-53.74	-53.77	53.56	427.218	1	0	0	nonAcD	11
A12	female	L	dorsal	CA3	CA3b	deep	AcD	1	31.8653	4.0286	1.39342	107.412	14.4191	9.48476	2.69514	3.16702	3.03082	2.68905	2.29355	2.29527	1.99189	0.830895	2.03671	1.48535	0.99769	3.64458	0.727876	196	126	-53.05	-54.46	44.9274	423.352	1	0	1	AcD	11
A12	female	L	dorsal	CA3	CA3b	superficial	nonAcD	0	26.3362	0.560409	-0.579089	118.477	13.8536	10.8888	3.21386	3.01467	3.64818	3.29721	2.97237	3.13689			0.560409	1.54301	1.45104	1.38572	1.39532	157	157	-51.73	-51.75	33.6658	504.832	1	0	0	nonAcD	11
A12	female	L	dorsal	CA3	CA3b	deep	distAIS	0	29.7993	5.24478	1.65723	133.277	12.5953	13.4728	2.7928	3.38252	2.98609	2.77974	2.70227	2.11336			5.24478	0.79312	1.16472	1.4634	1.54239	123	123	-53.65	-53.63	43.8638	438.691	1	0	1	nonAcD	11
A12	female	L	dorsal	CA3	CA3b	deep	AcD	1	26.2389	4.57905	1.52149	98.6436	11.8512	10.5978	2.84656	3.36684	2.79358	3.52089	2.20453	2.34699	1.72542	1.2587	2.85363	0.848171	1.43194	1.18975	1.12566	155	135	-52.26	-52.59	38.574	447.137	1	0	1	AcD	11
A12	female	L	dorsal	CA3	CA3b	deep	nonAcD	0	20.6744	0.1	-2.30259	112.342	15.8404	9.02993	3.2208	3.15367	4.47914	3.87437	2.28837	2.30845			0.1	1.47935	0.964755	2.44174	0.698427	216	216	-50.32	-50.32	25.8777	505.922	1	0	1	nonAcD	11
A12	female	L	dorsal	CA3	CA3b	deep	AcD	1	22.4218	4.55643	1.51654	101.837	12.6186	10.2756	3.49036	4.35945	3.45047	3.51072	3.70842	2.42276	3.27972	2.52723	1.27671	1.12321	1.23697	2.17478	0.707412	217	199	-50.59	-50.94	33.7679	548.265	1	0	1	AcD	11
A12	female	L	dorsal	CA3	CA3b	superficial	nonAcD	0	19.5635	0.899792	-0.105592	91.2977	14.3386	8.10703	3.79505	3.45484	4.2378	4.03092	4.36483	2.88687			0.899792	1.73286	1.36715	2.01642	0.635317	251	251	-48.85	-48.86	25.6133	596.125	1	0	0	nonAcD	11
A12	female	L	dorsal	CA3	CA3b	deep	AcD	1	36.0654	7.21768	1.97653	113.947	14.9756	9.68788	2.90346	2.94557	3.38022	3.19934	2.90004	2.0921	2.92409	2.17773	4.29359	0.843101	0.982471	1.42113	0.835944	149	137	-53.84	-54.09	54.1763	456.074	1	0	1	AcD	11
A12	female	L	dorsal	CA3	CA3b	deep	AcD	1	29.2345	4.24318	1.44531	68.9102	11.4503	7.66259	3.35145	3.83166	3.50028	3.47598	3.13374	2.81558	3.24286	1.01722	1.00032	1.12646	0.934143	2.0719	0.756809	223	137	-52.9	-54.59	41.9032	526.444	1	0	1	AcD	11
A12	female	L	dorsal	CA3	CA3b	deep	AcD	1	15.0917	2.83784	1.04304	111.616	12.5524	11.3216	3.05203	3.80837	3.32831	3.00176	3.14016	1.98158	1.77781	1.3858	1.06003	1.33474	1.19369	0.93844	0.952976	227	197	-48.43	-49	22.4419	479.413	1	0	1	AcD	11
A12	female	L	dorsal	CA3	CA3b	deep	distAIS	0	30.6899	7.16589	1.96933	130.3	12.126	13.6816	3.05277	4.16482	3.93316	2.35571	2.70768	2.10244			7.16589	1.26798	1.30219	2.28997	0.837104	151	151	-53.14	-53.2	47.3831	479.527	1	0	1	nonAcD	11
A12	female	L	dorsal	CA3	CA3b	superficial	AcD	1	33.5782	2.61328	0.960608	96.751	10.3735	11.8752	3.17277	4.18771	3.63042	2.71115	2.83213	2.50245	1.79076	1.45608	0.822521	1.68741	1.72649	2.63799	0.873538	147	131	-52.33	-52.74	45.3	498.377	1	0	0	AcD	11
A12	female	L	dorsal	CA3	CA3b	deep	nonAcD	0	37.2865	1.25379	0.226173	97.2429	12.6085	9.81984	3.01491	3.33944	3.31277	2.81441	2.93486	2.67307			1.25379	1.52414	1.35046	3.0643	0.839617	143	143	-53.34	-53.33	48.2399	473.581	1	0	1	nonAcD	11
A12	female	L	dorsal	CA3	CA3b	deep	AcD	1	31.9606	3.16233	1.15131	104.734	14.797	9.01201	2.43452	3.50838	2.7483	1.99485	2.27391	1.64716	1.99874	1.08917	1.16359	1.10452	1.36645	2.97114	0.839093	129	106	-52.46	-53.18	43.9624	382.414	1	0	1	AcD	11
A12	female	L	dorsal	CA3	CA3b	deep	nonAcD	0	31.4721	2.29108	0.829022	97.8085	12.6979	9.80744	3.37433	3.45908	4.23448	3.55931	3.81175	1.80703			2.29108	1.18926	1.23537	3.09618	0.702487	143	143	-52.8	-52.76	42.2604	530.039	1	0	1	nonAcD	11
A12	female	L	dorsal	CA3	CA3b	deep	nonAcD	0	23.9133	2.17128	0.775315	121.939	11.3548	13.6732	3.10513	3.82924	4.41026	3.44362	1.71516	2.12739			2.17128	1.36207	1.20373	3.34102	0.732364	183	183	-51.06	-51.06	32.6494	487.753	1	0	1	nonAcD	11
A12	female	L	dorsal	CA3	CA3b	deep	AcD	1	26.5697	8.73875	2.16777	87.9346	11.2565	9.94641	2.96124	3.15367	3.03527	2.89868	3.55158	2.16698	7.73256	1.96497	1.00619	1.29327	1.33718	3.44643	0.79622	186	140	-51.61	-52.59	44.1946	465.15	1	0	1	AcD	11
A12	female	L	dorsal	CA3	CA3b	deep	nonAcD	0	27.8173	1.46934	0.384812	110.307	14.7129	9.54586	3.14177	3.64846	3.2385	2.88382	3.1571	2.78096			1.46934	1.69141	1.39721	2.95035	1.06321	157	157	-52.04	-52.03	36.6572	493.508	1	0	1	nonAcD	11
A12	female	L	dorsal	CA3	CA3b	deep	nonAcD	0	21.4996	2.32551	0.84394	96.6792	12.8489	9.58024	3.68899	4.99907	4.3534	3.44396	3.11453	2.53399			2.32551	1.35916	1.5204	2.5293	0.737748	205	205	-50.01	-50.02	29.8213	579.465	1	0	1	nonAcD	11
A12	female	L	dorsal	CA3	CA3b	deep	AcD	1	21.9117	5.21052	1.6313	83.8089	13.4709	7.92145	3.18781	3.29651	3.38807	3.63341	2.68083	2.94024	5.11052	1.17739	0.1	1.26659	1.32374	2.20267	0.567316	289	164	-50.16	-52.09	33.823	500.74	1	0	1	AcD	11
A12	female	L	dorsal	CA3	CA3b	deep	nonAcD	0	25.7802	2.99634	1.09739	96.4801	15.2965	8.03075	3.13828	4.7298	2.43115	2.54496	3.2238	2.76171			2.99634	1.24348	1.00821	2.13158	0.59764	212	212	-51.9	-51.9	36.0189	492.961	1	0	1	nonAcD	11
A12	female	L	dorsal	CA3	CA3b	deep	AcD	1	26.9322	4.46009	1.49517	81.45	11.7064	8.85885	2.83002	4.07709	3.44741	3.08345	1.77107	1.77107	3.0414	1.5425	1.41869	0.982117	1.33301	1.96255	0.876511	147	124	-52.02	-52.51	39.293	388.898	1	0	1	AcD	11
A12	female	L	dorsal	CA3	CA3b	superficial	nonAcD	0	30.7374	2.01939	0.702798	125.56	14.1256	11.3177	3.67601	4.74292	4.48682	3.42997	3.3357	2.38465			2.01939	1.35698	1.40779	1.75028	0.978285	150	150	-52.68	-52.68	41.0008	577.427	1	0	0	nonAcD	11
A12	female	L	dorsal	CA3	CA3b	deep	distAIS	0	24.417	5.11119	1.63143	106.145	12.5891	10.7353	3.06474	3.97438	3.85031	3.01209	2.44558	2.04133			5.11119	1.19307	1.38399	2.82566	0.621204	177	177	-51.16	-51.14	36.9596	481.408	1	0	1	nonAcD	11
A12	female	L	dorsal	CA3	CA3b	deep	nonAcD	0	33.1882	2.27398	0.82153	77.1375	11.2872	8.70144	2.88859	3.85765	2.82913	1.90041	2.89184	2.96393			2.27398	1.18308	1.22801	2.36758	0.787603	159	159	-53.2	-53.18	44.3871	453.739	1	0	1	nonAcD	11
A12	female	L	dorsal	CA3	CA3b	deep	nonAcD	0	18.7113	3.03794	1.11118	71.618	13.7896	6.61274	3.99188	5.35377	5.41453	3.4336	3.17659	2.58093			3.03794	1.1421	1.34046	1.4626	0.914521	212	212	-50.08	-50.01	27.223	627.044	1	0	1	nonAcD	11
A12	female	L	dorsal	CA3	CA3c	superficial	nonAcD	0	32.2844	4.85316	1.57963	146.499	14.9062	12.5134	2.44982	3.08345	2.28837	3.35157	1.75686	1.76884			4.85316	1.66627	1.29588	4.39908	0.958239	124	124	-53.28	-53.26	46.4841	384.816	1	0	0	nonAcD	11
A12	female	L	dorsal	CA3	CA3c	deep	nonAcD	0	21.3557	3.45407	1.23955	113.22	13.1432	10.9681	2.99617	2.88931	2.84947	3.50805	2.61898	3.11504			3.45407	0.986806	0.844068	2.12957	0.696923	253	253	-51.62	-51.63	31.0537	470.637	1	0	1	nonAcD	11
A12	female	L	dorsal	CA3	CA3c	deep	nonAcD	0	28.4201	4.00079	1.38649	111.354	14.2453	9.95278	3.96398	3.64057	3.81415	3.69925	4.32063	4.34528			4.00079	1.29806	1.3529	2.25002	0.651747	219	219	-52.33	-52.34	40.5804	622.66	1	0	1	nonAcD	11
A12	female	L	dorsal	CA3	CA3c	deep	AcD	1	33.317	11.3483	2.42907	117.735	12.5343	11.9596	2.92608	4.44848	3.28809	2.41785	1.80647	2.66949	9.9141	0.941348	1.43421	1.10133	1.29418	2.25117	0.985785	317	74	-53.22	-57.57	55.9064	459.627	1	0	1	AcD	11
A12	female	L	dorsal	CA3	CA3c	superficial	distAIS	0	31.5037	7.59881	2.02799	112.874	12.2766	11.7065	1.82976	2.16272	1.70736	2.83658	0.897005	1.54515			7.59881	1.35806	1.44506	3.60636	0.760287	114	114	-52.82	-52.81	48.9436	287.418	1	0	0	nonAcD	11
A12	female	L	dorsal	CA3	CA3c	superficial	AcD	1	35.5157	11.9908	2.48414	102.136	14.1294	9.20375	1.96782	1.79787	1.82355	2.18667	1.97895	2.05209	4.3391	1.39277	7.65169	0.958917	1.23567	1.80752	0.550576	162	121	-53.26	-54.16	59.4626	309.105	1	0	0	AcD	11
A12	female	L	dorsal	CA3	CA3c	superficial	distAIS	0	35.4471	6.52334	1.87539	143.419	17.9086	10.1966	2.03549	2.72995	1.6436	1.76734	2.2797	1.75686			6.52334	0.976645	1.28714	2.27902	0.689398	127	127	-53.32	-53.3	52.5333	319.734	1	0	0	nonAcD	11
A12	female	L	dorsal	Sub	Sub	superficial	nonAcD	0	29.6487	0.783375	-0.244144	99.5918	14.7435	8.60069	3.31659	1.9285	3.10769	3.16378	4.19148	4.19148			0.783375	0.755064	0.847436	3.36357	0.518456	262	262	-52.75	-52.75	38.0911	389.289	4	0	0	nonAcD	11
A12	female	L	dorsal	Sub	Sub	superficial	nonAcD	0	28.5632	1.04633	0.0452882	110.817	14.1753	9.95368	2.49995	2.61898	2.87181	2.7329	2.02286	2.25319			1.04633	0.867287	1.02484	2.35879	0.617685	181	181	-52.29	-52.26	37.0614	392.691	4	0	0	nonAcD	11
A12	female	L	dorsal	Sub	Sub	superficial	nonAcD	0	26.4011	2.09039	0.737352	104.648	14.0361	9.49279	2.51165	2.5167	1.9279	2.65278	2.66689	2.794			2.09039	0.789984	1.07348	3.18348	0.558898	197	197	-51.91	-51.91	35.662	394.529	4	0	0	nonAcD	11
A12	female	L	dorsal	Sub	Sub	superficial	nonAcD	0	27.4657	1.24074	0.215706	161.788	17.7333	11.6163	3.47715	4.00861	3.47885	2.80217	3.59276	3.50337			1.24074	0.891936	1.02056	2.77743	0.617536	243	243	-52.33	-52.31	35.931	546.189	4	0	0	nonAcD	11
A12	female	L	dorsal	Sub	Sub	superficial	nonAcD	0	23.6099	1.55666	0.442542	100.324	12.7798	9.99519	2.5674	2.93171	2.85466	2.57632	2.30731	2.16698			1.55666	0.647938	0.837782	2.77939	0.590981	211	211	-51.88	-51.86	31.5003	403.286	4	0	0	nonAcD	11
A12	female	L	dorsal	Sub	Sub	superficial	nonAcD	0	26.2974	4.17088	1.42813	131.489	14.2809	11.7232	4.91423	3.96024	3.96024	5.55023	5.55023	5.55023			4.17088	0.955434	1.09493	2.57681	0.661322	259	259	-52.39	-52.4	38.1363	423.194	4	0	0	nonAcD	11
A12	female	L	dorsal	Sub	Sub	superficial	nonAcD	0	17.1296	1.7693	0.570583	99.4766	12.2732	10.3199	1.46373	2.28144	1.43079	0.959528	1.38773	1.25916			1.7693	0.849908	0.812618	1.60636	0.694491	166	166	-49.86	-49.85	23.6553	229.922	4	0	0	nonAcD	11
A12	female	L	dorsal	Sub	Sub	superficial	nonAcD	0	24.8718	2.39209	0.872166	101.668	14.59	8.87237	2.35496	2.85522	2.22175	2.05478	2.69096	1.95207			2.39209	0.780875	0.931826	1.83264	0.580709	186	186	-51.8	-51.79	34.1255	369.916	4	0	0	nonAcD	11
A12	female	L	dorsal	Sub	Sub	superficial	nonAcD	0	35.2544	1.97352	0.679819	133.876	15.4815	11.0103	2.03689	2.9245	2.32553	1.85261	1.469	1.61281			1.97352	0.822425	1.04451	2.00042	0.531374	142	142	-53.21	-53.21	46.5972	319.954	4	0	0	nonAcD	11
A12	female	L	dorsal	Sub	Sub	superficial	nonAcD	0	25.4442	3.38061	1.21806	105.926	13.2672	10.1656	1.8195	2.50415	1.68481	1.45999	1.72275	1.72581			3.38061	0.899208	0.847576	1.8749	0.732814	159	159	-52.22	-52.23	36.0793	285.806	4	0	0	nonAcD	11
A12	female	L	dorsal	Sub	Sub	deep	nonAcD	0	23.7136	1.13489	0.126534	109.575	12.6662	11.0148	2.71062	3.50621	2.74467	2.91053	1.8836	2.50806			1.13489	0.827352	0.869671	2.76118	0.616482	219	219	-51.51	-51.49	31.1022	425.783	4	0	1	nonAcD	11
A12	female	L	dorsal	Sub	Sub	deep	nonAcD	0	25.8525	1.15349	0.142795	83.4639	11.5752	9.18079	2.86771	2.8716	2.53388	2.97769	2.97769	2.97769			1.15349	0.927411	0.819834	2.20362	0.64158	230	230	-52.2	-52.24	33.8026	263.365	4	0	1	nonAcD	11
A12	female	L	dorsal	Sub	Sub	deep	nonAcD	0	24.5789	1.61056	0.476582	150.667	13.7953	13.9059	2.85808	2.87955	2.94915	3.13025	3.46314	1.86829			1.61056	1.18047	0.99079	3.06003	0.763605	176	176	-51.82	-51.84	32.7806	448.946	4	0	1	nonAcD	11
A12	female	L	dorsal	Sub	Sub	deep	nonAcD	0	30.2501	2.32602	0.844159	163.266	17.0873	12.1655	2.9212	2.98079	4.0749	2.8029	2.21812	2.5293			2.32602	0.902137	0.910144	2.94733	0.594354	199	199	-53.34	-53.25	40.7747	458.861	4	0	1	nonAcD	11
A12	female	L	dorsal	Sub	Sub	deep	AcD	1	28.971	4.9772	1.60487	165.317	13.976	15.0607	3.36069	3.97884	4.16162	2.92766	3.56774	2.16759	3.35385	2.17524	1.62335	0.924969	1.12096	6.13341	0.590667	201	180	-52.31	-52.67	42.492	527.896	4	0	1	AcD	11
A12	female	L	dorsal	Sub	Sub	deep	nonAcD	0	26.8203	4.10741	1.41279	128.97	14.653	11.2065	2.70535	2.95868	3.05231	2.71568	2.36292	2.43717			4.10741	0.902137	1.0019	4.91534	0.599289	195	195	-52.53	-52.46	38.7114	424.956	4	0	1	nonAcD	11
A12	female	L	dorsal	Sub	Sub	deep	nonAcD	0	27.8705	3.62998	1.28923	113.554	12.5518	11.5187	2.86305	3.11617	3.28327	2.6386	2.6386	2.6386			3.62998	1.1485	1.03648	2.33427	0.619787	201	201	-52.38	-52.39	39.4283	283.938	4	0	1	nonAcD	11
A12	female	L	dorsal	Sub	Sub	deep	AcD	1	29.8167	3.54199	1.26469	98.3959	13.1358	9.53743	2.56223	2.49531	2.1647	3.23022	2.59736	2.32354	2.36868	1.33048	1.17331	0.746523	0.877221	1.9479	0.617718	199	161	-52.85	-53.42	41.7542	402.473	4	0	1	AcD	11
A12	female	L	dorsal	Sub	Sub	deep	AcD	1	26.0773	5.20294	1.64922	113.953	12.0668	12.0239	2.19758	2.85281	2.27391	2.51885	1.80062	1.54173	4.43197	0.896217	0.770977	0.825102	0.847576	2.50428	0.627106	230	115	-51.72	-54.23	39.1527	345.195	4	0	1	AcD	11
A12	female	L	dorsal	Sub	Sub	deep	nonAcD	0	28.6675	4.71641	1.55105	107.829	14.1817	9.68095	2.29973	2.21812	2.99492	1.54087	2.53555	2.20918			4.71641	0.767272	0.762308	2.68119	0.572703	185	185	-52.9	-52.86	41.7857	361.24	4	0	1	nonAcD	11
A2	male	L	dorsal	CA1	CA1d	superficial	nonAcD	0	27.002	1.61695	0.480539	97.547	11.1521	11.137	2.10478	2.297	1.94907	1.99008	2.01953	2.26825			1.61695	0.372377	0.4844	2.16051	0.447214	293	293	-51.74	-51.75	28.619	330.619	3	0	0	nonAcD	1
A2	male	L	dorsal	CA1	CA1d	deep	AcD	1	24.6013	10.039	2.30648	126.841	13.8705	11.6434	2.33863	3.21944	2.29648	2.74723	2.2257	1.20431	3.16395	1.2346	6.87505	0.404071	0.537621	1.77498	0.333917	276	205	-50.48	-52.04	34.6403	367.352	3	0	1	AcD	1
A2	male	L	dorsal	CA1	CA1d	deep	nonAcD	0	23.0412	4.87831	1.5848	135.197	11.1319	15.4636	2.19008	2.93373	2.72765	2.06793	1.652	1.56908			4.87831	0.710887	0.610165	3.5067	0.507668	217	217	-51.46	-51.46	27.9196	344.017	3	0	1	nonAcD	1
A2	male	L	dorsal	CA1	CA1d	deep	nonAcD	0	30.0984	4.97488	1.6044	120.27	12.3418	12.4076	2.79696	3.51373	4.21171	1.94432	2.14895	2.16607			4.97488	0.543947	0.764528	3.33057	0.416578	221	221	-52.56	-52.55	35.0732	439.345	3	0	1	nonAcD	1
A2	male	L	dorsal	CA1	CA1d	deep	AcD	1	24.2607	3.61092	1.28396	151.77	15.3542	12.5855	2.49028	2.46606	3.05876	3.20192	1.8749	1.84976	2.5744	1.48618	1.03652	0.462306	0.663375	1.64244	0.490008	240	202	-51.91	-52.29	27.8716	391.172	3	0	1	AcD	1
A2	male	L	dorsal	CA1	CA1d	deep	nonAcD	0	21.3199	0.590357	-0.527028	116.344	10.9956	13.4721	2.67735	2.8963	2.28401	2.94303	2.25319	3.01024			0.590357	0.510547	0.575842	1.4618	0.486674	317	316	-51.19	-51.73	21.9103	420.558	3	0	1	nonAcD	1
A2	male	L	dorsal	CA1	CA1d	superficial	AcD	1	28.1357	6.5935	1.88608	144.17	16.9169	10.8509	1.72027	2.28599	1.48547	1.54733	1.63859	1.64395	2.78454	1.2497	3.80896	0.465893	0.570536	1.72967	0.516824	221	169	-52.04	-53.06	34.7292	270.219	3	0	0	AcD	1
A2	male	L	dorsal	CA1	CA1d	superficial	distAIS	0	32.3318	5.37593	1.68193	120.699	13.5765	11.3195	1.95476	2.74125	1.67819	1.62783	1.74498	1.98158			5.37593	0.395878	0.918978	3.5156	0.410949	181	181	-52.89	-52.88	37.7077	307.054	3	0	0	nonAcD	1
A2	male	L	dorsal	CA1	CA1d	deep	AcD	1	25.1183	4.54677	1.51442	116.627	13.987	10.6165	2.05612	2.13647	2.14932	2.59175	1.61952	1.78352	3.11316	0.490265	1.43361	0.65059	0.764947	3.06115	0.431881	325	127	-50.94	-54.19	29.6651	322.974	3	0	1	AcD	1
A2	male	L	dorsal	CA1	CA1d	deep	AcD	1	25.7195	5.63342	1.72872	113.195	12.9492	11.13	2.02812	3.4039	2.23621	1.65674	1.62783	1.21594	2.6607	1.23317	2.97271	0.443419	0.849908	2.95082	0.390531	187	147	-51.56	-52.48	31.3529	318.577	3	0	1	AcD	1
A2	male	L	dorsal	CA1	CA1d	superficial	nonAcD	0	22.2484	4.87405	1.58393	132.305	15.846	10.6308	2.03947	2.46563	1.92028	2.34073	1.74632	1.72436			4.87405	0.634741	0.79869	2.76368	0.39811	215	215	-50.9	-50.86	27.1224	320.358	3	0	0	nonAcD	1
A2	male	L	dorsal	CA1	CA1d	deep	nonAcD	0	27.9961	1.02725	0.0268829	110.578	12.3697	11.3821	2.21014	2.23595	2.5745	2.02489	2.05135	2.164			1.02725	0.518169	0.731451	2.30496	0.536008	217	217	-52.36	-52.36	29.0233	347.168	3	0	1	nonAcD	1
A2	male	L	dorsal	CA1	CA1d	deep	AcD	1	22.4667	3.59642	1.27994	118.715	14.8994	10.1449	2.01987	1.91665	2.31487	1.90041	1.79787	2.16957	2.74933	0.735397	0.84709	0.548934	0.717811	5.46002	0.385325	373	163	-50.82	-53.55	26.0631	317.281	3	0	1	AcD	1
A2	male	L	dorsal	CA1	CA1d	deep	nonAcD	0	37.7027	4.3151	1.46212	107.701	12.4666	10.9997	2.27918	2.96877	2.63749	2.09126	1.8148	1.8836			4.3151	0.506675	0.693867	2.11188	0.465283	179	179	-53.47	-53.47	42.0178	358.013	3	0	1	nonAcD	1
A2	male	L	dorsal	CA1	CA1d	deep	nonAcD	0	25.5796	3.11421	1.13597	126.722	12.8695	12.5372	2.32855	2.29081	2.54257	1.69574	2.67393	2.43971			3.11421	0.483113	0.724201	1.81597	0.519767	242	242	-52.26	-52.26	28.6939	365.768	3	0	1	nonAcD	1
A2	male	L	dorsal	CA1	CA1d	deep	nonAcD	0	22.2399	3.74002	1.31909	133.27	14.0221	12.1012	1.98772	2.58291	2.23228	1.84397	1.61844	1.66098			3.74002	0.386073	0.65487	2.03781	0.418552	232	232	-51.16	-51.16	25.98	312.23	3	0	1	nonAcD	1
A2	male	L	dorsal	CA1	CA1d	deep	nonAcD	0	32.5801	1.24641	0.220269	135.401	16.5466	10.419	2.01382	2.45013	2.77188	1.84397	1.63859	1.36452			1.24641	0.518805	0.683386	2.31229	0.488018	159	159	-53.17	-53.2	33.8265	316.33	3	0	1	nonAcD	1
A2	male	L	dorsal	CA1	CA1d	deep	nonAcD	0	26.3592	1.72062	0.542684	119.816	14.0379	10.8673	1.67269	1.61952	1.39763	1.15105	2.20453	1.99073			1.72062	0.529431	0.673856	3.45927	0.594624	186	186	-52.47	-52.46	28.0798	262.746	3	0	1	nonAcD	1
A2	male	L	dorsal	CA1	CA1d	superficial	distAIS	0	24.3532	6.36178	1.85031	142.023	16.7109	10.821	1.93935	1.44044	2.04113	1.98078	2.09298	2.14142			6.36178	0.44965	0.801098	2.30607	0.580851	199	199	-52.27	-52.25	30.715	304.632	3	0	0	nonAcD	1
A2	male	L	dorsal	CA1	CA1d	deep	nonAcD	0	21.3559	1.3816	0.323243	96.1731	13.6339	8.98137	1.88449	2.20619	1.7707	2.19134	1.98959	1.26465			1.3816	0.614875	0.794147	1.55419	0.471444	172	172	-50.77	-50.76	22.7375	296.016	3	0	1	nonAcD	1
A2	male	L	dorsal	CA1	CA1m	deep	nonAcD	0	32.6605	3.81778	1.33967	141.852	14.7744	12.2247	1.04467	1.19466	0.937275	1.02853	1.08835	0.974533			3.81778	0.449156	0.556689	2.71802	0.412323	154	154	-52.61	-52.61	36.4782	164.096	3	0	1	nonAcD	1
A2	male	L	dorsal	CA1	CA1m	deep	AcD	1	21.8089	7.02942	1.9501	119.923	13.8858	10.9962	2.36099	2.67106	2.49964	2.37159	2.34699	1.91569	4.26923	0.631384	2.7602	0.64482	0.82837	2.02281	0.429046	489	125	-50.22	-54.78	28.8383	370.864	3	0	1	AcD	1
A2	male	L	dorsal	CA1	CA1m	superficial	distAIS	0	24.3659	5.09876	1.629	81.2387	11.7189	8.82643	1.59617	1.86074	1.35113	1.79238	1.5198	1.45678			5.09876	0.645679	0.854503	3.52942	0.491608	159	159	-51.61	-51.62	29.4647	250.725	3	0	0	nonAcD	1
A2	male	L	dorsal	CA1	CA1m	deep	nonAcD	0	25.5565	2.42332	0.885137	129.515	12.0745	13.6572	2.4563	2.84226	2.55186	2.36688	2.10968	2.41081			2.42332	0.69884	1.07861	2.05245	0.62068	197	197	-51.73	-51.73	27.9798	385.835	3	0	1	nonAcD	1
A2	male	L	dorsal	CA1	CA1m	deep	nonAcD	0	24.2907	3.06266	1.11928	97.1854	12.2174	10.1282	2.17287	2.8544	2.05564	1.74498	2.00481	2.20453			3.06266	0.467777	0.817596	3.02387	0.521429	216	216	-51.74	-51.74	27.3534	341.314	3	0	1	nonAcD	1
A2	male	L	dorsal	CA1	CA1m	deep	nonAcD	0	22.581	2.03093	0.708494	94.2273	11.9894	10.0066	1.72804	2.36886	1.78352	1.71208	1.33718	1.43855			2.03093	0.583113	0.739372	2.07299	0.617985	168	168	-51.54	-51.52	24.612	271.44	3	0	1	nonAcD	1
A2	male	L	dorsal	CA1	CA1m	deep	AcD	1	35.0524	2.33795	0.80556	84.1815	10.6589	10.0558	1.88893	1.78073	2.25819	1.6456	1.81902	1.9411	2.23795	1.05293	0.1	0.512267	0.772146	3.23601	0.702005	160	125	-53.56	-54.64	37.2904	296.712	3	0	1	AcD	1
A2	male	L	dorsal	CA1	CA1m	deep	nonAcD	0	22.3766	2.14699	0.764067	115.507	13.2786	11.0756	1.46623	1.51192	1.23323	1.52819	1.6677	1.39011			2.14699	0.98053	0.944131	4.774	0.594874	154	154	-50.87	-50.86	24.5236	230.315	3	0	1	nonAcD	1
A2	male	L	dorsal	CA1	CA1m	superficial	AcD	1	30.0929	18.4776	2.91656	113.336	15.4707	9.32761	1.9337	2.31188	2.00379	1.44181	1.55451	2.35652	15.0563	2.20858	3.42129	1.0444	0.873873	4.36446	0.575002	223	141	-52.57	-54.34	48.5704	303.745	3	0	0	AcD	1
A2	male	L	dorsal	CA1	CA1m	deep	nonAcD	0	22.5604	3.58295	1.27619	110.839	11.9695	11.7903	2.38711	2.43139	3.63542	2.34073	2.08986	1.43815			3.58295	0.6235	0.913439	1.8353	0.479807	178	178	-51.14	-51.12	26.1434	374.966	3	0	1	nonAcD	1
A2	male	L	dorsal	CA1	CA1m	deep	nonAcD	0	24.1833	2.93283	1.07597	96.6928	11.4966	10.7087	1.86766	1.40497	1.62178	1.68814	2.74585	1.87754			2.93283	0.700751	0.829475	0.736393	0.691487	172	172	-52.07	-52.07	27.1162	293.371	3	0	1	nonAcD	1
A2	male	L	dorsal	CA1	CA1m	deep	nonAcD	0	24.1541	3.72477	1.315	78.6086	13.1202	7.62852	1.67346	2.04678	1.45751	1.63091	1.69982	1.53229			3.72477	1.17688	1.39307	3.63452	0.642158	133	133	-50.76	-50.79	27.8789	262.866	3	0	1	nonAcD	1
A2	male	L	dorsal	CA1	CA1m	deep	nonAcD	0	31.4956	3.08052	1.1251	101.495	12.1745	10.6145	2.05064	2.88774	2.21589	2.02898	1.80007	1.32052			3.08052	0.616349	0.735397	2.83152	0.558418	145	145	-53.26	-53.26	34.5761	322.113	3	0	1	nonAcD	1
A2	male	L	dorsal	CA1	CA1m	deep	distAIS	0	21.6036	7.17899	1.97116	101.091	11.4649	11.2268	1.74638	1.69807	2.1185	1.74802	1.61873	1.54856			7.17899	0.986806	1.11062	2.01565	0.625444	159	159	-51.1	-51.11	28.7826	274.32	3	0	1	nonAcD	1
A2	male	L	dorsal	CA1	CA1m	deep	AcD	1	32.6803	4.01839	1.39088	122.836	10.9798	14.2443	2.05938	2.15613	2.08902	2.45061	1.8836	1.71755	2.54242	1.30837	1.47597	0.650481	0.766143	1.05089	0.591539	171	140	-53.04	-53.75	36.6986	323.487	3	0	1	AcD	1
A2	male	L	dorsal	CA1	CA1m	deep	nonAcD	0	20.6259	1.8235	0.60076	122.483	12.2744	12.7053	1.36368	2.05564	1.54239	1.23317	0.959376	1.02782			1.8235	0.735061	1.33326	3.71093	0.694712	125	125	-50.23	-50.28	22.4494	214.206	3	0	1	nonAcD	1
A2	male	L	dorsal	CA1	CA1m	deep	nonAcD	0	25.4948	1.01074	0.0106859	113.48	12.9512	11.1563	1.49656	1.19466	1.59182	2.02165	1.23082	1.44387			1.01074	0.696345	0.818984	2.2086	0.628417	151	151	-51.86	-51.84	26.5055	235.08	3	0	1	nonAcD	1
A2	male	L	dorsal	CA1	CA1m	deep	nonAcD	0	27.9514	2.1586	0.769458	133.597	17.1562	9.91483	1.66632	2.23957	2.01364	1.53272	1.44021	1.10548			2.1586	0.955482	1.10048	3.41668	0.639714	121	121	-51.87	-51.86	30.11	261.746	3	0	1	nonAcD	1
A2	male	L	dorsal	CA1	CA1m	deep	nonAcD	0	31.3962	4.49421	1.50279	99.1884	11.8496	10.6578	1.42235	1.54429	1.46743	1.5204	1.28406	1.29556			4.49421	0.52709	0.922827	1.68814	0.611143	128	128	-52.94	-52.94	35.8904	223.422	3	0	1	nonAcD	1
A2	male	L	dorsal	CA1	CA1m	deep	distAIS	0	23.14	5.29019	1.66585	141.897	15.4666	11.6812	1.5709	1.41015	1.62422	1.97179	1.61517	1.23317			5.29019	0.621311	1.07348	1.97291	0.590729	141	141	-51.26	-51.31	28.4302	246.757	3	0	1	nonAcD	1
A2	male	L	dorsal	CA1	CA1p	deep	nonAcD	0	25.7219	1.45059	0.371969	133.86	12.9612	13.1498	1.57542	1.19604	1.55642	1.88385	1.42177	1.81902			1.45059	0.661536	0.628125	0	0.488323	212	212	-52.04	-52.08	27.1725	247.466	3	0	1	nonAcD	1
A2	male	L	dorsal	CA1	CA1p	superficial	nonAcD	0	37.4566	4.21312	1.4382	89.4497	13.0938	8.69808	1.79087	1.92472	1.63817	1.8313	1.89485	1.66532			4.21312	0.451662	0.524582	1.5187	0.308842	211	211	-52.33	-52.34	41.6698	281.31	3	0	0	nonAcD	1
A2	male	L	dorsal	CA1	CA1p	superficial	nonAcD	0	29.9354	1.63537	0.49187	112.226	11.6651	12.2493	1.86298	2.00657	2.27365	1.94666	1.77562	1.3124			1.63537	0.566088	0.65865	2.26309	0.434166	170	170	-52.09	-52.12	31.5708	292.636	3	0	0	nonAcD	1
A2	male	L	dorsal	CA1	CA1p	deep	nonAcD	0	24.0555	1.81616	0.596725	117.317	12.7271	11.7366	2.20386	2.51531	2.62061	1.82499	2.43538	1.623			1.81616	0.372943	0.684832	2.11662	0.522574	200	200	-51.82	-51.82	25.8717	346.182	3	0	1	nonAcD	1
A2	male	L	dorsal	CA1	CA1p	deep	nonAcD	0	27.3923	1.51258	0.413814	144.104	15.4113	11.9055	1.55405	1.30394	1.12118	1.34379	1.55959	2.44174			1.51258	0.371663	0.618722	1.93262	0.368427	244	244	-51.8	-51.81	28.9049	244.109	3	0	1	nonAcD	1
A2	male	L	dorsal	CA1	CA1p	deep	nonAcD	0	21.6821	4.73294	1.55455	93.1312	11.8795	9.98176	1.81572	2.27938	2.03852	1.43835	1.67792	1.6444			4.73294	0.674253	0.708447	1.18421	0.333416	231	231	-50.34	-50.31	26.415	285.212	3	0	1	nonAcD	1
A2	male	L	dorsal	CA1	CA1p	superficial	nonAcD	0	27.2303	3.72808	1.31589	94.0681	12.1515	9.85653	1.57213	1.8551	1.51149	1.27943	1.89989	1.31477			3.72808	0.522465	0.631616	1.62397	0.426841	185	185	-51.63	-51.64	30.9584	246.95	3	0	0	nonAcD	1
A2	male	L	dorsal	CA1	CA1p	deep	nonAcD	0	21.4053	2.98234	1.09271	129.489	14.416	11.4366	2.32972	2.15042	2.02141	2.297	3.06649	2.11329			2.98234	0.667834	0.682487	2.59536	0.52285	248	248	-51.11	-51.13	24.3876	365.952	3	0	1	nonAcD	1
A2	male	L	dorsal	CA1	CA1p	deep	nonAcD	0	30.73	1.22286	0.201189	125.391	13.1778	12.1152	1.95265	2.20984	1.96136	1.88857	1.85031	1.85316			1.22286	0.468154	0.567643	1.48214	0.423253	226	226	-52.26	-52.29	31.9529	306.721	3	0	1	nonAcD	1
A2	male	L	dorsal	CA1	CA1p	superficial	AcD	1	33.0939	4.96828	1.60307	147.396	15.8334	11.8528	2.18234	3.01404	1.9279	2.27262	1.97654	1.72062	3.05845	0.740759	1.90984	0.552146	0.687092	3.25748	0.43945	290	124	-52.15	-55.15	38.0622	342.802	3	0	0	AcD	1
A2	male	L	dorsal	CA1	CA1p	superficial	AcD	1	32.7261	6.94447	1.93795	134.948	15.8007	10.8742	2.06444	2.91557	2.24328	1.54505	1.90588	1.71242	5.22693	0.993006	1.71755	0.545876	0.693422	2.26356	0.409693	264	131	-52.2	-54.71	39.6706	324.281	3	0	0	AcD	1
A2	male	L	dorsal	CA1	CA1p	deep	nonAcD	0	32.4215	0.564727	-0.571413	137.228	13.1722	13.2646	2.12178	2.94498	1.65391	2.34374	1.92028	1.74599			0.564727	0.43945	0.620249	2.06128	0.341243	220	220	-52.4	-52.37	32.9862	333.288	3	0	1	nonAcD	1
A2	male	L	dorsal	CA1	CA1p	superficial	AcD	1	31.0713	5.9441	1.7824	119.829	14.135	10.7939	2.07432	2.05221	2.26642	2.74018	1.34548	1.96733	2.58269	2.47702	3.36142	0.503574	0.865659	1.62697	0.372599	194	182	-52.32	-52.63	37.0154	325.834	3	0	0	AcD	1
A2	male	L	dorsal	CA1	CA1p	superficial	nonAcD	0	32.8209	3.67925	1.30271	150.647	16.0862	11.9238	1.81321	2.13911	1.99786	1.6171	1.65997	1.652			3.67925	0.543151	0.552295	0	0.459444	193	193	-53.04	-53.06	36.5002	284.818	3	0	0	nonAcD	1
A2	male	L	dorsal	CA1	CA1p	deep	nonAcD	0	29.2492	3.3864	1.21977	103.706	12.7234	10.378	1.82599	2.54519	2.01531	1.67224	1.47835	1.41886			3.3864	0.539343	0.69993	1.63919	0.378798	175	175	-52.29	-52.26	32.6356	286.826	3	0	1	nonAcD	1
A2	male	L	dorsal	CA1	CA1p	superficial	nonAcD	0	40.063	2.63446	0.96868	145.301	15.7105	11.7758	2.22418	2.24251	2.62413	1.7986	2.23677	2.21886			2.63446	0.552461	0.677949	2.16715	1.14981	129	129	-55.17	-55.15	42.6975	349.373	3	0	0	nonAcD	1
A2	male	L	dorsal	CA1	CA1p	deep	nonAcD	0	30.4973	1.0637	0.0617496	139.448	14.0792	12.6108	2.58068	2.87711	2.16698	2.34449	2.87466	2.64016			1.0637	0.632456	0.670299	2.76386	0.391849	250	250	-52.72	-52.69	31.561	405.372	3	0	1	nonAcD	1
A2	male	L	dorsal	CA1	CA1p	deep	nonAcD	0	25.9476	2.6397	0.970666	131.719	14.6955	11.4123	1.89206	2.54219	2.08621	1.54846	2.11218	1.17124			2.6397	0.509797	0.547836	1.30435	0.450566	195	195	-52.21	-52.2	28.5873	297.204	3	0	1	nonAcD	1
A2	male	L	dorsal	CA1	CA1p	deep	nonAcD	0	35.485	1.83854	0.60897	137.687	16.1791	10.8355	1.81666	2.13772	1.726	2.0903	1.60173	1.52755			1.83854	0.432454	0.456248	1.65565	0.422229	208	208	-52.59	-52.57	37.3235	285.36	3	0	1	nonAcD	1
A2	male	L	dorsal	CA1	CA1p	deep	AcD	1	27.7965	45.816	3.82463	115.91	13.6418	10.8183	1.54715	2.53388	1.08281	0.952015	1.31105	1.85601	44.803	1.00766	1.01302	0.54855	1.07386	2.66779	0.317139		65		-57.93	73.6125	243.026	3	0	1	AcD	1
A2	male	L	dorsal	CA1	CA1p	superficial	nonAcD	0	27.6925	2.43701	0.890771	128.491	11.6856	14.0001	2.3435	2.54658	2.64404	2.48511	2.40925	1.63252			2.43701	0.797772	0.608947	3.70099	1.12716	137	137	-53.74	-53.76	30.1295	368.116	3	0	0	nonAcD	1
A2	male	L	dorsal	CA1	CA1p	deep	AcD	1	29.5675	3.47518	1.24565	117.234	13.859	10.7704	1.6829	1.84397	2.30133	1.41762	1.36966	1.48191	2.51093	0.932887	0.964252	0.582374	0.688261	2.9742	0.378798	214	142	-51.87	-53.66	33.0427	264.349	3	0	1	AcD	1
A2	male	L	dorsal	CA1	CA1p	deep	nonAcD	0	33.953	3.62496	1.28784	137.679	14.8494	11.8051	2.19739	2.85604	2.16515	1.70736	2.14065	2.11772			3.62496	0.404065	0.67497	2.76442	0.47942	199	199	-53.34	-53.35	37.578	345.165	3	0	1	nonAcD	1
A2	male	L	dorsal	CA1	CA1p	superficial	nonAcD	0	30.204	3.41984	1.22959	109.379	13.0266	10.6909	1.46678	1.35113	1.57139	1.23697	1.49746	1.67696			3.41984	0.620141	0.863763	3.6629	0.401358	161	161	-52.34	-52.32	33.6238	230.402	3	0	0	nonAcD	1
A2	male	L	dorsal	CA2	CA2	superficial		0	32.2475															0.706583	0.942188	4.32947	0.623206					32.2475		2	0	0	nonAcD	1
A2	male	L	dorsal	CA2	CA2	superficial		0	25.3088															0.733651	0.724151	2.53133	0.792796					25.3088		2	0	0	nonAcD	1
A2	male	L	dorsal	CA2	CA2	superficial		0	31.1483															0.755306	0.790818	2.4919	1.06236					31.1483		2	0	0	nonAcD	1
A2	male	L	dorsal	CA2	CA2	deep		0	24.9913															1.1627	0.851404	3.34597	0.831813					24.9913		2	0	1	nonAcD	1
A2	male	L	dorsal	CA2	CA2	deep		0	32.6479															0.854412	0.854883	1.38024	0.718987					32.6479		2	0	1	nonAcD	1
A2	male	L	dorsal	CA2	CA2	deep		0	29.2844															1.017	0.853489	1.60461	0.8646					29.2844		2	0	1	nonAcD	1
A2	male	L	dorsal	CA2	CA2	superficial		0	34.2576															0.656254	0.816262	2.25132	0.631442					34.2576		2	0	0	nonAcD	1
A2	male	L	dorsal	CA2	CA2	superficial		0	29.0156															0.653344	0.890651	1.74334	0.677138					29.0156		2	0	0	nonAcD	1
A2	male	L	dorsal	CA2	CA2	superficial		0	24.1334															0.823579	0.775177	1.84397	0.631837					24.1334		2	0	0	nonAcD	1
A2	male	L	dorsal	CA2	CA2	superficial		0	32.9557															0.750049	0.865669	1.69574	0.488955					32.9557		2	0	0	nonAcD	1
A2	male	L	dorsal	CA2	CA2	superficial		0	25.3932															0.721769	0.850931	1.96041	0.756533					25.3932		2	0	0	nonAcD	1
A2	male	L	dorsal	CA2	CA2	deep		0	29.9227															0.726374	0.737586	1.8991	0.710307					29.9227		2	0	1	nonAcD	1
A2	male	L	dorsal	CA2	CA2	deep		0	23.4383															0.704453	0.890446	3.5952	0.571551					23.4383		2	0	1	nonAcD	1
A2	male	L	dorsal	CA2	CA2	deep		0	28.1577															0.7628	0.784223	2.45121	0.661291					28.1577		2	0	1	nonAcD	1
A2	male	L	dorsal	CA2	CA2	superficial		0	30.5508															1.14742	0.924879	3.05876	0.633816					30.5508		2	0	0	nonAcD	1
A2	male	L	dorsal	CA2	CA2	superficial		0	30.6946															0.80686	0.973329	3.01836	0.510332					30.6946		2	0	0	nonAcD	1
A2	male	L	dorsal	CA2	CA2	superficial		0	36.3057															0.810586	0.871838	1.85234	0.645729					36.3057		2	0	0	nonAcD	1
A2	male	L	dorsal	CA2	CA2	superficial		0	25.0484															0.930567	0.731914	2.87629	0.626315					25.0484		2	0	0	nonAcD	1
A2	male	L	dorsal	CA2	CA2	superficial		0	32.3245															0.890549	0.798392	1.92626	0.832661					32.3245		2	0	0	nonAcD	1
A2	male	L	dorsal	CA2	CA2	superficial		0	29.5381															1.01869	1.02332	1.22602	0.677624					29.5381		2	0	0	nonAcD	1
A2	male	L	dorsal	CA3	CA3a	superficial	AcD	1	26.3026	13.6728	2.61541	147.647	12.9278	14.5416	2.44095	2.8371	2.91194	2.54864	1.96733	1.93972	11.0261	2.78391	2.64679	0.662754	0.84025	3.00703	0.485656	239	193	-52.14	-52.75	39.9755	383.423	1	0	0	AcD	1
A2	male	L	dorsal	CA3	CA3a	superficial	distAIS	0	29.0663	5.32739	1.67286	222.996	21.3322	13.3098	2.26829	2.65786	2.5745	2.56172	1.72742	1.81997			5.32739	0.795887	1.4411	1.43007	0.506512	165	165	-52.01	-52	34.3937	356.303	1	0	0	nonAcD	1
A2	male	L	dorsal	CA3	CA3a	deep	nonAcD	0	27.082	3.46247	1.24198	142.609	17.5185	10.3648	2.99145	3.65103	2.79442	2.98236	3.08649	2.44294			3.46247	0.619683	1.0744	1.27167	0.482677	207	207	-51.91	-51.89	30.5444	469.895	1	0	1	nonAcD	1
A2	male	L	dorsal	CA3	CA3a	deep	nonAcD	0	36.6038	4.85661	1.58034	176.546	20.3717	11.0342	3.08481	3.90151	2.69298	2.29986	2.6964	3.8333			4.85661	0.773213	0.939472	2.84647	0.654185	202	202	-54.16	-54.12	41.4604	484.561	1	0	1	nonAcD	1
A2	male	L	dorsal	CA3	CA3a	deep	AcD	1	38.1425	5.47692	1.70054	153.614	16.8991	11.5738	1.93618	3.14078	2.39459	1.74121	1.21464	1.18968	4.38585	1.6897	1.09107	0.861852	1.03365	3.83039	0.430495	138	115	-53.03	-53.78	43.6194	304.135	1	0	1	AcD	1
A2	male	L	dorsal	CA3	CA3a	deep	AcD	1	33.7827	7.08294	1.95769	202.312	18.5169	13.9111	2.68028	3.05231	2.95551	3.128	1.85695	2.40862	4.93967	2.14265	2.14326	1.17124	1.04226	0.822155	0.380143	228	191	-52.71	-53.32	40.8657	421.017	1	0	1	AcD	1
A2	male	L	dorsal	CA3	CA3a	deep	nonAcD	0	30.5541	4.2458	1.44593	265.44	23.6181	14.3097	2.64608	2.52722	2.38268	2.6152	2.83716	2.86814			4.2458	1.26882	1.49465	2.39442	0.546928	203	203	-52.16	-52.15	34.7999	415.645	1	0	1	nonAcD	1
A2	male	L	dorsal	CA3	CA3a	deep	nonAcD	0	33.3307	3.96114	1.37653	156.616	14.1557	14.0869	3.01875	4.2869	3.67535	2.36664	2.37356	2.39128			3.96114	0.715395	0.949548	3.69557	0.658292	181	181	-53.68	-53.7	37.2919	474.184	1	0	1	nonAcD	1
A2	male	L	dorsal	CA3	CA3a	deep	nonAcD	0	35.3997	4.31614	1.46236	162.259	13.8132	14.9563	3.23662	3.64347	4.12085	3.18364	2.47394	2.76118			4.31614	1.32551	1.25628	0	0.590915	181	181	-53.45	-53.49	39.7159	508.406	1	0	1	nonAcD	1
A2	male	L	dorsal	CA3	CA3a	deep	AcD	1	42.3435	5.70359	1.7411	222.475	16.8203	16.8406	2.87459	3.7181	2.59698	3.21056	2.39882	2.44848	2.40829	1.68246	3.29531	0.847868	0.804461	2.42344	0.680673	189	166	-54.62	-55.02	48.0471	451.539	1	0	1	AcD	1
A2	male	L	dorsal	CA3	CA3a	deep	distAIS	0	46.0853	6.12335	1.81211	154.585	14.4912	13.5823	2.84311	4.28407	3.07016	2.99139	2.00313	1.86679			6.12335	0.851577	1.37735	2.61096	0.330505	139	139	-53.95	-53.92	52.2087	446.595	1	0	1	nonAcD	1
A2	male	L	dorsal	CA3	CA3a	deep	distAIS	0	40.2313	5.23066	1.65454	159.267	14.2246	14.2559	2.9466	3.19237	2.77209	2.90953	2.62613	3.23288			5.23066	1.05108	1.27432	3.58639	0.47942	181	181	-54.04	-54.04	45.462	462.851	1	0	1	nonAcD	1
A2	male	L	dorsal	CA3	CA3a	deep	AcD	1	18.148	3.77692	1.32891	187.938	18.9113	12.6533	3.43747	4.7581	3.33535	3.0313	3.0313	3.0313	2.42887	1.24453	1.34804	0.833354	1.18579	1.90889	0.463063	354	263	-48.96	-50.13	21.9249	349.494	1	0	1	AcD	1
A2	male	L	dorsal	CA3	CA3a	deep	nonAcD	0	40.7968	4.00324	1.3871	187.403	18.1125	13.1737	2.67375	3.24082	3.14822	2.52983	2.20619	2.24369			4.00324	0.709429	1.11298	4.09276	0.434646	167	167	-53.95	-53.93	44.8001	419.992	1	0	1	nonAcD	1
A2	male	L	dorsal	CA3	CA3a	superficial	distAIS	0	39.4645	6.67024	1.89766	237.149	19.6079	15.3993	4.08553	4.41268	3.8333	4.06055	4.06055	4.06055			6.67024	1.1031	1.45785	4.59839	0.55319	203	203	-54.12	-54.12	46.1347	386.621	1	0	0	nonAcD	1
A2	male	L	dorsal	CA3	CA3b	superficial	distAIS	0	28.9742	5.81733	1.76084	197.491	17.8177	14.1126	2.87024	2.71892	3.49633	3.47919	2.2842	2.37257			5.81733	0.55319	0.906604	0.891936	0.447122	241	241	-52.36	-52.35	34.7915	450.857	1	0	0	nonAcD	1
A2	male	L	dorsal	CA3	CA3b	superficial	AcD	1	31.0211	9.47449	2.2486	144.209	16.1003	11.4043	1.83825	2.57883	1.98867	1.54125	1.54125	1.54125	5.88093	1.88368	3.59355	1.28944	1.27115	0	0.431308	161	130	-51.74	-52.61	40.4956	191.912	1	0	0	AcD	1
A2	male	L	dorsal	CA3	CA3b	superficial	AcD	1	31.3686	8.95515	2.19223	188.478	19.331	12.4142	2.7904	3.71979	2.85881	2.85281	2.63204	1.88857	6.0441	1.90595	2.91105	0.840925	0.994812	1.53868	0.570359	193	152	-52.95	-53.61	40.3237	438.316	1	0	0	AcD	1
A2	male	L	dorsal	CA3	CA3b	deep	distAIS	0	31.0672	5.30117	1.66793	255.436	19.5858	16.6055	2.62283	3.40562	2.54335	2.62613	2.26642	2.27262			5.30117	0.668205	0.991723	2.8621	0.68529	189	189	-53.47	-53.43	36.3684	411.993	1	0	1	nonAcD	1
A2	male	L	dorsal	CA3	CA3b	superficial	nonAcD	0	45.3302	3.14536	1.14593	142.523	15.8496	11.4492	3.1865	3.77994	2.90912	3.01467	2.82913	3.39963			3.14536	0.911953	0.886652	2.1068	0.603815	184	184	-54.89	-54.91	48.4756	500.534	1	0	0	nonAcD	1
A2	male	L	dorsal	CA3	CA3b	deep	distAIS	0	37.3195	7.22875	1.97807	165.629	18.4129	11.4531	2.37222	3.23675	2.93317	2.14695	1.81902	1.72523			7.22875	0.834891	1.00489	4.66154	0.362783	154	154	-53.29	-53.25	44.5482	372.628	1	0	1	nonAcD	1
A2	male	L	dorsal	CA3	CA3b	deep	nonAcD	0	34.3307	1.49067	0.399226	141.783	16.7044	10.8069	3.11714	3.68988	4.3851	3.02166	2.19841	2.29067			1.49067	0.674318	0.772573	2.12686	0.497397	199	199	-53.64	-53.64	35.8213	489.64	1	0	1	nonAcD	1
A2	male	L	dorsal	CA3	CA3b	deep	nonAcD	0	33.8983	2.73339	1.00554	175.997	16.1516	13.8739	2.9377	3.85579	3.37605	2.59988	2.45204	2.40472			2.73339	0.832078	0.929463	2.08037	0.423253	216	216	-52.95	-52.97	36.6317	461.453	1	0	1	nonAcD	1
A2	male	L	dorsal	CA3	CA3b	superficial	distAIS	0	32.9038	7.17739	1.97094	184.157	17.7308	13.2242	2.56138	3.55618	3.09389	2.48647	2.02605	1.64431			7.17739	0.616586	0.718666	3.43651	0.48984	186	186	-53.31	-53.32	40.0812	402.341	1	0	0	nonAcD	1
A2	male	L	dorsal	CA3	CA3b	superficial	distAIS	0	33.6571	6.04371	1.79902	176.643	17.7491	12.6716	2.35832	3.29076	2.84844	2.29827	1.69176	1.66239			6.04371	0.726374	1.05706	3.47164	0.326994	165	165	-52.74	-52.72	39.7008	370.445	1	0	0	nonAcD	1
A2	male	L	dorsal	CA3	CA3b	superficial	distAIS	0	30.5663	5.41357	1.68891	170.634	14.0758	15.4349	2.6283	3.9509	3.26303	1.86962	2.02409	2.03385			5.41357	0.934809	1.00682	2.00087	0.433971	199	199	-52.57	-52.55	35.9799	412.852	1	0	0	nonAcD	1
A2	male	L	dorsal	CA3	CA3b	deep	nonAcD	0	41.2897	2.80375	1.03096	183.617	15.1903	15.3906	2.2976	3.49549	2.14523	2.24067	2.37726	1.22936			2.80375	0.769579	1.08986	1.83849	0.470121	124	124	-53.8	-53.81	44.0934	360.907	1	0	1	nonAcD	1
A2	male	L	dorsal	CA3	CA3b	superficial	nonAcD	0	43.6826	4.07201	1.40414	158.434	16.5478	12.1904	3.15348	4.14097	2.91332	3.77863	2.2242	2.71031			4.07201	0.617685	0.712277	4.27748	0.459623	209	209	-54.17	-54.16	47.7546	495.348	1	0	0	nonAcD	1
A2	male	L	dorsal	CA3	CA3b	deep	distAIS	0	35.9493	9.36636	2.23713	136.828	16.2348	10.7309	2.98942	4.46616	2.97237	2.98079	2.05706	2.47074			9.36636	0.873255	0.844068	2.92205	0.500989	203	203	-53.59	-53.6	45.3157	469.578	1	0	1	nonAcD	1
A2	male	L	dorsal	CA3	CA3b	deep	AcD	1	29.3189	6.37571	1.8525	178.503	16.9798	13.3851	2.58096	2.77547	4.46971	2.69298	1.69496	1.27167	2.97683	2.29297	3.39888	0.501204	0.881347	2.52118	0.534545	167	155	-52.39	-52.64	35.6946	405.416	1	0	1	AcD	1
A2	male	L	dorsal	CA3	CA3b	deep	distAIS	0	34.9291	11.2568	2.42098	154.207	16.1179	12.1816	3.18328	3.96523	3.62282	3.01209	2.93161	2.38465			11.2568	0.898222	1.08835	3.18907	0.473538	184	184	-53.61	-53.6	46.186	500.028	1	0	1	nonAcD	1
A2	male	L	dorsal	CA3	CA3b	deep	AcD	1	43.7499	7.62484	2.03141	165.619	20.159	10.4605	1.69156	2.16833	1.16421	2.12243	1.73588	1.26694	3.42364	2.64747	4.2012	0.834639	1.05574	2.29631	0.47787	118	111	-53.79	-54.22	51.3747	265.709	1	0	1	AcD	1
A2	male	L	dorsal	CA3	CA3b	deep	AcD	1	46.7351	5.57182	1.71772	240.416	16.8685	18.1466	3.15438	3.68236	3.11918	3.07703	3.03082	2.8625	2.50638	2.27449	3.06543	0.989161	1.04156	2.68016	0.405446	209	193	-54.26	-54.52	52.3069	495.489	1	0	1	AcD	1
A2	male	L	dorsal	CA3	CA3b	deep	nonAcD	0	34.3158	3.81821	1.33978	174.018	19.8393	11.1681	2.77376	3.04115	3.13119	3.05231	2.43139	2.21276			3.81821	0.908784	1.27439	3.27183	0.376755	172	172	-52.65	-52.66	38.134	435.701	1	0	1	nonAcD	1
A2	male	L	dorsal	CA3	CA3c	deep	AcD	1	32.0323	4.55366	1.51593	203.67	21.9529	11.8126	3.08019	3.18318	3.5764	3.13025	3.05979	2.45132	3.90397	1.57846	0.649688	0.818984	0.926304	1.63595	0.467625	239	187	-52.76	-53.62	36.586	483.835	1	0	1	AcD	1
A2	male	L	dorsal	CA3	CA3c	superficial	AcD	1	25.6971	22.6198	3.11883	168.067	17.2521	12.4037	2.41594	3.05811	2.80995	2.02344	2.11772	2.07048	21.2686	2.794	1.35119	0.470832	0.630367	1.2458	0.426841	369	237	-51.37	-53	48.3169	379.495	1	0	0	AcD	1
A2	male	L	dorsal	CA3	CA3c	superficial	distAIS	0	35.9258	5.97086	1.78689	169.493	18.0642	11.9466	2.53654	3.34448	3.16702	2.05706	2.05706	2.05706			5.97086	0.727986	1.06535	2.31764	0.423934	174	174	-53.24	-53.19	41.8967	269.189	1	0	0	nonAcD	1
A2	male	L	dorsal	CA3	CA3c	deep	distAIS	0	32.8618	13.0477	2.56861	186.691	14.9746	15.8737	1.46125	2.31612	1.40526	1.15511	1.02953	1.40025			13.0477	0.805951	0.796117	2.93092	0.468012	158	158	-53.15	-53.17	45.9095	229.533	1	0	1	nonAcD	1
A2	male	L	dorsal	CA3	CA3c	deep	AcD	1	25.839	4.36153	1.47282	154.39	15.6493	12.5612	4.68516	5.21423	5.38326	5.27934	3.96024	3.58876	3.21354	0.991307	1.14799	0.719888	0.778196	1.09017	0.495986	417	229	-52.07	-53.9	30.2006	735.944	1	0	1	AcD	1
A2	male	L	dorsal	CA3	CA3c	deep	nonAcD	0	35.4002	4.62932	1.53241	169.611	18.8826	11.4367	2.96994	4.0723	2.59627	2.27957	2.77526	3.12631			4.62932	0.784013	1.2711	2.04305	0.502445	189	189	-53.17	-53.19	40.0295	466.518	1	0	1	nonAcD	1
A2	male	L	dorsal	CA3	CA3c	deep	distAIS	0	28.2429	6.95644	1.93967	171.077	16.7274	13.0219	2.71844	3.17636	3.1852	2.62501	1.89446	2.71115			6.95644	0.851458	1.00862	1.67248	0.539305	223	223	-52.45	-52.43	35.1993	427.011	1	0	1	nonAcD	1
A2	male	L	dorsal	CA3	CA3c	deep	distAIS	0	32.6826	11.0522	2.40263	175.372	20.0023	11.1632	2.89325	3.24013	3.31914	3.40097	2.35098	2.15504			11.0522	0.679096	0.735958	5.30116	0.463528	218	218	-53.36	-53.36	43.7348	454.471	1	0	1	nonAcD	1
A2	male	L	dorsal	CA3	CA3c	deep	distAIS	0	39.1122	7.4787	2.01206	184.296	22.0899	10.6227	7.47716	25.6971	2.97946	2.70324	3.16994	2.83611			7.4787	0.822801	0.984715	0	0.596285	209	209	-54.19	-54.23	46.5909	1174.51	1	0	1	nonAcD	1
A2	male	L	dorsal	CA3	CA3c	deep	distAIS	0	39.9337	13.406	2.5957	136.493	12.6104	13.7813	1.93981	1.99753	2.19796	2.4994	1.42733	1.57683			13.406	0.941799	0.839617	0	0.440434	163	163	-53.59	-53.54	53.3397	304.705	1	0	1	nonAcD	1
A2	male	L	dorsal	CA3	CA3c	deep	AcD	1	22.1903	7.5984	2.02794	196.292	16.7841	14.8907	4.0181	3.96323	3.39147	4.26431	4.10931	4.36217	3.77542	2.0319	3.82298	1.13245	1.08349	0	0.729997	331	275	-51.19	-51.84	29.7887	631.162	1	0	1	AcD	1
A2	male	L	dorsal	CA3	CA3c	deep	distAIS	0	27.2151	6.10802	1.8096	138.668	15.4208	11.4493	2.31208	2.48511	2.39428	2.77974	1.92797	1.97328			6.10802	0.818403	0.931	1.2978	0.503538	197	197	-52.28	-52.27	33.3231	363.18	1	0	1	nonAcD	1
A2	male	L	dorsal	CA3	CA3c	deep	nonAcD	0	27.886	4.57798	1.52126	173.747	21.5502	10.2654	2.71444	2.51157	2.62122	3.04923	2.70248	2.68769			4.57798	0.832265	1.07193	1.54325	0.562793	200	200	-52.4	-52.4	32.464	426.383	1	0	1	nonAcD	1
A2	male	L	dorsal	CA3	CA3c	superficial	distAIS	0	31.3469	6.03998	1.7984	179.892	16.666	13.7433	2.07275	2.53555	1.7733	2.03514	2.03514	1.98461			6.03998	0.751476	0.958239	2.69958	0.49152	179	179	-52.98	-53	37.3869	325.587	1	0	0	nonAcD	1
A2	male	L	dorsal	CA3	CA3c	deep	nonAcD	0	23.1782	4.31451	1.46198	152.525	18.1326	10.7101	2.72056	3.20068	3.09306	2.17382	3.05522	2.08002			4.31451	0.743376	0.999662	2.92302	0.571442	204	204	-51.47	-51.5	27.4927	427.345	1	0	1	nonAcD	1
A2	male	L	dorsal	CA3	CA3c	deep	AcD	1	27.2287	14.7922	2.6941	124.678	13.4857	11.7713	3.03552	2.97292	2.44673	2.73429	3.24397	3.77967	4.48297	2.045	10.3092	0.603128	0.805815	2.30967	0.46515	315	256	-52.45	-53.14	42.0209	476.818	1	0	1	AcD	1
A2	male	L	dorsal	CA3	CA3c	deep	distAIS	0	36.1508	6.91371	1.93351	161.401	17.4676	11.7648	2.65659	2.84911	2.62149	2.92044	2.62149	2.27043			6.91371	1.07032	1.16321	0.593576	0.62068	160	160	-53.63	-53.66	43.0645	417.297	1	0	1	nonAcD	1
A2	male	L	dorsal	CA3	CA3c	deep	nonAcD	0	33.3655	1.29078	0.255248	99.5826	13.0418	9.72202	2.42159	2.77476	2.42276	2.84273	2.4169	1.6508			1.29078	0.958841	0.829475	2.66096	0.420272	172	172	-52.83	-52.83	34.6563	380.383	1	0	1	nonAcD	1
A2	male	L	dorsal	CA3	CA3c	deep	distAIS	0	43.952	7.48395	2.01276	165.647	12.9015	16.3476	3.06001	4.46364	3.71785	2.25189	2.82363	2.04305			7.48395	0.918997	1.02967	2.90776	0.554529	150	150	-54.42	-54.42	51.4359	480.666	1	0	1	nonAcD	1
A2	male	L	dorsal	CA3	CA3c	deep	AcD	1	34.7099	7.26801	1.98348	206.31	19.2941	13.6146	2.62972	3.11768	2.54864	2.25267	2.38735	2.84226	5.57076	1.12164	1.69725	1.00165	1.12126	2.87116	0.424954	285	140	-53.1	-55.03	41.9779	413.075	1	0	1	AcD	1
A2	male	L	dorsal	CA3	CA3c	superficial	AcD	1	30.6151	5.73791	1.74709	152.72	16.9308	11.485	2.16459	2.87181	1.98778	1.98778	1.98778	1.98778	4.46456	1.38541	1.27335	0.998305	1.01375	2.18731	0.403157	217	155	-52.13	-53.32	36.353	152.668	1	0	0	AcD	1
A2	male	L	dorsal	CA3	CA3c	deep	AcD	1	27.6475	8.30098	2.11637	212.233	20.9525	12.897	3.2286	4.49208	2.98167	3.2342	2.65102	2.78401	4.48622	1.56213	3.81476	0.684899	0.893506	2.26465	0.429441	306	226	-51.99	-53.01	35.9485	507.147	1	0	1	AcD	1
A2	male	L	dorsal	CA3	CA3c	deep	nonAcD	0	23.8769	2.56652	0.942551	143.871	18.3456	9.98505	2.78442	3.65247	3.25025	2.3748	2.3748	2.26978			2.56652	1.11772	0.926304	1.55859	0.607796	214	214	-51.64	-51.66	26.4434	437.375	1	0	1	nonAcD	1
A2	male	L	dorsal	CA3	CA3c	deep	distAIS	0	22.4814	5.68344	1.73756	140.493	17.975	9.95164	3.05763	3.79881	3.25745	3.64508	2.44294	2.14386			5.68344	0.685313	0.901934	2.07016	0.631674	215	215	-51.64	-51.64	28.1648	480.291	1	0	1	nonAcD	1
A2	male	L	dorsal	CA3	CA3c	deep	distAIS	0	27.6666	7.29372	1.98701	126.6	16.7187	9.64142	2.73565	3.77124	3.08896	2.3748	2.03903	2.40424			7.29372	0.719188	1.00821	2.90904	0.592896	190	190	-52.84	-52.8	34.9604	429.715	1	0	1	nonAcD	1
A2	male	L	dorsal	CA3	CA3c	deep	nonAcD	0	21.112	2.90606	1.0668	136.709	16.691	10.4286	3.67441	4.14606	4.18091	3.16452	3.4209	3.45963			2.90606	0.520709	0.65194	1.73858	0.891936	256	256	-52.42	-52.44	24.0181	577.174	1	0	1	nonAcD	1
A2	male	L	dorsal	Sub	Sub	superficial	nonAcD	0	28.4408	1.41431	0.346639	183.908	14.7036	15.9253	2.11589	3.85252	1.80939	1.40192	1.43815	2.07748			1.41431	0.789801	1.02725	2.68958	0.665763	171	171	-52.62	-52.65	29.8551	332.363	4	0	0	nonAcD	1
A2	male	L	dorsal	Sub	Sub	superficial	nonAcD	0	33.278	2.32868	0.845301	162.222	15.3068	13.4938	2.54375	4.56339	2.34474	1.7196	2.38514	1.7059			2.32868	0.843041	1.02823	2.47422	0.791362	138	138	-53.45	-53.51	35.6067	399.572	4	0	0	nonAcD	1
A2	male	L	dorsal	Sub	Sub	superficial	AcD	1	23.9121	7.72853	2.04492	147.847	12.9033	14.5889	2.4158	4.8114	2.23228	1.95207	1.5766	1.50663	6.6328	1.54087	1.09573	1.01071	1.06235	1.84176	0.65826	187	128	-51.35	-52.57	31.6406	379.472	4	0	0	AcD	1
A2	male	L	dorsal	Sub	Sub	superficial	nonAcD	0	29.2631	2.3023	0.833908	195.124	16.6195	14.9487	2.35142	2.74537	2.25293	2.25293	2.25293	2.25293			2.3023	1.13026	1.2466	1.8051	0.621974	186	185	-52.18	-52.55	31.5654	157.026	4	0	0	nonAcD	1
A2	male	L	dorsal	Sub	Sub	superficial	nonAcD	0	26.4939	3.78846	1.33196	119.126	14.3404	10.5769	2.00636	1.8957	2.37726	2.30108	2.10662	1.35113			3.78846	0.79622	0.699135	1.69541	0.523677	175	175	-51.94	-51.95	30.2824	315.158	4	0	0	nonAcD	1
A2	male	L	dorsal	Sub	Sub	superficial	nonAcD	0	30.4616	0.1	-2.30259	159.988	15.9927	12.7372	1.84103	2.81147	2.01822	1.5198	1.33586	1.5198			0.1	1.1101	1.09107	3.49144	0.769341	126	126	-52.64	-52.64	30.4616	289.189	4	0	0	nonAcD	1
A2	male	L	dorsal	Sub	Sub	superficial	nonAcD	0	33.0539	0.1	-2.30259	148.616	15.5498	12.1689	2.10226	2.51833	1.42177	1.96859	2.18517	2.41744			0.1	0.894152	1.12603	1.42692	0.565132	165	165	-52.8	-52.81	33.0539	330.222	4	0	0	nonAcD	1
A2	male	L	dorsal	Sub	Sub	superficial	nonAcD	0	28.7025	1.61731	0.480763	200.838	19.4109	13.1738	2.12476	2.25994	1.95177	1.95297	2.49987	1.95926			1.61731	0.710255	0.931236	1.92731	0.770483	164	164	-53.03	-53.03	30.3198	333.757	4	0	0	nonAcD	1
A2	male	L	dorsal	Sub	Sub	superficial	AcD	1	27.9655	4.36478	1.47357	136.884	12.5595	13.8769	1.36858	1.7325	1.45315	1.34766	1.3213	0.988272	3.13119	0.998305	1.23359	0.646954	0.941422	2.42119	0.621617	148	105	-52.1	-53.52	32.3303	214.975	4	0	0	AcD	1
A2	male	L	dorsal	Sub	Sub	superficial	AcD	1	27.5188	7.2717	1.98399	154.808	12.4728	15.8029	1.7223	1.76269	1.82029	1.48231	1.74666	1.79956	5.90804	1.00766	1.36366	1.00535	0.926749	3.38222	0.735509	226	106	-52.31	-54.9	34.7905	270.538	4	0	0	AcD	1
A2	male	L	dorsal	Sub	Sub	deep	nonAcD	0	31.3373	3.91164	1.36396	217.485	17.0152	16.2743	2.01182	2.40424	2.23228	1.82286	1.15105	2.44869			3.91164	0.801689	0.916102	3.07874	0.62386	192	192	-53.41	-53.39	35.2489	316.016	4	0	1	nonAcD	1
A2	male	L	dorsal	Sub	Sub	deep	nonAcD	0	31.0113	0.1	-2.30259	192.653	17.6717	13.8806	2.5723	3.24357	2.1942	3.40893	2.47394	1.54087			0.1	0.898842	1.02725	2.24769	0.541289	161	161	-52.43	-52.38	31.0113	404.056	4	0	1	nonAcD	1
A2	male	L	dorsal	Sub	Sub	deep	nonAcD	0	30.3908	3.74215	1.31966	116.177	11.8824	12.4488	1.91775	2.75879	1.59843	1.60892	1.71373	1.90889			3.74215	0.787742	0.725263	2.40553	0.631906	177	177	-53.13	-53.12	34.1329	301.24	4	0	1	nonAcD	1
A2	male	L	dorsal	Sub	Sub	deep	nonAcD	0	28.3857	4.40773	1.48336	185.062	15.9453	14.7773	1.89894	2.88687	1.88453	1.51013	1.11798	2.09518			4.40773	1.05089	1.24262	2.77003	0.672141	161	161	-52.39	-52.41	32.7935	298.284	4	0	1	nonAcD	1
A2	male	L	dorsal	Sub	Sub	deep	nonAcD	0	36.5677	3.49715	1.25195	105.205	13.2013	10.1468	1.51808	1.40516	1.74397	2.07522	1.03634	1.3297			3.49715	0.864907	0.775767	4.40859	0.60125	123	123	-53.42	-53.41	40.0648	238.459	4	0	1	nonAcD	1
A2	male	L	dorsal	Sub	Sub	deep	AcD	1	27.1084	4.75246	1.55866	112.46	12.4964	11.4584	1.87156	1.654	1.6079	1.56466	1.79695	2.73429	3.3496	1.63232	1.40286	0.803492	0.993375	1.52493	0.716061	195	160	-52.22	-53.16	31.8609	293.984	4	0	1	AcD	1
A2	male	L	dorsal	Sub	Sub	deep	AcD	1	29.8728	4.23905	1.44434	133.662	13.9553	12.1949	2.66316	3.96689	2.48153	3.05293	2.09077	1.7237	3.06212	0.744754	1.17693	0.730849	0.950551	2.03676	0.584247	234	104	-52.51	-55.2	34.1118	418.329	4	0	1	AcD	1
A2	male	L	dorsal	Sub	Sub	deep	nonAcD	0	30.0077	2.10586	0.744723	166.776	12.9759	16.3646	1.40237	1.74708	1.49305	1.38202	1.42061	0.969103			2.10586	1.04787	1.27653	2.91941	0.64839	113	113	-52.08	-52.03	32.1136	220.284	4	0	1	nonAcD	1
A2	male	L	dorsal	Sub	Sub	deep	nonAcD	0	27.9083	3.65169	1.29519	148.56	14.5177	13.0291	2.0346	2.75304	1.91768	2.50625	1.56803	1.42802			3.65169	0.929463	1.02728	2.47717	0.555309	147	147	-52.35	-52.34	31.56	319.595	4	0	1	nonAcD	1
A2	male	L	dorsal	Sub	Sub	deep	nonAcD	0	30.1748	0.1	-2.30259	212.838	17.3953	15.5786	2.23098	2.60596	2.61046	1.8148	1.98719	2.13647			0.1	1.11831	0.999259	2.27902	0.653011	174	174	-53.25	-53.12	30.1748	350.441	4	0	1	nonAcD	1
A3	male	L	dorsal	CA2	CA2	deep		0	43.5808															1.6438	1.50361	6.51898	0.709894					36.8295		2	0	1	nonAcD	2
A3	male	L	dorsal	CA2	CA2	deep		0	40.0242															1.13463	1.38689	2.03996	0.720549					33.8239		2	0	1	nonAcD	2
A3	male	L	dorsal	CA2	CA2	deep		0	45.7515															1.05777	1.48735	3.72689	0.70096					38.664		2	0	1	nonAcD	2
A3	male	L	dorsal	CA2	CA2	deep		0	27.5913															0.847576	0.767541	1.98561	0.779701					23.317		2	0	1	nonAcD	2
A3	male	L	dorsal	CA2	CA2	deep		0	37.4198															1.20541	1.09386	1.9778	0.744865					31.623		2	0	1	nonAcD	2
A3	male	L	dorsal	CA2	CA2	superficial		0	33.6717															1.55432	1.30298	2.20593	0.9541					28.4554		2	0	0	nonAcD	2
A3	male	L	dorsal	CA2	CA2	superficial		0	34.2417															0.990124	1.09576	2.1292	0.58117					28.9372		2	0	0	nonAcD	2
A3	male	L	dorsal	CA2	CA2	deep		0	35.3232															1.45204	1.13824	3.46268	0.742204					29.8511		2	0	1	nonAcD	2
A3	male	L	dorsal	CA2	CA2	superficial		0	34.1679															0.934545	0.837104	1.63701	0.873538					28.8748		2	0	0	nonAcD	2
A3	male	L	dorsal	CA2	CA2	deep		0	34.6349															0.875005	0.760287	2.6749	0.658316					29.2695		2	0	1	nonAcD	2
A3	male	L	dorsal	CA2	CA2	deep		0	45.8969															1.1326	1.02757	1.73	0.701169					38.7868		2	0	1	nonAcD	2
A3	male	L	dorsal	CA2	CA2	deep		0	41.7291															0.97791	1.2456	2.25534	0.850026					35.2647		2	0	1	nonAcD	2
A3	male	L	dorsal	CA2	CA2	deep		0	32.4142															1.55816	1.27949	3.12702	0.652614					27.3928		2	0	1	nonAcD	2
A3	male	L	dorsal	CA2	CA2	deep		0	36.2885															0.944945	0.863752	1.93467	0.813429					30.6669		2	0	1	nonAcD	2
A3	male	L	dorsal	CA2	CA2	superficial		0	47.7683															1.17124	1.14288	1.28816	0.606098					40.3683		2	0	0	nonAcD	2
A3	male	L	dorsal	CA2	CA2	deep		0	46.651															1.23937	1.40497	3.38339	0.877681					39.4241		2	0	1	nonAcD	2
A3	male	L	dorsal	CA2	CA2	deep		0	48.2758															1.18579	1.4134	2.13092	0.684899					40.7972		2	0	1	nonAcD	2
A3	male	L	dorsal	CA2	CA2	deep		0	43.4056															1.50295	1.24679	3.69247	0.861852					36.6815		2	0	1	nonAcD	2
A3	male	L	dorsal	CA2	CA2	superficial		0	37.1611															1.35611	0.978285	2.80238	0.714703					31.4043		2	0	0	nonAcD	2
A3	male	L	dorsal	CA2	CA2	deep		0	39.0527															0.963045	1.01148	1.89989	0.51266					33.0029		2	0	1	nonAcD	2
A3	male	L	dorsal	CA2	CA2	deep		0	26.0155															0.924612	0.958239	2.19758	0.841328					21.9853		2	0	1	nonAcD	2
A5	female	L	dorsal	CA3	CA3c	superficial	distAIS	0	32.7103	11.2344	2.41898	140.983	14.2357	12.6095	1.80052	2.51046	1.74934	1.89415	1.42802	1.42061			11.2344	1.0793	1.32861	1.02604	2.73962	80	80	-55.15	-55.13	43.6078	282.825	1	0	0	nonAcD	4
A5	female	L	dorsal	CA3	CA3c	superficial	distAIS	0	41.7063	7.38878	1.99996	146.954	17.9299	10.4354	2.0623	2.6772	1.62422	2.12408	2.39422	1.49177			7.38878	0.671541	1.16185	1.33622	1.87354	83	83	-55.33	-55.29	48.7187	323.945	1	0	0	nonAcD	4
A5	female	L	dorsal	CA3	CA3c	superficial	nonAcD	0	34.5786	3.26495	1.18325	131.9	16.2474	10.3364	2.27606	2.92039	2.43642	1.6862	1.98158	2.35571			3.26495	0.693603	0.828193	0.971694	2.68196	92	92	-55.3	-55.34	37.5535	357.523	1	0	0	nonAcD	4
A5	female	L	dorsal	CA3	CA3c	deep	nonAcD	0	31.7662	0.1	-2.30259	160.733	19.7349	10.3701	3.10613	2.83658	4.57932	3.53804	2.29527	2.28144			0.1	1.23282	1.28417	1.73664	0.7136	162	162	-52.37	-52.43	31.5227	487.91	1	0	1	nonAcD	4
A5	female	L	dorsal	CA3	CA3c	superficial	distAIS	0	33.4397	5.26994	1.66202	203.485	21.7444	11.9151	3.43523	4.89265	3.05811	4.32939	2.73574	2.16027			5.26994	1.08509	0.944286	3.96165	0.563598	187	187	-53.4	-53.38	38.4129	539.605	1	0	0	nonAcD	4
A5	female	L	dorsal	CA3	CA3c	superficial	distAIS	0	35.0401	6.36995	1.85159	216.166	21.0449	13.0783	1.96098	3.10264	2.35708	1.47079	1.44729	1.4271			6.36995	1.41369	1.10115	1.60507	0.780007	120	120	-53.98	-53.99	41.0926	308.03	1	0	0	nonAcD	4
A5	female	L	dorsal	CA3	CA3c	superficial	nonAcD	0	46.327	4.27726	1.45331	177.988	17.5573	12.9075	3.2969	3.03516	2.89184	3.5481	3.93752	3.07188			4.27726	0.890549	1.04207	3.83923	0.848354	157	157	-55.04	-55.08	50.2164	517.876	1	0	0	nonAcD	4
A5	female	L	dorsal	CA3	CA3c	superficial	distAIS	0	33.2109	8.91686	2.18794	173.415	20.8301	10.6	2.30077	2.68856	1.66943	2.2257	2.55874	2.36143			8.91686	0.87316	1.01635	2.31486	0.662878	164	164	-53.73	-53.73	41.8049	361.405	1	0	0	nonAcD	4
A5	female	L	dorsal	CA3	CA3c	deep	nonAcD	0	17.1094	3.57908	1.27511	215.382	20.4063	13.4387	2.43902	1.58226	2.0673	2.25644	3.50508	2.78401			3.57908	1.00947	0.905016	2.26915	0.706379	277	277	-49.88	-49.9	20.5299	383.12	1	0	1	nonAcD	4
A5	female	L	dorsal	CA3	CA3c	superficial	AcD	1	32.2807	10.5724	2.35825	181.919	21.3768	10.8354	2.4842	2.91557	1.94696	2.0545	2.85871	2.64526	5.65821	3.42463	4.91418	0.867691	0.868996	3.47616	0.656913	191	177	-53.47	-53.63	42.5247	390.217	1	0	0	AcD	4
A5	female	L	dorsal	CA3	CA3c	deep	nonAcD	0	26.187	3.14668	1.14635	191.762	24.43	9.99426	3.32705	3.98057	4.13431	2.82903	3.54694	2.14441			3.14668	1.01115	1	2.75893	0.578326	198	198	-51.99	-51.99	29.1088	522.612	1	0	1	nonAcD	4
A5	female	L	dorsal	CA3	CA3c	superficial	AcD	1	22.1635	8.69836	2.16313	171.511	16.3427	13.3622	2.32469	2.6386	2.94438	2.48482	1.57734	1.97832	6.2373	1.25604	2.46106	0.944131	1.07036	1.8282	0.859627	221	131	-51.54	-53.35	30.6253	365.162	1	0	0	AcD	4
A5	female	L	dorsal	CA3	CA3c	superficial	distAIS	0	39.3583	7.41944	2.0041	175.461	17.21	12.9811	4.03519	4.35959	4.70121	2.82073	3.68157	4.61284			7.41944	0.840882	1.0136	2.1442	0.553256	220	220	-54.3	-54.3	46.4192	633.845	1	0	0	nonAcD	4
A5	female	L	dorsal	CA3	CA3c	superficial	AcD	1	40.0512	14.1696	2.6511	214.275	22.312	12.2276	2.75423	3.5231	2.76118	2.28837	2.59926	2.59926	7.6158	4.63237	6.55382	0.886838	1.05331	1.86534	0.648164	185	175	-54	-54.09	53.8052	350.976	1	0	0	AcD	4
A5	female	L	dorsal	CA1	CA1d	superficial	AcD	1	27.4048	3.88439	1.35697	69.0256	10.8169	8.12486	2.14744	2.14557	2.31359	1.90041	2.26926	2.10836	2.32704	0.806014	1.55735	0.805087	0.700594	3.49048	0.680975	221	134	-53.05	-54.21	31.0494	337.319	3	0	0	AcD	4
A5	female	L	dorsal	CA1	CA1d	deep	nonAcD	0	26.5477	1.25219	0.224894	114.721	12.2953	11.8799	2.77843	2.74066	2.79116	3.48264	2.43115	2.44654			1.25219	0.847782	0.887808	3.62622	0.719102	193	193	-52.37	-52.38	27.5868	436.435	3	0	1	nonAcD	4
A5	female	L	dorsal	CA1	CA1d	deep	nonAcD	0	23.2912	2.95401	1.08316	120.321	10.4618	14.6436	1.97319	1.7918	1.9377	1.88525	1.94263	2.30859			2.95401	0.816287	0.893609	1.31465	0.750186	179	179	-52.03	-52.02	26.044	309.949	3	0	1	nonAcD	4
A5	female	L	dorsal	CA1	CA1d	deep	nonAcD	0	17.8581	2.18578	0.781972	91.487	12.4377	9.36546	1.85696	2.12739	2.12298	1.79695	1.56803	1.66943			2.18578	0.919247	0.966453	2.49722	0.791808	173	173	-49.96	-49.96	19.8903	291.69	3	0	1	nonAcD	4
A5	female	L	dorsal	CA1	CA1d	superficial	distAIS	0	23.9339	5.01764	1.61296	114.376	13.5423	10.7536	1.8342	1.66098	1.74363	1.78582	2.12739	1.85316			5.01764	1.03155	0.928882	2.08081	0.687961	170	170	-52.09	-52.03	28.7296	288.115	3	0	0	nonAcD	4
A5	female	L	dorsal	CA1	CA1d	deep	nonAcD	0	20.351	3.49527	1.25141	117.851	13.153	11.4083	2.89837	3.13616	4.08912	2.77131	2.18667	2.30859			3.49527	0.692738	0.889828	1.91313	0.575842	237	237	-50.94	-50.95	23.6635	455.275	3	0	1	nonAcD	4
A5	female	L	dorsal	CA1	CA1d	superficial	AcD	1	19.5203	5.2764	1.66324	97.6162	12.9455	9.6009	2.33909	2.79064	2.23677	2.4169	2.05514	2.196	2.77879	2.53802	2.49762	0.810535	1.00838	1.48646	0.613029	230	214	-49.95	-50.25	24.6066	367.423	3	0	0	AcD	4
A5	female	L	dorsal	CA1	CA1d	superficial	distAIS	0	10.7176	5.58234	1.71961	90.3017	11.0075	10.4452	2.3297	2.55473	2.22076	2.51908	2.15919	2.19474			5.58234	0.85967	1.03478	1.63008	0.719188	309	309	-46.46	-46.46	16.175	365.948	3	0	0	nonAcD	4
A5	female	L	dorsal	CA1	CA1d	deep	nonAcD	0	20.0071	1.49819	0.404258	92.3151	13.5371	8.68272	2.17037	3.14016	2.22807	1.60935	1.84936	2.02489			1.49819	0.884418	0.878174	2.32503	0.716	193	193	-50.62	-50.59	21.3405	340.921	3	0	1	nonAcD	4
A5	female	L	dorsal	CA1	CA1d	deep	nonAcD	0	12.0683	1.45985	0.378334	105.655	13.1952	10.195	2.26284	2.01415	2.33245	2.02228	2.34973	2.59559			1.45985	0.881547	0.948923	1.62964	0.786165	300	300	-46.91	-46.92	13.4245	355.446	3	0	1	nonAcD	4
A5	female	L	dorsal	CA1	CA1d	deep	distAIS	0	21.2277	8.61049	2.15298	91.8767	11.9118	9.8206	2.44228	3.26177	2.00978	2.33747	2.34973	2.25267			8.61049	0.868664	0.881721	1.98413	0.595186	219	219	-51.32	-51.35	29.6095	383.633	3	0	1	nonAcD	4
A5	female	L	dorsal	CA1	CA1d	superficial	AcD	1	27.6455	5.42124	1.69032	178.999	17.6518	12.9114	2.00005	1.92028	1.88048	1.88609	2.06019	2.25319	2.53778	1.65665	2.88345	0.88528	0.956646	2.19031	0.693897	190	166	-52.34	-52.92	32.8132	314.167	3	0	0	AcD	4
A5	female	L	dorsal	CA1	CA1d	deep	nonAcD	0	14.0591	0.1	-2.30259	136.66	13.7683	12.6378	2.15921	2.39208	2.16759	2.11586	2.11149	2.00905			0.1	0.896201	0.802229	2.9684	0.522101	303	303	-47.07	-47.09	13.9513	339.168	3	0	1	nonAcD	4
A5	female	L	dorsal	CA1	CA1d	deep	nonAcD	0	15.5297	3.19961	1.16303	85.2943	14.3053	7.59158	1.72678	1.66416	1.97536	1.87048	1.5766	1.54733			3.19961	0.955089	0.984297	1.63223	0.569383	191	191	-48.53	-48.56	18.5857	271.243	3	0	1	nonAcD	4
A5	female	L	dorsal	CA1	CA1d	deep	AcD	1	22.7059	8.27563	2.11331	79.7167	14.21	7.14277	1.94719	2.44835	2.0955	1.7811	1.63232	1.77869	4.05385	1.30146	4.22178	0.793965	0.779425	1.58909	1.18506	153	113	-52.59	-53.58	30.744	305.864	3	0	1	AcD	4
A5	female	L	dorsal	CA1	CA1d	superficial	nonAcD	0	17.2944	3.32431	1.20126	93.1976	9.80559	12.1016	2.04175	2.37436	2.04549	1.72198	1.93616	2.13076			3.32431	0.753752	0.753509	1.8376	0.627016	237	237	-49.84	-49.86	20.4607	320.718	3	0	0	nonAcD	4
A5	female	L	dorsal	CA1	CA1d	deep	distAIS	0	20.5222	5.44783	1.69522	96.0087	13.0755	9.34893	1.73292	1.28509	2.3649	1.74632	1.4271	1.84118			5.44783	0.702422	0.796163	2.60236	0.55807	190	190	-51.02	-51.02	25.771	272.206	3	0	1	nonAcD	4
A5	female	L	dorsal	CA1	CA1d	deep	AcD	1	22.3138	7.74937	2.04761	112.062	16.9102	8.43761	2.36856	2.38465	2.3654	2.74125	2.15042	2.20107	3.64617	2.10278	4.1032	0.73962	0.707619	3.03638	0.520709	258	226	-51.25	-51.79	29.8328	372.052	3	0	1	AcD	4
A5	female	L	dorsal	CA1	CA1d	superficial	distAIS	0	19.8136	6.32722	1.84486	146.279	16.8147	11.0765	2.69475	2.20267	2.90267	2.58291	3.03381	2.75171			6.32722	1.28469	1.16377	3.19934	0.938252	209	209	-51.02	-51.01	25.9405	423.291	3	0	0	nonAcD	4
A5	female	L	dorsal	CA1	CA1d	superficial	AcD	1	21.6837	9.48271	2.24947	130.49	14.5487	11.4199	2.65122	3.05845	2.47915	2.38465	2.834	2.49987	4.87916	2.20677	4.60354	0.736642	0.761875	2.19216	0.804153	234	198	-51.77	-52.59	30.9276	416.453	3	0	0	AcD	4
A5	female	L	dorsal	CA1	CA1m	deep	nonAcD	0	32.7381	2.94616	1.0805	120.058	12.2164	12.513	2.0282	2.11772	2.01531	1.99338	1.95297	2.06162			2.94616	0.603132	0.702194	2.06974	0.565897	184	184	-53.37	-53.37	35.4107	318.589	3	0	1	nonAcD	4
A5	female	L	dorsal	CA1	CA1m	deep	nonAcD	0	23.2633	3.72362	1.3147	167.25	14.5719	14.6137	2.60136	2.86997	2.77378	2.58359	2.48246	2.297			3.72362	0.489503	0.562537	1.96535	0.397125	313	313	-51.71	-51.67	26.78	408.62	3	0	1	nonAcD	4
A5	female	L	dorsal	CA1	CA1m	superficial	nonAcD	0	22.0552	3.12468	1.13933	131.042	13.1399	12.6978	2.8106	2.44309	3.01565	2.95434	2.88774	2.7522			3.12468	0.520203	0.658886	2.11111	1.12061	198	198	-53	-52.96	24.9868	441.489	3	0	0	nonAcD	4
A5	female	L	dorsal	CA1	CA1m	superficial	AcD	1	24.4765	5.44378	1.69447	90.7854	11.7008	9.87893	2.04435	2.11662	2.31884	1.86357	2.06956	1.85316	2.7123	0.715793	2.73149	0.600975	0.539343	3.02593	0.545461	375	167	-51.21	-54.09	29.6909	321.126	3	0	0	AcD	4
A5	female	L	dorsal	CA1	CA1m	deep	nonAcD	0	22.5482	2.32243	0.842612	91.4763	12.3981	9.39428	2.20349	3.63025	2.02025	2.12987	1.78877	1.4483			2.32243	0.458051	0.681943	2.32841	0.470963	186	186	-51.24	-51.24	24.68	346.124	3	0	1	nonAcD	4
A5	female	L	dorsal	CA1	CA1m	deep	nonAcD	0	29.1386	1.88379	0.633288	85.5906	10.4218	10.4567	2.31361	2.01069	2.12224	2.61356	2.55434	2.26723			1.88379	0.63642	0.539458	2.80575	0.616649	234	234	-53.07	-53.07	30.7846	363.421	3	0	1	nonAcD	4
A5	female	L	dorsal	CA1	CA1m	deep	nonAcD	0	23.7043	3.92782	1.36809	97.2199	12.6886	9.75552	2.55957	3.31565	2.97079	2.53717	1.88523	2.08902			3.92782	0.579394	0.605451	1.16252	0.43931	274	274	-51.47	-51.48	27.4204	402.057	3	0	1	nonAcD	4
A5	female	L	dorsal	CA1	CA1m	deep	nonAcD	0	28.4141	2.40561	0.877803	111.865	12.7566	11.1653	2.20221	2.86158	1.98734	2.20453	1.9081	2.0495			2.40561	0.468022	0.610772	3.92197	0.497356	223	223	-52.44	-52.46	30.5835	345.922	3	0	1	nonAcD	4
A5	female	L	dorsal	CA1	CA1m	deep	nonAcD	0	25.1462	2.80969	1.03307	105.169	12.2825	10.9022	2.47152	2.26926	2.55434	2.08081	3.01007	2.44309			2.80969	0.436627	0.648736	2.43031	0.507691	261	261	-52.61	-52.56	27.7416	388.225	3	0	1	nonAcD	4
A5	female	L	dorsal	CA1	CA1m	deep	nonAcD	0	26.4331	2.75263	1.01256	90.2142	10.3455	11.1028	1.8958	2.58802	1.76975	1.968	1.81593	1.33729			2.75263	0.57054	0.618485	3.59771	0.509191	176	176	-52.37	-52.32	28.962	297.791	3	0	1	nonAcD	4
A5	female	L	dorsal	CA1	CA1m	deep	AcD	1	21.6683	4.19887	1.43481	92.6128	11.6122	10.1547	1.96356	2.58654	2.57046	1.6444	1.64663	1.36977	2.04119	0.722365	2.15768	0.557384	0.608609	1.00375	0.50834	262	153	-50.98	-52.82	25.6689	308.435	3	0	1	AcD	4
A5	female	L	dorsal	CA1	CA1m	superficial	nonAcD	0	26.647	1.54697	0.436297	94.8235	13.5447	8.91366	2.3203	1.99661	2.66667	2.09574	2.42125	2.42125			1.54697	0.654744	0.710564	1.47371	0.447214	245	245	-51.69	-51.69	27.9779	364.472	3	0	0	nonAcD	4
A5	female	L	dorsal	CA1	CA1m	deep	nonAcD	0	25.3909	1.45047	0.371886	77.6311	8.339	11.8531	1.38158	2.09927	1.04822	1.33196	1.20811	1.22033			1.45047	0.642942	0.569894	1.62142	0.470963	161	161	-51.82	-51.81	26.6356	217.018	3	0	1	nonAcD	4
A5	female	L	dorsal	CA1	CA1m	deep	nonAcD	0	21.8567	2.50856	0.919707	105.216	12.832	10.4399	1.78496	2.04133	1.62675	1.78648	1.99426	1.47597			2.50856	0.612895	0.676847	2.82532	0.518615	192	192	-51.21	-51.17	24.1785	280.38	3	0	1	nonAcD	4
A5	female	L	dorsal	CA1	CA1m	deep	AcD	1	30.4246	3.08657	1.09413	108.32	13.866	9.94643	1.79458	1.90588	1.54515	2.09993	1.89639	1.52558	2.98657	0.838505	0.1	0.626168	0.569121	2.62464	0.553972	217	120	-53.46	-54.78	33.1551	281.893	3	0	1	AcD	4
A5	female	L	dorsal	CA1	CA1m	superficial	nonAcD	0	27.5447	1.41943	0.350254	130.578	14.2001	11.7081	2.07616	2.94887	2.12224	1.66532	1.80318	1.84118			1.41943	0.594909	0.662311	4.61341	0.659373	171	171	-52.99	-52.94	28.7421	326.122	3	0	0	nonAcD	4
A5	female	L	dorsal	CA1	CA1m	superficial	AcD	1	28.0064	3.83187	1.34335	118.874	13.3308	11.3538	1.89462	2.72944	1.50663	1.37009	1.67923	2.18771	2.65158	1.18029	1.18029	0.503942	0.793264	2.60016	0.440387	239	181	-52.15	-52.86	31.5943	297.607	3	0	0	AcD	4
A5	female	L	dorsal	CA1	CA1m	deep	nonAcD	0	27.8053	1.01221	0.012137	107.69	14.6721	9.34529	2.54476	2.71288	2.96877	1.93245	2.46753	2.64215			1.01221	0.617685	0.766359	4.99118	0.572091	203	203	-52.99	-53	28.5966	399.729	3	0	1	nonAcD	4
A5	female	L	dorsal	CA1	CA1m	deep	nonAcD	0	26.353	0.831777	-0.184191	101.131	12.905	9.97784	2.29626	2.60408	1.8535	2.06234	2.64765	2.31373			0.831777	0.64203	0.834639	2.85847	0.488955	212	212	-51.96	-51.96	26.9764	360.696	3	0	1	nonAcD	4
A5	female	L	dorsal	CA1	CA1m	superficial	nonAcD	0	22.2214	3.01352	1.10311	122.061	16.4065	9.4727	2.53216	3.16046	2.73429	2.06506	2.33374	2.36727			3.01352	0.543947	0.883018	4.29239	0.593591	218	218	-51.61	-51.6	25.0415	397.751	3	0	0	nonAcD	4
A5	female	L	dorsal	CA1	CA1p	deep	nonAcD	0	24.6206	4.36157	1.47283	114.789	12.3636	11.8213	2.62634	2.9378	2.48482	3.10468	2.41373	2.19066			4.36157	0.744804	0.841579	1.7502	0.658886	199	199	-52.48	-52.48	28.76	412.544	3	0	1	nonAcD	4
A5	female	L	dorsal	CA1	CA1p	superficial	AcD	1	24.7481	10.2121	2.32357	145.602	16.1356	11.4892	2.16888	2.28907	2.00013	2.01415	2.10244	2.43862	6.4422	3.31976	3.7699	0.675811	0.699135	2.20208	0.612831	242	220	-52.15	-52.52	34.6923	340.687	3	0	0	AcD	4
A5	female	L	dorsal	CA1	CA1p	superficial	nonAcD	0	19.7415	3.49063	1.25008	95.9263	12.7187	9.60299	2.01134	2.28577	2.68771	1.80226	1.64299	1.63797			3.49063	0.731858	0.917294	2.78332	0.750983	163	163	-51.07	-51.09	23.0541	315.941	3	0	0	nonAcD	4
A5	female	L	dorsal	CA1	CA1p	deep	AcD	1	23.9628	5.02676	1.61478	124.045	12.3614	12.7769	2.54146	3.96298	1.73666	1.92129	2.66949	2.4169	3.81308	0.780211	1.21368	0.833403	0.926304	1.70371	0.579572	325	135	-51.48	-54.35	28.7674	399.212	3	0	1	AcD	4
A5	female	L	dorsal	CA1	CA1p	superficial	nonAcD	0	21.4983	4.25923	1.44909	106.509	12.2117	11.105	2.81446	2.87405	3.30781	3.31277	2.38514	2.19253			4.25923	0.641419	0.667766	2.84547	0.600975	240	240	-51.6	-51.57	25.5601	442.095	3	0	0	nonAcD	4
A5	female	L	dorsal	CA1	CA1p	deep	nonAcD	0	21.6056	2.87684	1.05669	110.203	12.7123	11.0377	2.31336	1.87705	2.40424	2.79777	2.12408	2.36366			2.87684	0.780007	0.762452	2.93506	0.672264	214	214	-51.6	-51.65	24.2948	363.382	3	0	1	nonAcD	4
A5	female	L	dorsal	CA1	CA1p	deep	nonAcD	0	21.4856	3.54438	1.26536	130.993	12.4979	13.3451	2.46689	2.98609	2.4147	2.20347	2.56835	2.16183			3.54438	0.742676	0.890826	2.77835	0.755306	198	198	-51.74	-51.71	24.8381	387.498	3	0	1	nonAcD	4
A5	female	L	dorsal	CA1	CA1p	deep	distAIS	0	18.8869	6.73899	1.90791	106.977	12.8181	10.6262	2.26776	2.5436	2.30845	2.68119	2.16759	1.63797			6.73899	0.707894	0.680673	2.76335	0.59795	208	208	-51.15	-51.14	25.4295	356.219	3	0	1	nonAcD	4
A5	female	L	dorsal	CA1	CA1p	deep	nonAcD	0	26.0058	1.66664	0.510811	98.1975	13.6506	9.1592	1.9677	2.04305	2.14386	1.91294	2.25319	1.48547			1.66664	0.679676	0.840925	2.78223	0.640905	157	157	-52.03	-52.04	27.4603	309.086	3	0	1	nonAcD	4
A5	female	L	dorsal	CA1	CA1p	superficial	nonAcD	0	24.3772	1.72371	0.54448	136.449	16.571	10.4841	2.17042	2.75879	2.38932	2.05257	1.90664	1.74481			1.72371	0.573818	0.661789	2.84306	0.63752	188	188	-52.54	-52.45	25.9009	340.93	3	0	0	nonAcD	4
A5	female	L	dorsal	CA1	CA1p	deep	AcD	1	18.6927	11.1745	2.41364	123.125	13.9411	11.245	2.60528	2.49319	2.36071	2.84041	2.86216	2.46994	9.04545	1.37259	2.12909	0.654016	0.843145	3.04851	0.608406	377	180	-50.34	-52.82	29.6383	409.237	3	0	1	AcD	4
A5	female	L	dorsal	CA1	CA1p	deep	nonAcD	0	22.5276	2.78301	1.02353	132.108	18.6034	9.04165	1.88437	2.35347	1.749	1.68933	1.4704	2.15966			2.78301	0.739032	0.945527	2.16605	0.574568	198	198	-51.31	-51.32	25.1166	295.997	3	0	1	nonAcD	4
A5	female	L	dorsal	CA1	CA1p	deep	nonAcD	0	22.535	1.58615	0.461312	105.5	14.9305	8.99683	2.45598	2.11772	2.58428	3.10071	2.18503	2.29214			1.58615	0.648164	0.900471	2.52619	0.666283	197	197	-51.96	-51.85	23.9363	385.784	3	0	1	nonAcD	4
A5	female	L	dorsal	CA1	CA1p	deep	AcD	1	22.8219	5.49112	1.70313	94.9512	13.9472	8.6681	1.81327	2.01415	1.84015	1.92028	1.7433	1.54846	4.44436	1.2303	1.04676	0.771104	0.962616	3.42257	0.5914	184	125	-50.98	-52.29	28.096	284.827	3	0	1	AcD	4
A5	female	L	dorsal	CA1	CA1p	superficial	nonAcD	0	25.0909	1.88161	0.63213	107.721	13.9111	9.85932	2.46899	2.66843	3.11768	1.84269	2.29444	2.42173			1.88161	0.778196	0.990808	2.73529	0.727634	186	186	-51.87	-51.85	26.7657	387.829	3	0	0	nonAcD	4
A5	female	L	dorsal	CA1	CA1p	superficial	nonAcD	0	29.3546	4.12502	1.41707	118.597	15.3603	9.83069	2.04962	2.44174	2.17912	1.89415	1.63474	2.09833			4.12502	0.782797	0.993716	2.94814	0.791131	149	149	-52.99	-52.99	33.223	321.953	3	0	0	nonAcD	4
A5	female	L	dorsal	CA1	CA1p	deep	nonAcD	0	22.7699	1.37933	0.321599	94.6003	12.6682	9.50797	2.1823	2.26825	1.82626	2.31758	2.43213	2.0673			1.37933	1.2617	0.965438	3.23303	0.647711	191	191	-50.8	-50.74	23.9642	342.795	3	0	1	nonAcD	4
A5	female	L	dorsal	CA1	CA1p	superficial	AcD	1	20.1705	3.79848	1.3346	116.806	14.9847	9.92486	1.86614	2.43525	2.25527	1.50429	1.55262	1.58328	2.35174	0.727906	1.44674	0.608029	0.730849	2.16867	0.515404	288	148	-50.38	-52.82	23.7853	293.133	3	0	0	AcD	4
A5	female	L	dorsal	CA1	CA1p	deep	nonAcD	0	24.0073	4.11518	1.41468	97.0803	10.4842	11.7898	2.06512	2.02295	2.34431	1.7467	2.01773	2.1939			4.11518	0.755579	0.976035	1.19876	0.577006	189	189	-51.74	-51.74	27.9069	324.388	3	0	1	nonAcD	4
A5	female	L	dorsal	CA1	CA1p	superficial	nonAcD	0	24.8048	4.68178	1.54368	109.836	13.5173	10.3458	1.86345	2.45801	2.16833	1.59177	1.73588	1.36323			4.68178	0.82837	0.870323	3.64096	0.595186	151	151	-51.85	-51.85	29.2605	292.709	3	0	0	nonAcD	4
A5	female	L	dorsal	CA2	CA2	superficial		0	23.4498															0.714011	0.739979	1.84695	0.67973					23.2701		2	0	0	nonAcD	4
A5	female	L	dorsal	CA2	CA2	superficial		0	30.4447															0.944596	1.08741	2.53162	0.690161					30.2114		2	0	0	nonAcD	4
A5	female	L	dorsal	CA2	CA2	superficial		0	38.2721															1.45999	1.47192	1.52582	0.782328					37.9787		2	0	0	nonAcD	4
A5	female	L	dorsal	CA2	CA2	superficial		0	39.6506															1.1421	1.50166	2.51209	0.966804					39.3467		2	0	0	nonAcD	4
A5	female	L	dorsal	CA2	CA2	superficial		0	24.654															1.00215	1.10893	1.90129	0.747847					24.465		2	0	0	nonAcD	4
A5	female	L	dorsal	CA2	CA2	superficial		0	28.0604															0.797048	0.899208	2.07132	0.610772					27.8453		2	0	0	nonAcD	4
A5	female	L	dorsal	CA2	CA2	superficial		0	19.8427															0.802489	1.04286	2.25335	0.654744					19.6906		2	0	0	nonAcD	4
A5	female	L	dorsal	CA2	CA2	deep		0	41.2205															1.60095	1.53563	2.28484	0.565132					40.9045		2	0	1	nonAcD	4
A5	female	L	dorsal	CA2	CA2	deep		0	41.1994															1.59441	1.62853	2.7203	0.837739					40.8836		2	0	1	nonAcD	4
A5	female	L	dorsal	CA2	CA2	deep		0	44.3863															1.05324	1.08136	3.12531	0.764528					44.0461		2	0	1	nonAcD	4
A5	female	L	dorsal	CA2	CA2	superficial		0	31.3038															0.902594	0.732902	3.58868	0.702161					31.0638		2	0	0	nonAcD	4
A5	female	L	dorsal	CA2	CA2	superficial		0	23.2117															0.67535	0.744804	2.36075	0.788417					23.0337		2	0	0	nonAcD	4
A5	female	L	dorsal	CA2	CA2	superficial		0	29.1682															0.587433	0.837214	2.39393	0.567445					28.9446		2	0	0	nonAcD	4
A5	female	L	dorsal	CA2	CA2	deep		0	40.0209															1.53449	1.55498	2.03874	0.746523					39.7142		2	0	1	nonAcD	4
A5	female	L	dorsal	CA2	CA2	deep		0	40.9914															1.54818	1.38089	3.05217	0.787603					40.6772		2	0	1	nonAcD	4
A5	female	L	dorsal	CA2	CA2	deep		0	49.3098															1.27553	1.27507	2.95236	0.720092					48.9319		2	0	1	nonAcD	4
A5	female	L	dorsal	CA2	CA2	superficial		0	31.3957															1.22229	1.37448	2.67593	1.03251					31.1551		2	0	0	nonAcD	4
A5	female	L	dorsal	CA2	CA2	superficial		0	21.4854															0.942188	1.2276	2.0561	0.847868					21.3207		2	0	0	nonAcD	4
A5	female	L	dorsal	CA2	CA2	superficial		0	37.5563															1.44476	1.67819	2.69972	0.908149					37.2684		2	0	0	nonAcD	4
A5	female	L	dorsal	CA2	CA2	superficial		0	35.1002															1.30669	1.56933	1.52558	0.831064					34.8312		2	0	0	nonAcD	4
A5	female	L	dorsal	CA2	CA2	superficial		0	37.3449															1.43406	1.14607	2.08178	0.878901					37.0586		2	0	0	nonAcD	4
A5	female	L	dorsal	CA3	CA3a	deep	nonAcD	0	26.5466	4.67872	1.54303	186.936	16.6513	14.2941	3.65499	4.28348	4.29456	3.43817	3.27951	2.97921			4.67872	0.898882	1.01992	2.11168	0.650196	231	231	-52.55	-52.56	30.9859	574.124	1	0	1	nonAcD	4
A5	female	L	dorsal	CA3	CA3a	superficial	nonAcD	0	35.1524	3.52249	1.25917	191.101	16.426	14.813	3.1677	3.7297	3.12678	2.69102	3.41473	2.87629			3.52249	1.29392	1.43643	2.1398	0.854286	161	161	-53.6	-53.6	38.3785	497.582	1	0	0	nonAcD	4
A5	female	L	dorsal	CA3	CA3a	deep	distAIS	0	28.7461	5.72671	1.74514	195.8	17.8733	13.9482	2.82907	2.82493	3.67806	2.5293	3.05854	2.0545			5.72671	1.06886	1.01143	3.48529	0.613029	191	191	-52.8	-52.82	34.2086	444.389	1	0	1	nonAcD	4
A5	female	L	dorsal	CA3	CA3a	deep	distAIS	0	27.9403	5.28996	1.66581	193.403	16.3491	15.0619	3.13538	4.21954	3.26505	2.41622	2.57632	3.19976			5.28996	1.01581	1.33086	2.84465	0.638198	223	223	-52.25	-52.25	32.9755	492.504	1	0	1	nonAcD	4
A5	female	L	dorsal	CA3	CA3a	deep	nonAcD	0	25.7189	4.47172	1.49777	152.871	14.6493	13.2868	3.49179	5.40502	2.83611	3.65973	2.77785	2.78022			4.47172	0.945442	1.21476	2.12908	0.656034	211	211	-52.04	-52.06	29.9592	548.488	1	0	1	nonAcD	4
A5	female	L	dorsal	CA3	CA3a	superficial	AcD	1	28.2749	6.21292	1.82663	173.375	15.5914	14.1583	3.73067	4.24447	4.84552	3.39031	2.72221	3.45085	2.91145	2.00996	3.30147	0.974721	1.32283	2.84044	0.676488	238	209	-52.15	-52.66	34.2234	586.012	1	0	0	AcD	4
A5	female	L	dorsal	CA3	CA3a	deep	AcD	1	15.809	4.54807	1.5147	188.997	17.0918	14.0792	2.65154	4.06495	2.60439	1.90187	2.09993	2.58654	2.44928	1.97517	2.0988	1.11886	1.48912	2.17021	0.747075	275	249	-47.34	-47.77	20.201	416.503	1	0	1	AcD	4
A5	female	L	dorsal	CA3	CA3a	superficial	AcD	1	37.2652	11.2373	2.41924	159.122	13.9873	14.4846	3.12303	4.2261	4.2261	2.38766	2.38766	2.38766	5.41699	4.97857	5.82031	1.0408	1.35856	2.94887	0.528379	182	176	-53.04	-53.11	48.1308	340.544	1	0	0	AcD	4
A5	female	L	dorsal	CA3	CA3a	superficial	nonAcD	0	29.4995	4.07946	1.40596	212.969	23.7154	11.434	3.19767	4.45996	3.58802	2.17912	2.57017	3.19109			4.07946	1.23697	1.21558	1.7275	0.650956	203	203	-52.76	-52.72	33.3215	502.289	1	0	0	nonAcD	4
A5	female	L	dorsal	CA3	CA3a	superficial	AcD	1	36.5993	7.00599	1.94677	229.503	19.4658	15.0116	2.76438	2.62501	2.58093	2.78401	3.23624	2.59571	4.04303	2.24064	2.96296	1.35528	1.38118	2.72466	0.717955	176	154	-53.18	-53.76	43.271	434.228	1	0	0	AcD	4
A5	female	L	dorsal	CA3	CA3a	deep	AcD	1	29.3679	8.52642	2.14317	179.631	16.0575	14.2434	3.27293	3.3357	4.28033	3.20667	2.80906	2.7329	6.53551	1.03748	1.99091	0.950358	0.982657	1.78931	0.648958	345	128	-52.68	-55.52	37.6039	514.111	1	0	1	AcD	4
A5	female	L	dorsal	CA3	CA3a	superficial	distAIS	0	40.715	5.85842	1.76788	245.48	20.6036	15.1699	2.98266	3.11918	1.91569	2.45061	2.93161	4.49622			5.85842	1.0757	1.47371	3.22023	0.785693	172	172	-54.26	-54.29	46.2164	468.515	1	0	0	nonAcD	4
A5	female	L	dorsal	CA3	CA3a	superficial	AcD	1	34.8236	10.9077	2.38947	137.582	19.9131	8.79695	2.92357	3.69079	4.66817	2.32893	2.13564	1.79434	7.72582	2.29147	3.18184	1.04653	1.22087	3.42121	0.760555	144	119	-53.23	-53.9	45.3808	459.234	1	0	0	AcD	4
A5	female	L	dorsal	CA3	CA3a	superficial	nonAcD	0	34.438	4.75543	1.55929	221.315	19.1048	14.7495	3.21435	3.52759	3.21661	3.45963	2.77547	3.09242			4.75543	0.858041	0.953409	2.87337	0.646636	212	212	-53.62	-53.58	38.893	504.908	1	0	0	nonAcD	4
A5	female	L	dorsal	CA3	CA3a	superficial	AcD	1	48.0829	6.88509	1.92936	200.865	16.7666	15.2535	3.52818	4.22741	3.87672	3.07984	3.20667	3.25025	5.22229	2.37021	1.6628	0.803871	1.21368	2.49678	0.79251	170	147	-55.14	-55.64	54.5467	554.205	1	0	0	AcD	4
A5	female	L	dorsal	CA3	CA3a	superficial	AcD	1	28.4393	7.09186	1.95895	168.411	18.9443	11.3188	3.22776	4.05875	3.51156	3.26464	2.89012	2.41373	4.93126	0.671872	2.16059	1.00831	1.3002	2.47077	0.635202	367	94	-52.18	-56.33	35.2588	507.015	1	0	0	AcD	4
A5	female	L	dorsal	CA3	CA3a	superficial	distAIS	0	39.4785	7.78233	2.05186	133.287	20.0208	8.47649	3.62327	3.60524	3.62777	3.62777	3.62777	3.62777			7.78233	1.469	1.02568	4.51031	0.727634	183	183	-54.33	-54.28	46.8986	0	1	0	0	nonAcD	4
A5	female	L	dorsal	CA3	CA3a	superficial	nonAcD	0	27.3806	4.55657	1.51657	165.447	14.1267	14.9118	3.17405	3.12969	3.91164	2.4867	3.43953	2.90267			4.55657	1.024	1.19002	2.73925	0.744007	205	205	-52.46	-52.46	31.6924	498.578	1	0	0	nonAcD	4
A5	female	L	dorsal	CA3	CA3a	superficial	AcD	1	25.4297	6.24713	1.83212	174.487	11.8953	18.6767	2.9671	3.66117	3.4209	3.10434	2.64005	2.00905	5.05323	1.62444	1.1939	1.22174	1.01729	1.75071	0.817196	202	151	-52.26	-52.99	31.4341	466.071	1	0	0	AcD	4
A5	female	L	dorsal	CA3	CA3a	superficial	AcD	1	32.2591	10.0403	2.30661	125.347	13.2465	12.0482	3.68845	4.79764	4.19665	3.58692	2.98609	2.87492	3.82107	2.64377	6.21922	1.31552	1.25392	2.57664	0.815403	185	169	-52.94	-53.23	41.9752	579.38	1	0	0	AcD	4
A5	female	L	dorsal	CA3	CA3b	superficial	nonAcD	0	32.4751	2.06259	0.723961	210.517	23.2628	11.5222	2.86352	3.04211	3.10902	3.38836	2.82633	1.95177			2.06259	1.31765	0.901487	2.80558	0.797772	158	158	-53.61	-53.64	34.2729	449.8	1	0	0	nonAcD	4
A5	female	L	dorsal	CA3	CA3b	superficial	nonAcD	0	26.6837	2.89349	1.06246	163.936	15.1558	13.7722	3.34314	4.7334	4.16919	3.02665	2.58541	2.20107			2.89349	0.995229	0.87714	2.70057	0.671957	199	199	-52.58	-52.58	29.3505	525.14	1	0	0	nonAcD	4
A5	female	L	dorsal	CA3	CA3b	deep	nonAcD	0	32.6817	3.5916	1.2786	132.389	18.3435	9.18925	3.82241	5.24299	3.91164	4.25657	2.50151	3.19934			3.5916	1.29736	1.3081	1.78743	0.573998	193	193	-52.95	-52.98	35.9952	600.423	1	0	1	nonAcD	4
A5	female	L	dorsal	CA3	CA3b	superficial	distAIS	0	22.5644	8.02835	2.08298	155.675	15.798	12.5466	3.62846	4.64539	3.91569	4.0521	3.131	2.39813			8.02835	1.22327	1.22013	2.90745	0.590807	223	223	-51.41	-51.39	30.3582	569.957	1	0	0	nonAcD	4
A5	female	L	dorsal	CA3	CA3b	deep	AcD	1	27.3684	12.6672	2.53902	136.897	15.4216	11.3025	3.19022	4.48682	3.28041	2.95551	2.65455	2.57382	9.29217	1.76825	3.37506	1.11798	1.6004	2.4808	0.668588	219	142	-51.68	-53.08	39.7287	501.119	1	0	1	AcD	4
A5	female	L	dorsal	CA3	CA3b	deep	distAIS	0	30.8833	5.98262	1.78886	150.926	14.6023	13.1599	3.01212	4.05875	3.33007	2.75342	2.20267	2.71568			5.98262	0.950551	0.867287	2.05257	0.864769	175	175	-53.81	-53.8	36.5834	473.142	1	0	1	nonAcD	4
A5	female	L	dorsal	CA3	CA3b	deep	nonAcD	0	21.9493	2.26871	0.81921	147.424	13.177	14.245	3.32437	3.62185	3.63993	3.30799	3.14296	2.90912			2.26871	1.09094	1.33578	2.84755	0.674101	232	232	-50.59	-50.57	24.0324	522.191	1	0	1	nonAcD	4
A5	female	L	dorsal	CA3	CA3b	deep	nonAcD	0	34.9073	4.76748	1.56182	162.59	16.5629	12.4987	2.0881	1.79695	1.88997	2.55163	1.96255	2.23942			4.76748	0.984841	1.30177	2.56723	0.584369	150	150	-53.2	-53.22	39.3707	327.999	1	0	1	nonAcD	4
A5	female	L	dorsal	CA3	CA3b	deep	nonAcD	0	27.4968	2.2288	0.801462	148.685	16.6317	11.3826	2.73231	2.47921	3.37188	3.16235	2.3418	2.30631			2.2288	1.31282	1.57065	3.18801	0.684885	165	165	-51.36	-51.32	29.4977	429.19	1	0	1	nonAcD	4
A5	female	L	dorsal	CA3	CA3b	deep	nonAcD	0	27.9238	3.19363	1.16116	163.617	19.9223	10.4568	3.17577	3.6409	3.90324	3.57197	2.63148	2.13125			3.19363	1.07418	1.56096	1.9881	0.611278	168	168	-51.47	-51.48	30.8789	498.848	1	0	1	nonAcD	4
A5	female	L	dorsal	CA3	CA3b	deep	distAIS	0	24.8139	8.00328	2.07985	150.595	15.4708	12.3939	2.86073	3.07016	3.49755	2.83286	2.23766	2.66541			8.00328	1.2573	1.0744	2.59142	0.68565	206	206	-52.33	-52.34	32.5656	449.362	1	0	1	nonAcD	4
A5	female	L	dorsal	CA3	CA3b	deep	distAIS	0	40.7762	5.0915	1.62757	192.674	19.5527	12.5466	3.65347	5.35279	4.22953	3.03516	2.82493	2.82493			5.0915	0.898475	1.01901	1.89105	0.56162	183	183	-54.29	-54.25	45.5162	485.138	1	0	1	nonAcD	4
A5	female	L	dorsal	CA3	CA3b	deep	nonAcD	0	31.1967	4.55349	1.51589	190.582	19.2318	12.6174	3.25354	5.05037	3.66017	2.834	2.11135	2.6118			4.55349	1.45565	1.23223	2.10214	0.57672	190	190	-52.96	-52.97	35.4762	511.064	1	0	1	nonAcD	4
A5	female	L	dorsal	CA3	CA3b	deep	nonAcD	0	23.4417	4.76609	1.56153	169.16	16.0585	13.4123	3.65497	4.65912	3.53104	3.60335	3.20667	3.27468			4.76609	0.941644	0.971105	1.7745	0.687002	255	255	-52.02	-52	27.9916	574.121	1	0	1	nonAcD	4
A5	female	L	dorsal	CA3	CA3b	superficial	nonAcD	0	24.5296	4.58207	1.52215	116.879	12.774	11.6498	2.49107	2.45789	2.01822	2.72995	2.35652	2.89276			4.58207	1.01523	1.12321	2.28641	0.847825	194	194	-52.12	-52.15	28.8885	391.296	1	0	0	nonAcD	4
A5	female	L	dorsal	CA3	CA3b	deep	AcD	1	23.963	11.5575	2.44733	168.87	16.6267	12.9317	1.82639	1.82336	1.92215	1.81593	1.96876	1.60173	9.58641	1.58051	1.97105	0.816262	1.07348	1.47806	0.647687	212	129	-51.06	-52.93	35.2482	286.888	1	0	1	AcD	4
A5	female	L	dorsal	CA3	CA3b	deep	nonAcD	0	30.5523	4.48818	1.50145	105.019	13.2162	10.1174	3.35116	4.49205	3.96641	3.05845	3.14762	2.09126			4.48818	0.96437	1.03365	5.30343	0.693762	165	165	-53	-52.98	34.7719	526.399	1	0	1	nonAcD	4
A5	female	L	dorsal	CA3	CA3b	deep	AcD	1	28.5393	3.8414	1.34584	143.83	14.6628	12.4894	2.81945	3.15325	3.43821	3.50056	1.77999	2.22524	2.21361	1.408	1.62779	0.938418	1.19907	2.79707	0.774467	175	148	-52.35	-52.98	32.1325	442.878	1	0	1	AcD	4
A5	female	L	dorsal	CA3	CA3b	deep	distAIS	0	30.8821	6.58159	1.88428	148.675	14.6147	12.9527	1.99145	1.91875	1.59619	2.03093	1.90588	2.50549			6.58159	1.23463	1.14453	2.38643	0.606268	174	174	-52.94	-52.92	37.1765	312.816	1	0	1	nonAcD	4
A5	female	L	dorsal	CA3	CA3b	deep	distAIS	0	29.6759	5.09436	1.62813	184.348	16.4	14.3122	2.81958	4.78721	3.79126	2.17382	1.46473	1.88087			5.09436	1.03723	1.0992	2.7917	0.67323	164	164	-52.86	-52.85	34.5038	442.898	1	0	1	nonAcD	4
A5	female	L	dorsal	CA3	CA3c	deep	distAIS	0	26.747	8.80662	2.1755	127.321	13.942	11.6274	2.65737	2.9064	3.16994	2.64404	2.56863	1.99786			8.80662	0.846822	1.06666	3.17545	0.63752	178	178	-52.49	-52.51	35.2811	417.419	1	0	1	nonAcD	4
A5	female	L	dorsal	CA3	CA3c	superficial	AcD	1	34.7872	6.42389	1.86002	120.712	15.5844	9.86211	1.53248	2.03385	1.63474	1.54087	1.14043	1.31251	3.44111	2.43323	2.98278	0.800569	0.965182	3.62209	0.817372	112	105	-53.55	-53.81	40.8952	240.721	1	0	0	AcD	4
A5	female	L	dorsal	CA3	CA3c	superficial	AcD	1	30.0336	7.49147	2.01376	174.753	15.023	14.8108	2.72927	3.93542	3.81196	2.07315	2.11205	1.71377	2.58081	1.77865	4.91065	0.84709	1.27208	3.44095	0.817013	151	135	-52.61	-53.05	37.2375	428.712	1	0	0	AcD	4
A5	female	L	dorsal	CA3	CA3c	superficial	distAIS	0	35.1585	9.66553	2.26857	173.752	20.1447	10.982	2.74742	3.34211	2.59875	2.59875	2.59875	2.59875			9.66553	1.142	1.35363	5.21126	0.5865	160	160	-53.6	-53.61	44.4805	186.638	1	0	0	nonAcD	4
A5	female	L	dorsal	CA3	CA3c	deep	AcD	1	18.8852	6.62159	1.89034	135.731	16.0266	10.7832	2.54139	2.47015	2.70075	2.74723	2.26331	2.52553	3.01329	2.97894	3.6083	0.790621	1.19865	3.26174	0.723645	234	221	-49.65	-49.85	25.3113	399.201	1	0	1	AcD	4
A5	female	L	dorsal	CA3	CA3c	superficial	distAIS	0	25.9125	11.5491	2.44661	157.234	18.171	11.0174	1.92702	1.9709	2.15096	1.87455	2.23438	1.40432			11.5491	1.04017	1.15744	2.58176	0.626563	143	143	-52.16	-52.14	37.1745	302.696	1	0	0	nonAcD	4
A5	female	L	dorsal	CA3	CA3c	deep	distAIS	0	20.6702	6.34932	1.84835	139.516	16.9253	10.4954	2.74822	3.54995	2.1942	3.7102	2.36769	1.91906			6.34932	0.905512	0.933927	2.15006	0.531374	225	225	-50.76	-50.74	26.8124	431.689	1	0	1	nonAcD	4
A5	female	L	dorsal	CA3	CA3c	deep	distAIS	0	27.413	7.31931	1.99052	146.375	15.5708	11.9692	2.68443	3.23257	3.73818	2.12146	2.22346	2.10648			7.31931	1.04082	1.08379	4.50893	0.617536	179	179	-52.56	-52.53	34.4661	421.669	1	0	1	nonAcD	4
A5	female	L	dorsal	CA3	CA3c	deep	AcD	1	25.1341	10.8111	2.38057	173.477	17.7195	12.4652	2.31981	2.57274	3.01467	2.66936	1.8519	1.49039	6.04696	5.19374	4.76411	0.89528	1.05488	2.60939	0.577006	176	170	-51.25	-51.49	35.6697	364.395	1	0	1	AcD	4
A5	female	L	dorsal	CA3	CA3c	deep	AcD	1	20.0775	11.8353	2.47109	252.256	24.9691	12.8632	2.79984	3.00985	2.21097	3.12298	2.94338	2.71201	6.46181	2.61934	5.37348	0.91385	1.16142	1.88722	0.572091	286	242	-49.93	-50.51	31.6682	439.798	1	0	1	AcD	4
A5	female	L	dorsal	CA3	CA3c	superficial	distAIS	0	33.1463	11.3743	2.43136	228.692	21.1176	13.7885	3.08448	2.73682	3.17139	3.17139	3.17139	3.17139			11.3743	1.1763	1.12309	3.31956	0.675231	200	200	-53.77	-53.77	44.1794	185.612	1	0	0	nonAcD	4
A5	female	L	dorsal	CA3	CA3c	deep	distAIS	0	18.5924	7.94067	2.072	183.832	16.2261	14.425	3.69228	3.83704	3.98764	4.32164	3.71407	2.60101			7.94067	0.828636	1.11404	2.74282	0.682608	263	263	-50.88	-50.84	26.3297	579.982	1	0	1	nonAcD	4
A5	female	L	dorsal	CA3	CA3c	deep	distAIS	0	28.4104	8.30294	2.11661	178.408	14.0663	16.1489	3.17454	3.89339	4.11412	2.82913	2.36323	2.67282			8.30294	1.08052	1.09412	3.22912	0.732652	200	200	-52.96	-52.92	36.4319	498.655	1	0	1	nonAcD	4
A5	female	L	dorsal	CA3	CA3c	deep	AcD	1	23.4339	9.53155	2.25461	206.623	20.2045	13.0209	2.82064	2.96026	2.32893	2.938	2.938	2.938	2.90649	1.8678	6.62507	0.938704	1.08185	2.22081	0.665144	244	213	-51.51	-52	32.7128	258.465	1	0	1	AcD	4
A5	female	L	dorsal	CA3	CA3c	deep	distAIS	0	20.4351	5.57776	1.71879	159.907	15.2158	13.3808	3.02525	3.90151	3.44549	2.38932	2.53711	2.85281			5.57776	1.19714	1.2327	2.43585	0.628861	255	255	-50.52	-50.54	25.8135	475.205	1	0	1	nonAcD	4
A5	female	L	dorsal	CA3	CA3c	deep	AcD	1	15.1731	6.66788	1.8973	122.713	16.0667	9.72465	2.06623	2.47927	1.78295	2.62753	1.96255	1.47884	5.61594	1.5363	1.05195	0.847306	0.907563	1.61127	0.770436	222	158	-48.97	-50.32	21.6736	324.562	1	0	1	AcD	4
A5	female	L	dorsal	CA3	CA3c	deep	nonAcD	0	13.8897	3.64899	1.29445	187.932	17.3768	13.7703	2.72265	3.84513	2.57382	2.43525	2.41008	2.34898			3.64899	0.850417	1.11883	2.21243	0.683814	287	287	-47.95	-47.98	17.4042	427.673	1	0	1	nonAcD	4
A5	female	L	dorsal	CA3	CA3c	superficial	distAIS	0	41.8934	7.06374	1.95498	227.135	18.2152	15.8766	2.76922	3.36492	2.51676	2.43362	2.41458	3.11622			7.06374	0.741037	0.933436	1.7226	0.565569	198	198	-54.72	-54.71	48.5819	434.988	1	0	0	nonAcD	4
A5	female	L	dorsal	CA3	CA3c	deep	nonAcD	0	28.0114	2.91603	1.07022	167.034	15.5612	13.6669	3.43525	3.74879	2.50175	4.21185	4.06106	2.65278			2.91603	1.24754	1.39159	2.13641	0.592896	202	202	-51.88	-51.91	30.6904	539.607	1	0	1	nonAcD	4
A5	female	L	dorsal	CA3	CA3c	superficial	AcD	1	28.9386	11.4577	2.43866	193.883	20.6625	11.9473	1.55276	1.5594	1.41431	1.96643	1.5198	1.30388	5.2306	1.17928	6.22707	0.930412	1.05713	2.08005	0.689696	156	103	-52.71	-54.05	40.0866	243.908	1	0	0	AcD	4
A6	female	L	dorsal	CA1	CA1d	deep	nonAcD	0	24.4857	2.63407	0.968531	137.253	13.6407	12.8114	2.32917	3.45314	2.77131	2.0884	1.32576	2.00724			2.63407	0.678921	0.887808	1.52298	0.553972	196	196	-51.78	-51.74	22.3752	365.865	3	0	1	nonAcD	5
A6	female	L	dorsal	CA1	CA1d	deep	nonAcD	0	21.9343	2.93051	1.07518	174.132	14.6975	15.085	2.46148	2.17454	2.45491	3.06438	2.48482	2.12877			2.93051	0.890816	0.647542	1.76944	0.695796	236	236	-52.41	-52.36	20.5148	386.649	3	0	1	nonAcD	5
A6	female	L	dorsal	CA1	CA1d	superficial	distAIS	0	32.2481	7.07319	1.95631	138.568	14.8509	11.8801	1.88248	1.84078	1.65284	1.62711	1.99338	2.29827			7.07319	0.648736	0.752463	1.82594	0.732652	169	169	-53.6	-53.59	32.4422	295.699	3	0	0	nonAcD	5
A6	female	L	dorsal	CA1	CA1d	deep	nonAcD	0	30.014	4.35885	1.47221	181.559	18.3904	12.57	1.95384	2.63204	1.7321	1.27814	2.1488	1.97812			4.35885	0.786905	0.891474	1.27504	0.606811	173	173	-52.97	-53.01	28.3594	306.908	3	0	1	nonAcD	5
A6	female	L	dorsal	CA1	CA1d	deep	distAIS	0	24.7719	7.6344	2.03266	136.181	13.5931	12.7559	2.18624	2.25501	2.07522	2.67106	1.78056	2.14932			7.6344	0.834639	0.958239	1.86472	0.683546	182	182	-52.28	-52.27	26.7369	343.413	3	0	1	nonAcD	5
A6	female	L	dorsal	CA1	CA1d	deep	nonAcD	0	18.5838	1.66837	0.511848	143.113	18.5341	9.83149	1.66507	2.27262	1.77957	1.41886	1.38032	1.47398			1.66837	0.831064	0.735048	1.34442	0.663903	181	181	-50.76	-50.79	16.7091	261.549	3	0	1	nonAcD	5
A6	female	L	dorsal	CA1	CA1d	deep	AcD	1	17.4675	6.45018	1.86411	148.756	13.933	13.5938	1.79655	1.6402	1.42061	1.82904	2.09861	1.99426	3.92986	0.685102	2.52032	0.940008	1.09897	1.40901	0.769258	331	113	-50.39	-54.08	19.7333	282.201	3	0	1	AcD	5
A6	female	L	dorsal	CA1	CA1d	superficial	distAIS	0	18.0943	5.77316	1.75322	210.424	16.9001	15.8532	2.25391	2.78117	2.0545	2.16272	2.15966	2.11149			5.77316	0.714271	0.553934	1.57103	0.675628	268	268	-51.28	-51.26	19.6919	354.043	3	0	0	nonAcD	5
A6	female	L	dorsal	CA1	CA1d	superficial	distAIS	0	30.718	7.14486	1.96639	148.906	14.5427	13.037	2.00964	2.04907	2.02489	1.88422	1.83919	2.25085			7.14486	0.966719	0.88251	2.38932	0.67973	172	172	-53.21	-53.21	31.2389	315.674	3	0	0	nonAcD	5
A6	female	L	dorsal	CA1	CA1d	superficial	AcD	1	23.5416	5.17992	1.64479	186.268	15.31	15.4907	2.33013	2.70248	2.29214	2.70855	1.71755	2.22991	3.56493	1.27163	1.61499	0.756288	0.871838	2.66036	0.609474	257	184	-51.42	-52.72	23.6968	366.016	3	0	0	AcD	5
A6	female	L	dorsal	CA1	CA1d	deep	nonAcD	0	24.0205	2.73565	1.00637	161.239	16.3968	12.5205	2.16446	2.47394	2.41403	1.79401	2.196	1.94432			2.73565	0.647782	0.691129	1.28213	0.586434	209	209	-52.04	-52.05	22.0753	339.993	3	0	1	nonAcD	5
A6	female	L	dorsal	CA1	CA1d	superficial	nonAcD	0	26.0733	3.39969	1.22369	156.012	15.7776	12.59	2.12943	2.8029	2.25644	1.67224	2.0319	1.88368			3.39969	0.912044	0.868047	1.42993	0.504637	197	197	-51.78	-51.77	24.3168	334.49	3	0	0	nonAcD	5
A6	female	L	dorsal	CA1	CA1d	superficial	AcD	1	21.9321	6.64872	1.89443	144.149	13.4724	13.6231	1.88983	2.42765	1.82391	1.95784	1.49039	1.74934	2.8398	1.53755	3.80893	0.743231	0.826524	1.647	0.612188	212	177	-51.27	-51.99	23.5807	296.853	3	0	0	AcD	5
A6	female	L	dorsal	CA1	CA1d	superficial	nonAcD	0	30.18	4.08104	1.40635	146.726	14.7567	12.6598	2.19447	2.46016	2.8174	1.8733	1.769	2.0525			4.08104	0.892791	0.902343	1.27119	0.558713	179	179	-52.91	-52.89	28.2672	344.707	3	0	0	nonAcD	5
A6	female	L	dorsal	CA1	CA1d	superficial	distAIS	0	25.8673	5.76777	1.75229	224.325	19.5846	14.5839	2.25364	2.71568	2.23438	1.79956	2.5167	2.00189			5.76777	0.816009	0.902594	2.01366	0.677668	191	191	-52.51	-52.49	26.1006	354.001	3	0	0	nonAcD	5
A6	female	L	dorsal	CA1	CA1d	deep	distAIS	0	28.8199	5.87833	1.77127	153.429	15.555	12.5588	1.90395	2.57382	2.29648	1.84078	1.47279	1.33586			5.87833	0.699842	0.757105	1.72573	0.578718	150	150	-52.68	-52.65	28.6279	299.071	3	0	1	nonAcD	5
A6	female	L	dorsal	CA1	CA1d	deep	AcD	1	24.269	6.84568	1.92362	147.022	15.4985	12.0782	2.39801	2.89697	2.3319	2.14695	2.6393	1.97495	3.95153	0.687611	2.89416	0.764123	0.750708	2.73001	0.661415	338	111	-52.23	-55.49	25.6712	376.679	3	0	1	AcD	5
A6	female	L	dorsal	CA1	CA1d	deep	nonAcD	0	16.1075	0.1	-2.30259	141.772	16.1427	11.1821	2.06389	2.06474	1.97595	2.22991	2.33371	1.71516			0.1	0.933154	0.919919	1.09689	0.63314	225	225	-48.58	-48.61	13.2895	324.196	3	0	1	nonAcD	5
A6	female	L	dorsal	CA1	CA1d	deep	nonAcD	0	25.6365	4.44407	1.49157	218.028	20.0027	13.8782	2.3535	2.59698	2.17078	2.31259	2.26359	2.42357			4.44407	0.963387	0.988809	1.24719	0.834639	190	190	-52.66	-52.61	24.8181	369.687	3	0	1	nonAcD	5
A6	female	L	dorsal	CA1	CA1d	deep	nonAcD	0	24.0156	1.91277	0.648554	190.855	16.8156	14.4511	2.2507	2.12146	2.76118	2.14496	2.17912	2.04678			1.91277	0.953365	0.863405	3.27585	0.713693	194	194	-51.94	-51.91	21.3922	353.539	3	0	1	nonAcD	5
A6	female	L	dorsal	CA1	CA1m	superficial	distAIS	0	40.2164	7.07561	1.95665	179.187	18.9182	12.0598	2.40322	2.67282	2.65941	2.2842	2.18986	2.20984			7.07561	0.577827	0.704509	2.55625	0.565132	184	184	-54.14	-54.09	39.0184	377.498	3	0	0	nonAcD	5
A6	female	L	dorsal	CA1	CA1m	deep	nonAcD	0	31.3282	3.92021	1.36614	170.018	14.4574	14.9732	1.90731	1.98261	2.21395	2.16272	1.82029	1.35698			3.92021	0.628829	0.650006	2.059	0.46762	173	173	-52.98	-52.96	29.0818	299.599	3	0	1	nonAcD	5
A6	female	L	dorsal	CA1	CA1m	deep	nonAcD	0	26.5876	1.05831	0.0566715	147.307	14.4886	12.9452	2.01411	2.32553	2.09927	2.1185	1.78017	1.74708			1.05831	0.574608	0.609083	2.24017	0.476704	213	213	-52.13	-52.07	22.8093	316.376	3	0	1	nonAcD	5
A6	female	L	dorsal	CA1	CA1m	deep	nonAcD	0	37.6933	3.47405	1.24532	151.131	15.453	12.4524	2.06276	1.88329	2.24067	2.17778	2.21937	1.7927			3.47405	0.716144	0.716805	1.32414	0.500124	176	176	-53.58	-53.58	33.9652	324.018	3	0	1	nonAcD	5
[truncated: 2,174 more rows]

## Sheet: descriptive_stats
animal	sex	hemisphere	dvaxis	hcarea2	hcarea	variable	number	mean	median	SD	MAD	zscore	skewness
[truncated: 4,397 more rows]

## Sheet: comparative_stats
Source	SS	DF	MS	F	p-unc	np2	variable	test	A	B	mean(A)	mean(B)	diff	se	T	p-tukey	hedges	hcarea	dvaxis
[truncated: 325 more rows]

[truncated: 2 more sheets: human_AcDcells, human_cellmorphologies]
